# Supplementary material for: The signal transducer CD24 suppresses the germ cell program and promotes an ectodermal rather than mesodermal cell fate in embryonal carcinomas
Source: Mol Oncol. 2021 Aug 2;16(4):982–1008. doi: 10.1002/1878-0261.13066 (PMC8847992; doi:10.1002/1878-0261.13066)
Supplement: Supplementary file 6 — Table S1. Cell lines used in this study including cultivation conditions. [file MOL2-16-982-s009.xlsx]

## Sheet: GCT cell lines
Cell line	Species	Entity	Medium	Supplements	Kindly provided by
1411H	Human	Embryonal carcinoma	DMEM (1x) + GlutaMAX-I	10 % FBS, 1 % P/S (10,000 U), 1 % L-Glutamin (200 mM)	Prof. Dr. Matthew Murray (University of Cambridge, Cambridge, United Kingdom)
2102EP	Human	Embryonal carcinoma	DMEM (1x) + GlutaMAX-I	10 % FBS, 1 % P/S (10,000 U), 1 % L-Glutamin (200 mM)	Dr. Christoph Oing (University Medical Center Hamburg-Eppendorf, Germany)
2102EP-R	Human	Embryonal carcinoma	DMEM (1x) + GlutaMAX-I	10 % FBS, 1 % P/S (10,000 U), 1 % L-Glutamin (200 mM)	Dr. Christoph Oing (University Medical Center Hamburg-Eppendorf, Germany)
BeWo	Human	Choriocarcinoma	Ham's F-12 Nutrient Mix	10 % FBS, 1 % P/S (10,000 U), 1 % L-Glutamin (200 mM)	ATCC, #CCL-98
FS1	Human	Sertoli cells	DMEM (1x) + GlutaMAX-I	20 % FBS, 1 % P/S (10,000 U), 1 % L-Glutamin (200 mM)	Dr. Valerie Schumacher (Harvard Medical School, Boston, MA, USA)
GCT72	Human	Yolk-sac tumor	RPMI Medium 1640 (1x)	10 % FBS, 1 % P/S (10,000 U), 1 % L-Glutamin (200 mM)	Dr. Thomas Müller (Medical Faculty of Martin Luther University Halle-Wittenberg, Halle (Saale), Germany)
HaCaT	Human	Keratinocytes	DMEM (1x) + GlutaMAX-I	10 % FBS, 1 % P/S (10,000 U)	Prof. Dr. Petra Boukamp (IUF, Düsseldorf, Germany)
HBLAK	Human	Uroepithelial cells	CnT-Prime Epithelial Culture Medium	None	CELLnTEC
HEK293	Human	Embryonic kidey cells	DMEM (1x) + GlutaMAX-I	10 % FBS, 1 % P/S (10,000 U), 1 % L-Glutamin (200 mM)	Prof. Dr. Victoria Kolb-Bachofen (Heinrich Heine University, Düsseldorf, Germany)
HUVEC	Human	Endothelial cells	Endothelial Cell Growth Medium 2 (ready-to-use)	Manufacturers provided supplements	Prof. Dr. Gerhard Fritz (University Hospital, Heinrich Heine University Duesseldorf, Düsseldorf, Germany)
HVHF2	Human	Fibroblasts	DMEM (1x) + GlutaMAX-I	10 % FBS, 1 % P/S (10,000 U)	Dermatology, University Hospital Düsseldorf, Germany
JAR	Human	Choriocarcinoma	DMEM (1x) + GlutaMAX-I	10 % FBS, 1 % P/S (10,000 U), 1 % L-Glutamin (200 mM)	ATCC, #HTB-144
JEG3	Human	Choriocarcinoma	DMEM (1x) + GlutaMAX-I	10 % FBS, 1 % P/S (10,000 U), 1 % L-Glutamin (200 mM)	ATCC, #HTB-36
JEG3-R	Human	Choriocarcinoma	DMEM (1x) + GlutaMAX-I	10 % FBS, 1 % P/S (10,000 U), 1 % L-Glutamin (200 mM)	Dr. Michal Mego (National Cancer Institute Comenius University, Bratislava, Slovakia)
JURKAT	Human	T lymphocytes	RPMI Medium 1640 (1x)	10 % FBS, 1 % P/S (10,000 U), 1 % L-Glutamin (200 mM)	Prof. Dr. Rüdiger Sorg (University Hospital, Heinrich Heine University, Düsseldorf, Germany)
MPAF	Human	Fibroblasts	DMEM (1x) + GlutaMAX-I	10 % FBS, 1 % P/S (10,000 U), 1 % L-Glutamin (200 mM), 1% non-essential amino acids (100x)	Dr. Michael Peitz (Life & Brain, Bonn, Germany)
NCCIT	Human	Embryonal carcinoma	RPMI Medium 1640 (1x)	10 % FBS, 1 % P/S (10,000 U), 1 % L-Glutamin (200 mM)	Dr. Christoph Oing (University Medical Center Hamburg-Eppendorf, Germany)
NCCIT-R	Human	Embryonal carcinoma	RPMI Medium 1640 (1x)	10 % FBS, 1 % P/S (10,000 U), 1 % L-Glutamin (200 mM)	Dr. Christoph Oing (University Medical Center Hamburg-Eppendorf, Germany)
NOY-1	Human	Yolk-sac tumor	RPMI Medium 1640 (1x)	10 % FBS, 1 % P/S (10,000 U), 1 % L-Glutamin (200 mM)	Dr. Michal Mego (National Cancer Institute Comenius University, Bratislava, Slovakia)
NOY-1-R	Human	Yolk-sac tumor	RPMI Medium 1640 (1x)	10 % FBS, 1 % P/S (10,000 U), 1 % L-Glutamin (200 mM)	Dr. Michal Mego (National Cancer Institute Comenius University, Bratislava, Slovakia)
NT2/D1	Human	Embryonal carcinoma	DMEM (1x) + GlutaMAX-I	10 % FBS, 1 % P/S (10,000 U), 1 % L-Glutamin (200 mM)	Dr. Christoph Oing (University Medical Center Hamburg-Eppendorf, Germany)
NT2/D1-R	Human	Embryonal carcinoma	DMEM (1x) + GlutaMAX-I	10 % FBS, 1 % P/S (10,000 U), 1 % L-Glutamin (200 mM)	Dr. Christoph Oing (University Medical Center Hamburg-Eppendorf, Germany)
TCam-2	Human	Seminoma	RPMI Medium 1640 (1x)	10 % FBS, 1 % P/S (10,000 U), 1 % L-Glutamin (200 mM)	Dr. Janet Shipley (Institute of Cancer Research, Sutton, England)
TCam-2-R	Human	Seminoma	RPMI Medium 1640 (1x)	10 % FBS, 1 % P/S (10,000 U), 1 % L-Glutamin (200 mM)	Dr. Michal Mego (National Cancer Institute Comenius University, Bratislava, Slovakia)
THP-1	Human	Monocytes	RPMI Medium 1640 (1x)	10 % FBS, 1 % P/S (10,000 U), 1 % L-Glutamin (200 mM)	Merck, #88081201
Drug	Supplier	Final concentration(s)	Solvent	Application scheme
Cisplatin	Sigma Aldrich	1, 2,5, 5, 10 mM	water	once for 4 d
Decitabine	Sigma Aldrich	20, 50 nM	DMSO	every d for 4 d
Entinostat	Selleckchem	IC50	DMSO	once for 16 h
GDF3, recombinant	R&D Systems	50, 100 nM	4 mM HCl + 0.1 % BSA	once for 1, 2 d
GSK343	Selleckchem	IC50	DMF	once for 16 h
JIB-04	Selleckchem	IC50	DMSO	once for 16 h
LP99	Cayman Chemical	IC50	DMSO	once for 16 h
PRT4165	Selleckchem	IC50	DMSO	once for 16 h
Quisinostat	Cayman Chemical	IC50	DMSO	once for 16 h
Retinoic acid	Sigma Aldrich	20 mM	DMSO	every 2nd d for 8 d
