# Supplementary material for: The signal transducer CD24 suppresses the germ cell program and promotes an ectodermal rather than mesodermal cell fate in embryonal carcinomas
Source: Mol Oncol. 2021 Aug 2;16(4):982–1008. doi: 10.1002/1878-0261.13066 (PMC8847992; doi:10.1002/1878-0261.13066)
Supplement: Supplementary file 7 — Table S2. Oligonucleotides used in this study. [file MOL2-16-982-s001.xlsx]

## Sheet: Tabelle1
Gene	Forward primer (5' --> 3')	Reverse primer (5' --> 3')	Tan	Cycles
ACTB	AAAGACCTGTACGCCAACAC	GTCATACTCCTGCTTGCTGAT	60°C	45
AFP	GTGGTCAGTTTGCAGCATTC	GCAGAGGAGATGTGCTGGAT	60°C	45
BRACHYURY (T)	GAAAGAGCCTGCAGTACCGA	AAGGAGTACATGGCGTTGGG	60°C	45
CD133	TGGATGCAGAACTTGACAACGT	ATACCTGCTACGACAGTCGTGGT	60°C	45
CD163	TTTGTCAACTTGAGTCCCTTCAC	TCCCGCTACACTTGTTTTCAC	60°C	45
CD24 exon 2	GAGAGATAACCCTGCCCGAG	AAAAGAAAAGTCCGCGCCTC	60°C	45
CD24 exon 5	AAACAACAACTGGAACTTCAAGTAACTC	GGTGGTGGCATTAGTTGGATTT	60°C	45
CD31	ACCGTGACGGAATCCTTCTCT	GCTGGACTCCACTTTGCAC	60°C	45
CD36	CTTTGGCTTAATGAGACTGGGAC	GCAACAAACATCACCACACCA	60°C	45
CD6	CCGGCAGGATGTACTACTCAT	GGACAGATTGTGCAAACTCCG	60°C	45
CDX2	GACGTGAGCATGTACCCTAGC	GCGTAGCCATTCCAGTCCT	60°C	45
CGB3	AACACCCCTCACTCCCTGTCT	ATGCTCAGCAGCAGCAACA	60°C	45
CLDN16	GATGGGATTCGCACCTGTGA	GCAGTCAAGACCAAGGAGCA	60°C	45
GAPDH	TGCCAAATATGATGACATCAAGAA	GGAGTGGGTGTCGCTGTTG	60°C	45
GATA2	CAGACGACAACCACCACCTT	AAGGAGAGGCTGGAGGAGG	60°C	45
GATA6	ACCATCCGAGCCCCTACTC	AGGCCGTTCATCTTGCTGTA	60°C	45
GREM2	GGGCTCCTTTCACATCTGCA	GTGACAGTGGGCTCGGAG	60°C	45
HAND1	AATCCTCTTCTCGACTGGGC	TGAACTCAAGAAGGCGGATG	60°C	45
HOXA11	CTCTAAGACTCCAGCGGCTG	GGCTCAATGGCGTACTCTCT	60°C	45
HOXA4	GGGTCAGGTAGCGATTGAAG	GGTGTACCCCTGGATGAAGA	60°C	45
LIN28A	TTCGGCTTCCTGTCCATGAC	CCACTGCCTCACCCTCCTT	60°C	45
NANOG	GATTTGTGGGCCTGAAGAAA	AAGTGGGTTGTTTGCCTTTG	60°C	45
OCT3/4	CTGGGTTGATCCTCGGACCT	CCATCGGAGTTGCTCTCCA	60°C	45
PAX6	ACCCATTATCCAGATGTGTTTGCCCGAG	CTGCCGCCTATGCCCAGCTTCACCAT	60°C	45
RARB	CTCTGTGCATTCTTGCTTCG	CCAGGAATCGATGCCAATAC	60°C	45
RTP4	TGGACGCTGAAGTTGGATGG	CTCATACGCACCTGACCCTG	60°C	45
SOX2	ATGCACCGCTACGACGTGA	CTTTTGCACCCCTCCCATT	60°C	45
SOX17	GGCGCAGCAGAATCCAGA	CCACGACTTGCCCAGCAT	60°C	45
TGFB2	GCAGACACGTGGTTCAGAGA	CCATCCCGCCCACTTTCTACA	60°C	45
CD24 genotyping PCR product 1	GCTATTGTGGCTTTCCTGGTAT	CCTTGGTGGTGGCATTAGTT	60°C	45
CD24 genotyping PCR product 2	GGCAACCTTTCACGTCCATC	GTGCATCCATACACCCTCGA	60°C	45
CD24 sodium-bisulfite PCR	TTTATTAAATTGTTTAATGGTAATTA	ACTCTACTCCCAAATTCTACTC	60°C	45
CD24 MS-PCR - methylated 1	GCGTTTTCGGTATAGGATTC	CCAAAACAAACGACTACCCC	56°C	45
CD24 MS-PCR - methylated 2	AATAAAGGAAATTTGGGTTCG	CTAATACCCGACTAATATCCCCG	56°C	40
CD24 MS-PCR - unmethylated 2	AATAAAGGAAATTTGGGTTTGGT	ACTAATACCCAACTAATATCCCCAC	56°C	37
CD24 region 4 ChIP-qPCR	TGCTGAATGTAAAAAGCCCTGC	TTGAGTGACTCTACAGGGGG	60°C	45
off target ChIP-qPCR	GTCACGTACATTGAAAGTCTGGGT	TAGACAATCTTCCACACTGCTG	60°C	45
CD24 guideRNA A - sense	CCGAUAUACUCUAGAUGAATT
CD24 guideRNA B - sense	CCUGAGGCUUUGGAUUUGATT
CD24 guideRNA C - sense	CGGAUUCCAAAGAGUAGAATT
CD24 siRNA A - sense	CCGAUAUACUCUAGAUGAAtt
CD24 siRNA B - sense	CCUGAGGCUUUGGAUUUGAtt
CD24 siRNA C - sense	CGGAUUCCAAAGAGUAGAAtt
