# Supplementary material for: The signal transducer CD24 suppresses the germ cell program and promotes an ectodermal rather than mesodermal cell fate in embryonal carcinomas
Source: Mol Oncol. 2021 Aug 2;16(4):982–1008. doi: 10.1002/1878-0261.13066 (PMC8847992; doi:10.1002/1878-0261.13066)
Supplement: Supplementary file 8 — Table S3. Antibodies used in this study. [file MOL2-16-982-s004.xlsx]

## Sheet: Tabelle1
Antibodies	Company	Order No.	Dilution	Application
5mC	abcam	ab10805	1:5000	DNA dot blot
beta-ACTIN	Sigma Aldrich	a5441	1:30000	WB
CD24 (SN3)	Santa Cruz Biotechnology	sc-19585	1:50	IF
CD24 (SWA11)	Peter Altevogt	-	1:100 / 1:5000	IHC / WB
CD24-FITC (REA832)	Miltenyi Biotec	130-112-844	1:50	FACS
Goat anti-Mouse IgG (H+L) Alexa Fluor 488	Thermo Fisher Scientific	A-11001	1:200	IF
FOXA2	Invitrogen	MA5-15542	1:300	IHC
Histone H3 pan-acetylation	Active motif	39139	1:500	WB
IgG Rabbit	Cell Signaling Technology	2729	5 microg.	ChIP
OCT3/4 (ready-to-use)	DAKO	N1NK	0.3 ml	IHC
SOX2	Abcam	ab59776	1:2000	ChIP
SOX17	R&D Systems	AF1924	5 microg.	ChIP
VINCULIN	Merck/Sigma	V284	5 μg	WB
Rabbit Anti-Mouse	DAKO	P0260	1:1000	WB
