# Supplementary material for: The signal transducer CD24 suppresses the germ cell program and promotes an ectodermal rather than mesodermal cell fate in embryonal carcinomas
Source: Mol Oncol. 2021 Aug 2;16(4):982–1008. doi: 10.1002/1878-0261.13066 (PMC8847992; doi:10.1002/1878-0261.13066)
Supplement: Supplementary file 9 — Table S4. RNA seq, 850k DNA methylation array and MSA data. [file MOL2-16-982-s003.xlsx]

## Sheet: A - RNA-Seq NCCIT-dCD24 vs. WT
vs. NCCIT-CD24+/+	NCCIT-dCD24 1	NCCIT-dCD24 2	NCCIT-dCD24 3	NCCIT-dCD24 4	NCCIT-dCD24 5		vs. NCCIT-CD24+/+	Average	SD
GREM2	7.29408	7.06678	10.1726	7.56872	9.05911		GREM2	8.23225	1.33485
TGFB2	6.97424	8.10084	7.99231	5.64109	4.01545		TGFB2	6.54479	1.72593
GOLGA8R	5.319	6.07738	6.41799	5.16629	6.11723		GOLGA8R	5.81958	0.545551
RP1-90J20.8	4.04567	6.36304	5.77497	5.83039	6.26724		RP1-90J20.8	5.65626	0.936914
THEMIS	4.04567	5.50293	5.96451	6.62768	6.11723		THEMIS	5.65161	0.983432
RP11-235E17.2	5.79499	-0.0170677	7.0404	7.81273	7.10723		RP11-235E17.2	5.54766	3.19447
FOXD1-AS1	5.79499	3.97952	7.53488	4.45384	5.9498		FOXD1-AS1	5.54261	1.39887
HOXA4	4.60384	4.53404	6.95358	4.85361	6.52727		HOXA4	5.49447	1.15348
TUBB8P7	4.60384	7.21772	4.5853	5.64109	5.2851		TUBB8P7	5.46661	1.07829
CPA6	5.57654	6.22727	4.02837	4.85361	6.52727		CPA6	5.44261	1.01945
RP11-159H10.3	6.15228	5.24617	4.02837	5.64109	5.9498		RP11-159H10.3	5.40354	0.84132
RP11-284F21.7	5.98467	5.91009	5.55671	4.45384	4.97201		RP11-284F21.7	5.37546	0.652296
RIMBP3B	7.143	5.91009	6.13201	7.33861	-0.0599643		RIMBP3B	5.29275	3.05557
ATP6V0A4	4.60384	5.72083	5.77497	3.89895	6.40311		ATP6V0A4	5.28034	1.00812
PTPRCAP	5.00529	-0.0170677	6.95358	7.85695	6.52727		PTPRCAP	5.2652	3.12772
HOXD-AS2	5.57654	4.93361	5.77497	5.42314	4.5716		HOXD-AS2	5.25597	0.493038
TMEM229B	6.15228	5.91009	4.5853	5.42314	4.01545		TMEM229B	5.21725	0.900054
ITGBL1	4.60384	4.53404	4.98611	6.40753	5.5422		ITGBL1	5.21474	0.777627
CTC-471J1.8	4.60384	6.98495	6.8612	2.98556	4.5716		CTC-471J1.8	5.20143	1.70291
KLF18	5.20518	4.63441	6.02241	3.7971	6.10421		KLF18	5.15266	0.970926
RBAKDN	-0.133283	6.48713	7.70399	6.28343	5.2851		RBAKDN	5.12527	3.06283
RP11-333A23.4	4.04567	4.93361	5.96451	5.16629	5.2851		RP11-333A23.4	5.07904	0.693382
LINC00989	5.319	5.50293	5.29944	5.16629	4.01545		LINC00989	5.06062	0.596445
COL3A1	5.73861	7.59756	7.45656	1.98158	2.5126		COL3A1	5.05738	2.67437
KCNJ1	5.57654	4.93361	5.77497	2.98556	5.9498		KCNJ1	5.04409	1.21323
RP1-111C20.4	4.04567	4.53404	5.77497	5.83039	4.97201		RP1-111C20.4	5.03142	0.776826
RP11-5A19.5	5.98467	3.97952	4.98611	6.14763	4.01545		RP11-5A19.5	5.02268	1.03622
NKX2-1	4.60384	3.06718	6.41799	5.42314	5.2851		NKX2-1	4.95945	1.24052
SH2D4B	5.57654	5.91009	4.98611	5.16629	3.09858		SH2D4B	4.94752	1.09432
DGCR5_2	5.319	4.93361	5.29944	5.16629	4.01545		DGCR5_2	4.94676	0.542829
CTD-2015H3.1	4.04567	5.24617	4.02837	5.42314	5.9498		CTD-2015H3.1	4.93863	0.862803
ADGRE1	4.04567	6.07738	5.29944	4.45384	4.5716		ADGRE1	4.88959	0.80343
KRTAP5-10	5.319	5.50293	5.96451	2.98556	4.5716		KRTAP5-10	4.86872	1.16622
CTD-2105E13.6	4.60384	5.50293	4.5853	3.89895	5.2851		CTD-2105E13.6	4.77522	0.636953
RP11-603J24.9	7.143	6.60138	5.29944	4.85361	-0.0599643		RP11-603J24.9	4.76749	2.85486
CD163	4.60384	4.93361	3.10936	5.64109	5.2851		CD163	4.7146	0.977352
RP11-385D13.1	6.56269	3.97952	6.41799	6.62768	-0.0599643		RP11-385D13.1	4.70558	2.88588
RP11-65J3.3	3.1232	4.53404	4.98611	4.85361	5.76034		RP11-65J3.3	4.65146	0.965898
RP11-293I14.2	5.00529	-0.0170677	6.13201	5.42314	6.6416		RP11-293I14.2	4.63699	2.6771
CPLX3	5.98467	3.06718	4.5853	4.45384	4.97201		CPLX3	4.6126	1.0519
RP11-589P10.7	5.00529	3.97952	4.5853	3.89895	5.5422		RP11-589P10.7	4.60225	0.694382
C1orf87	3.1232	3.97952	5.29944	4.85361	5.5422		C1orf87	4.55959	0.999879
GATA6-AS1	5.37433	6.91301	0.758824	6.81613	2.93456		GATA6-AS1	4.55937	2.66369
CD81-AS1	4.04567	3.06718	6.13201	5.42314	4.01545		CD81-AS1	4.53669	1.22506
RP13-870H17.3	6.15228	4.53404	4.98611	3.89895	3.09858		RP13-870H17.3	4.53399	1.14967
NRN1	5.11702	2.79031	6.29716	3.23311	5.15878		NRN1	4.51928	1.46379
KCNJ2	4.60384	3.97952	4.02837	6.72632	3.09858		KCNJ2	4.48733	1.36233
DENND2D	4.04567	3.97952	4.98611	4.85361	4.5716		DENND2D	4.4873	0.459068
MS4A4E	4.04567	3.97952	4.5853	4.85361	4.97201		MS4A4E	4.48722	0.455962
ANKRD18DP	5.57654	5.24617	3.10936	3.89895	4.5716		ANKRD18DP	4.48052	1.00176
TBX2-AS1	6.30243	4.93361	3.10936	4.85361	3.09858		TBX2-AS1	4.45952	1.36487
RP4-631H13.2	5.57654	4.53404	3.10936	4.45384	4.5716		RP4-631H13.2	4.44907	0.878672
CTB-46B19.2	4.60384	4.53404	4.02837	4.45384	4.5716		CTB-46B19.2	4.43834	0.235912
C8orf4	4.04567	5.24617	3.10936	5.64109	4.01545		C8orf4	4.41155	1.02406
RNASE1	4.62371	3.87673	3.42443	5.70919	4.29106		RNASE1	4.38502	0.86607
ERVV-1	-0.133283	5.50293	6.8612	4.45384	4.97201		ERVV-1	4.33134	2.65194
HBE1	3.1232	3.06718	4.98611	5.16629	5.2851		HBE1	4.32558	1.12839
LINC00899	5.57654	3.06718	4.98611	4.85361	3.09858		LINC00899	4.3164	1.15852
AP000344.4	4.04567	3.97952	3.10936	5.42314	4.97201		AP000344.4	4.30594	0.908002
TEX13D	3.1232	4.93361	5.55671	3.89895	4.01545		TEX13D	4.30558	0.949641
KIAA1211L	5.00529	3.06718	4.02837	4.85361	4.5716		KIAA1211L	4.30521	0.785997
MTCYBP21	5.00529	3.97952	4.5853	4.85361	3.09858		MTCYBP21	4.30446	0.779635
MYH7	4.60384	4.93361	4.98611	3.89895	3.09858		MYH7	4.30422	0.801355
HSH2D	5.42657	2.58307	4.60305	3.64718	5.10815		HSH2D	4.2736	1.16024
LINC01976	5.00529	3.06718	4.5853	5.42314	3.09858		LINC01976	4.2359	1.0935
RP11-210L7.3	4.04567	3.97952	4.5853	2.98556	5.5422		RP11-210L7.3	4.22765	0.934535
RP11-179K3.2	5.00529	3.06718	4.5853	3.89895	4.5716		RP11-179K3.2	4.22566	0.759218
AC006539.2	4.04567	3.06718	4.98611	4.45384	4.5716		AC006539.2	4.22488	0.728781
ZNF716	4.60384	-0.0170677	6.65655	3.89895	5.9498		ZNF716	4.21841	2.60442
GOLGA6L6	5.319	-0.0170677	5.55671	6.14763	4.01545		GOLGA6L6	4.20434	2.48514
AC138035.1	4.60384	6.48713	-0.0859102	5.42314	4.5716		AC138035.1	4.19996	2.51978
CTSE	5.319	6.07738	-0.0859102	5.64109	4.01545		CTSE	4.1934	2.51278
STMN4	-0.133283	4.53404	6.54219	4.45384	5.5422		STMN4	4.1878	2.56125
PRSS22	5.00529	3.06718	5.29944	4.45384	3.09858		PRSS22	4.18487	1.05083
RP11-474P2.2	5.319	3.06718	4.02837	4.45384	4.01545		RP11-474P2.2	4.17677	0.815582
BVES-AS1	4.04567	3.06718	4.5853	3.89895	5.2851		BVES-AS1	4.17644	0.824747
ACR	4.04567	5.24617	4.02837	2.98556	4.5716		ACR	4.17548	0.830315
HLA-DPB2	4.60384	3.97952	4.02837	5.16629	3.09858		HLA-DPB2	4.17532	0.772165
TACSTD2	4.60384	3.97952	4.5853	2.98556	4.5716		TACSTD2	4.14516	0.699654
RP5-864K19.6	4.60384	-0.0170677	3.10936	6.90541	6.11723		RP5-864K19.6	4.14375	2.74388
C5AR2	5.98467	3.06718	4.5853	2.98556	4.01545		C5AR2	4.12763	1.23486
NXPH1	4.04567	3.97952	4.02837	3.89895	4.5716		NXPH1	4.10482	0.267072
DIP2A-IT1	4.60384	3.06718	3.10936	5.16629	4.5716		DIP2A-IT1	4.10366	0.95672
C9orf64	3.1232	4.53404	3.10936	4.45384	5.2851		C9orf64	4.10111	0.955711
PQLC2L	5.00529	-0.0170677	4.98611	4.45384	5.9498		PQLC2L	4.07559	2.35048
RP11-297P16.4	4.04567	5.72083	4.5853	5.99772	-0.0599643		RP11-297P16.4	4.05791	2.43738
LINC00706	4.60384	4.93361	4.5853	2.98556	3.09858		LINC00706	4.04138	0.923566
KLRC4-KLRK1	-0.133283	5.91009	4.02837	5.42314	4.97201		KLRC4-KLRK1	4.04007	2.43389
RGN	3.1232	4.93361	4.5853	4.45384	3.09858		RGN	4.03891	0.865148
TSGA10IP	4.26201	2.27555	5.63936	3.31692	4.6955		TSGA10IP	4.03787	1.29161
C2orf78	3.63413	3.72684	4.30601	4.27715	4.17674		C2orf78	4.02417	0.319079
T	5.00529	3.97952	4.98611	2.98556	3.09858		T	4.01101	0.977813
INMT-MINDY4	3.1232	5.72083	5.55671	-0.115528	5.76034		INMT-MINDY4	4.00911	2.55878
CTD-2313J23.1	4.52305	3.39957	4.14147	4.41912	3.54571		CTD-2313J23.1	4.00578	0.508917
SYNPR-AS1	5.319	3.06718	4.02837	2.98556	4.5716		SYNPR-AS1	3.99435	0.995788
RP1-8B1.4	5.319	4.53404	3.10936	3.89895	3.09858		RP1-8B1.4	3.99199	0.954024
GABRA2	4.46906	1.33244	6.34271	3.20594	4.58988		GABRA2	3.98801	1.85755
DLX1	4.08766	4.54743	5.18413	2.50285	3.59904		DLX1	3.98422	1.01372
EYA4	5.319	-0.0170677	6.28207	2.98556	5.2851		EYA4	3.97093	2.53775
RP11-649E7.5	-0.133283	-0.0170677	-0.0859102	10.4942	9.52902		RP11-649E7.5	3.9574	5.5374
SCGB2A1	4.04567	3.06718	5.55671	2.98556	4.01545		SCGB2A1	3.93412	1.03721
GATA1	5.00529	3.06718	4.5853	2.98556	4.01545		GATA1	3.93176	0.898522
LHX3	3.1232	3.06718	4.98611	3.89895	4.5716		LHX3	3.92941	0.854891
CIDEC	4.60384	3.97952	3.10936	4.85361	3.09858		CIDEC	3.92898	0.817659
LINC00951	4.04567	3.06718	4.5853	3.89895	4.01545		LINC00951	3.92251	0.546634
UPF3AP2	4.04567	3.06718	4.02837	3.89895	4.5716		UPF3AP2	3.92236	0.5431
RP11-433J8.1	4.60384	3.97952	4.02837	3.89895	3.09858		RP11-433J8.1	3.92185	0.53807
ZNF728	4.04567	3.97952	3.10936	4.45384	4.01545		ZNF728	3.92077	0.492588
RAB19	4.60384	4.93361	-0.0859102	4.45384	5.5422		RAB19	3.88952	2.26132
FNDC8	3.63413	3.37029	3.78147	4.46811	4.17674		FNDC8	3.88615	0.436949
AIF1	5.319	3.97952	3.10936	2.98556	4.01545		AIF1	3.88178	0.934461
KCNA4	5.319	3.97952	3.10936	2.98556	4.01545		KCNA4	3.88178	0.934461
CTC-304I17.6	5.319	4.93361	4.02837	5.16629	-0.0599643		CTC-304I17.6	3.87746	2.25725
RP4-614O4.11	3.1232	3.06718	3.10936	4.45384	5.5422		RP4-614O4.11	3.85916	1.10875
CCDC177	4.60384	3.97952	3.10936	2.98556	4.5716		CCDC177	3.84998	0.774848
EGR4	4.60384	4.53404	3.10936	2.98556	4.01545		EGR4	3.84965	0.768009
GATA6	3.78709	6.4585	1.27702	6.09091	1.49485		GATA6	3.82167	2.44912
AC091801.1	5.00529	3.06718	4.02837	2.98556	4.01545		AC091801.1	3.82037	0.829088
RP11-363N22.3	4.04567	3.06718	3.10936	4.85361	4.01545		RP11-363N22.3	3.81826	0.746525
RP11-462H3.2	3.1232	3.06718	4.02837	3.89895	4.97201		RP11-462H3.2	3.81794	0.779266
RP11-7F17.3	5.319	5.24617	-0.0859102	4.45384	4.01545		RP11-7F17.3	3.78971	2.23453
KCNJ13	5.00529	4.53404	-0.0859102	5.42314	4.01545		KCNJ13	3.7784	2.2232
B3GNT3	4.62571	3.02545	3.56069	4.46951	3.20129		B3GNT3	3.77653	0.731938
CTB-33O18.3	-0.133283	5.24617	4.5853	3.89895	5.2851		CTB-33O18.3	3.77645	2.25784
LOX	3.62233	2.7369	5.22461	3.10877	4.14924		LOX	3.76837	0.972884
TMEM204	4.04567	5.72083	3.10936	5.99772	-0.0599643		TMEM204	3.76272	2.4469
LAIR1	5.6627	2.1835	4.06745	3.29055	3.59926		LAIR1	3.76069	1.26948
PTPRH	4.43775	2.30684	5.1486	2.83643	4.03378		PTPRH	3.75268	1.16479
BARX2	4.04567	4.93361	5.29944	-0.115528	4.5716		BARX2	3.74696	2.2083
TDRD9	-0.133283	3.97952	5.77497	2.98556	6.11723		TDRD9	3.7448	2.52097
GCNT7	4.04567	3.06718	4.5853	2.98556	4.01545		GCNT7	3.73983	0.690235
RP11-344B5.4	4.60384	3.06718	4.02837	3.89895	3.09858		RP11-344B5.4	3.73939	0.655503
RP11-7O11.3	4.60384	3.97952	3.10936	2.98556	4.01545		RP11-7O11.3	3.73875	0.6794
AC016995.3	3.1232	3.06718	4.5853	3.89895	4.01545		AC016995.3	3.73802	0.642022
TTC36	3.1232	3.97952	4.5853	3.89895	3.09858		TTC36	3.73711	0.630273
RP11-440G9.1	3.1232	5.24617	3.10936	3.89895	3.09858		RP11-440G9.1	3.69525	0.931849
UCA1_1	5.98467	3.97952	-0.0859102	4.45384	4.01545		UCA1_1	3.66951	2.25245
RXFP3	4.60384	5.50293	5.29944	2.98556	-0.0599643		RXFP3	3.66636	2.30585
RP11-3B12.2	3.1232	4.53404	4.5853	2.98556	3.09858		RP11-3B12.2	3.66534	0.818258
VAV1	3.35559	3.64404	4.06254	3.67892	3.54087		VAV1	3.65639	0.25954
AC005609.17	5.319	-0.0170677	4.98611	2.98556	4.97201		AC005609.17	3.64912	2.24763
TBC1D3P2	4.04567	3.06718	3.10936	2.98556	4.97201		TBC1D3P2	3.63596	0.862661
AQP6	5.00529	3.06718	3.10936	3.89895	3.09858		AQP6	3.63587	0.841697
SPEM1	5.00529	3.97952	3.10936	2.98556	3.09858		SPEM1	3.63566	0.863452
MT3	3.80175	1.62899	4.60305	3.93289	4.17674		MT3	3.62868	1.15877
LINC01589	4.04567	3.06718	4.02837	2.98556	4.01545		LINC01589	3.62845	0.550479
ANGPTL3	4.04567	3.97952	4.02837	2.98556	3.09858		ANGPTL3	3.62754	0.536499
ADGRF1	4.04567	3.97952	3.10936	2.98556	4.01545		ADGRF1	3.62711	0.531471
UNC93B3	3.1232	3.06718	4.02837	3.89895	4.01545		UNC93B3	3.62663	0.488148
RP11-486A14.2	4.04567	3.97952	3.10936	3.89895	3.09858		RP11-486A14.2	3.62642	0.479763
APOA5	3.1232	3.97952	4.02837	3.89895	3.09858		APOA5	3.62573	0.472323
OLFM3	3.40978	3.33356	4.63972	2.78858	3.95562		OLFM3	3.62545	0.701751
ERAS	4.60384	4.93361	4.5853	-0.115528	4.01545		ERAS	3.60453	2.10563
RP11-330H6.5	4.04567	4.93361	4.5853	4.45384	-0.0599643		RP11-330H6.5	3.59169	2.06591
C1orf210	3.24057	2.97358	3.91613	3.25359	4.55554		C1orf210	3.58788	0.643012
PAX3	5.98467	4.93361	4.02837	-0.115528	3.09858		PAX3	3.58594	2.32939
RP4-724E13.2	-0.133283	4.53404	4.98611	5.42314	3.09858		RP4-724E13.2	3.58172	2.25304
RP1-37E16.12	3.38316	2.97814	4.47166	3.42834	3.60073		RP1-37E16.12	3.57241	0.552083
RHOXF1P2	5.319	-0.0170677	4.02837	3.89895	4.5716		RHOXF1P2	3.56017	2.07648
CTD-2514C3.1	4.60384	3.06718	4.02837	2.98556	3.09858		CTD-2514C3.1	3.55671	0.72365
NAT16	3.1232	3.06718	4.02837	2.98556	4.5716		NAT16	3.55518	0.708207
LA16c-313D11.9	4.04567	3.06718	3.10936	4.45384	3.09858		LA16c-313D11.9	3.55493	0.650683
SLC35D3	3.1232	4.53404	4.02837	2.98556	3.09858		SLC35D3	3.55395	0.689495
LINC00670	3.1232	3.97952	3.10936	2.98556	4.5716		LINC00670	3.55385	0.693359
RP11-492I21.1	3.1232	-0.0170677	4.02837	4.85361	5.76034		RP11-492I21.1	3.54969	2.22036
FAR2P4	-0.133283	4.93361	4.98611	4.85361	3.09858		FAR2P4	3.54772	2.20491
ELAVL3	-0.133283	3.06718	4.98611	4.45384	5.2851		ELAVL3	3.53179	2.21855
LINC01422_1	4.08789	2.89564	2.9489	3.47986	4.17674		LINC01422_1	3.5178	0.6065
MMD2	5.57654	-0.0170677	4.02837	3.89895	4.01545		MMD2	3.50045	2.08481
S100A14	4.36735	2.89837	1.79856	4.71656	3.70493		S100A14	3.49716	1.17592
RPH3A	3.1232	4.93361	4.98611	4.45384	-0.0599643		RPH3A	3.48736	2.12062
P2RY6	4.04567	4.53404	4.98611	3.89895	-0.0599643		P2RY6	3.48096	2.02523
FSHR	4.04567	4.53404	4.02837	4.85361	-0.0599643		FSHR	3.48035	2.00934
LINC00029	5.79499	-0.0170677	4.02837	2.98556	4.5716		LINC00029	3.47269	2.19802
TRPM1	-0.133283	4.53404	4.98611	4.85361	3.09858		TRPM1	3.46781	2.14865
TBX22	4.60384	3.06718	-0.0859102	5.16629	4.5716		TBX22	3.4646	2.13208
TEX35	5.00529	3.06718	3.10936	2.98556	3.09858		TEX35	3.4532	0.869002
MGARP	3.93211	2.7209	4.73586	2.26003	3.58		MGARP	3.44578	0.981109
C10orf91	3.1232	3.97952	3.10936	3.89895	3.09858		C10orf91	3.44192	0.454957
PDZK1P1	5.319	3.06718	-0.0859102	4.85361	4.01545		PDZK1P1	3.43387	2.14656
RP11-561O23.5	5.319	3.06718	-0.0859102	4.85361	4.01545		RP11-561O23.5	3.43387	2.14656
NTRK2	4.46043	4.22853	3.781	1.87625	2.8171		NTRK2	3.43266	1.07382
CSTF3-AS1	4.60384	-0.0170677	4.02837	5.42314	3.09858		CSTF3-AS1	3.42737	2.10361
HNF1A	3.1232	4.93361	4.5853	-0.115528	4.5716		HNF1A	3.41964	2.09542
AC058791.1	4.60384	-0.0170677	4.02837	4.45384	4.01545		AC058791.1	3.41689	1.93703
TPSAB1	4.60384	3.97952	4.5853	-0.115528	4.01545		TPSAB1	3.41372	1.99542
RP11-834C11.10	5.57654	3.97952	3.10936	4.45384	-0.0599643		RP11-834C11.10	3.41186	2.13535
ST3GAL6-AS1	4.60384	4.53404	-0.0859102	2.98556	4.97201		ST3GAL6-AS1	3.40191	2.09343
FUT3	4.21215	2.58307	4.19166	2.81576	3.19167		FUT3	3.39886	0.764595
RP11-371E8.4	5.00529	6.22727	-0.0859102	5.83039	-0.0599643		RP11-371E8.4	3.38342	3.18586
KLK4	5.319	-0.0170677	4.02837	4.45384	3.09858		KLK4	3.37655	2.05867
GFRA4	4.60384	3.06718	3.10936	2.98556	3.09858		GFRA4	3.37291	0.689821
PGC	3.1232	3.06718	3.10936	4.45384	3.09858		PGC	3.37043	0.605995
AP000320.7	5.00529	4.93361	-0.0859102	3.89895	3.09858		AP000320.7	3.3701	2.08661
IDI2-AS1	2.65475	4.13659	3.78147	3.0726	3.19167		IDI2-AS1	3.36742	0.58923
LHX5	3.80175	2.58307	3.93154	3.0726	3.40981		LHX5	3.35975	0.550112
RP11-458F8.1	3.1232	3.97952	-0.0859102	5.16629	4.5716		RP11-458F8.1	3.35094	2.06425
PCDHGA7	6.30243	-0.0170677	5.96451	-0.115528	4.5716		PCDHGA7	3.34119	3.17771
BHLHE40-AS1	4.60384	-0.0170677	4.02837	2.98556	4.97201		BHLHE40-AS1	3.31454	2.00792
SMIM24	4.2791	2.33813	3.90945	2.37077	3.65839		SMIM24	3.31117	0.900909
ANKRD1	3.28563	6.34339	4.11918	3.08988	-0.320515		ANKRD1	3.30351	2.40238
AC114730.11	4.04567	3.97952	4.5853	-0.115528	4.01545		AC114730.11	3.30208	1.92662
MRLN	4.04567	3.06718	4.5853	4.85361	-0.0599643		MRLN	3.29836	1.99783
RP4-539M6.22	4.60384	4.93361	4.02837	2.98556	-0.0599643		RP4-539M6.22	3.29828	2.01788
RP11-328J6.1	4.60384	3.97952	4.02837	3.89895	-0.0599643		RP11-328J6.1	3.29014	1.8934
LINC01989	4.04567	3.97952	4.02837	4.45384	-0.0599643		LINC01989	3.28949	1.88205
AL513523.2	-0.133283	-0.0170677	8.64641	7.982	-0.0599643		AL513523.2	3.28362	4.59847
CTD-3035D6.2	4.04567	4.53404	-0.0859102	3.89895	4.01545		CTD-3035D6.2	3.28164	1.89817
BRDT	3.75135	2.37948	3.42895	3.43055	3.41378		BRDT	3.28082	0.523416
LINC01247	-0.133283	3.97952	4.5853	2.98556	4.97201		LINC01247	3.27782	2.04898
FAM90A24P	4.04567	3.97952	5.29944	-0.115528	3.09858		FAM90A24P	3.26154	2.04417
ALS2CR11	3.1232	3.06718	3.10936	3.89895	3.09858		ALS2CR11	3.25946	0.358082
RP11-466F5.6	3.1232	3.06718	3.10936	3.89895	3.09858		RP11-466F5.6	3.25946	0.358082
TMEM156	3.1232	3.06718	3.10936	3.89895	3.09858		TMEM156	3.25946	0.358082
GJB4	3.1232	3.97952	3.10936	2.98556	3.09858		GJB4	3.25925	0.406351
ITGB3	3.1232	3.97952	3.10936	2.98556	3.09858		ITGB3	3.25925	0.406351
CTD-2006C1.10	4.04567	5.24617	-0.0859102	2.98556	4.01545		CTD-2006C1.10	3.24139	2.02494
RP11-317L10.1	3.1232	5.50293	4.5853	-0.115528	3.09858		RP11-317L10.1	3.2389	2.13447
RP11-588H23.3	3.26296	3.66506	2.98934	3.46602	2.80048		RP11-588H23.3	3.23677	0.349375
WNT1	3.1232	-0.0170677	4.5853	3.89895	4.5716		WNT1	3.2324	1.91305
CYP2T1P	4.60384	3.06718	4.02837	-0.115528	4.5716		CYP2T1P	3.23109	1.97128
PLA2G4E	3.1232	3.97952	4.5853	-0.115528	4.5716		PLA2G4E	3.22882	1.9623
PLA2G4F	3.1232	3.97952	4.5853	-0.115528	4.5716		PLA2G4F	3.22882	1.9623
TDRD6	3.1232	4.53404	4.5853	-0.115528	4.01545		TDRD6	3.22849	1.95948
GOLGA6L22	5.98467	-0.0170677	5.29944	-0.115528	4.97201		GOLGA6L22	3.2247	3.0266
RP11-310E22.4	4.60384	3.06718	-0.0859102	5.42314	3.09858		RP11-310E22.4	3.22137	2.1057
AC005307.5	4.04567	4.53404	4.5853	2.98556	-0.0599643		AC005307.5	3.21812	1.94201
RP11-479O9.3	4.60384	3.97952	3.10936	4.45384	-0.0599643		RP11-479O9.3	3.21732	1.92254
KCNF1	-0.133283	3.97952	6.13201	2.98556	3.09858		KCNF1	3.21248	2.25669
RP11-401F2.3	5.00529	-0.0170677	4.98611	2.98556	3.09858		RP11-401F2.3	3.2117	2.0527
CYP3A43	4.04567	4.53404	-0.0859102	2.98556	4.5716		CYP3A43	3.21019	1.95056
EEF1E1-BLOC1S5	6.26021	5.44873	-2.43667	5.98373	0.747825		EEF1E1-BLOC1S5	3.20077	3.87156
LTF	4.04567	3.06718	4.02837	-0.115528	4.97201		LTF	3.19954	1.97179
SCGB1D2	3.1232	4.93361	4.02837	-0.115528	4.01545		SCGB1D2	3.19702	1.95928
KPNA7	5.319	-0.0170677	3.10936	4.45384	3.09858		KPNA7	3.19274	2.0267
UGT2A1	5.00529	3.06718	-0.0859102	2.98556	4.97201		UGT2A1	3.18883	2.07722
CTD-3105H18.4	5.00529	3.06718	4.02837	3.89895	-0.0599643		CTD-3105H18.4	3.18797	1.94153
LINC01630	3.1232	5.24617	4.5853	-0.115528	3.09858		LINC01630	3.18755	2.06845
RP11-340I6.8	4.04567	3.97952	4.98611	2.98556	-0.0599643		RP11-340I6.8	3.18738	1.94843
RP11-145G20.1	-0.133283	4.93361	3.10936	4.85361	3.09858		RP11-145G20.1	3.17237	2.05337
FOXD1	2.37838	1.55687	5.16589	2.91369	3.84034		FOXD1	3.17103	1.38992
CGB2	-0.133283	3.97952	3.10936	3.89895	4.97201		CGB2	3.16531	1.9589
TMEM132C	4.18175	2.06955	1.43132	3.60272	4.47152		TMEM132C	3.15137	1.33577
KRT16P1	4.0325	3.16718	2.52674	3.34028	2.59852		KRT16P1	3.13304	0.613688
MAPT-AS1	3.1232	-0.0170677	4.5853	3.89895	4.01545		MAPT-AS1	3.12117	1.83009
PITX3	3.22578	3.72662	2.63535	3.79688	2.22084		PITX3	3.12109	0.685693
RP11-368M16.3	3.1232	-0.0170677	4.02837	3.89895	4.5716		RP11-368M16.3	3.12101	1.82895
CA6	4.60384	3.06718	4.02837	-0.115528	4.01545		CA6	3.11986	1.89078
RP11-121P12.1	4.04567	3.97952	4.5853	-0.115528	3.09858		RP11-121P12.1	3.11871	1.88493
NXF4	4.04567	3.06718	3.10936	5.42314	-0.0599643		NXF4	3.11708	2.0172
SLC22A14	3.1232	4.93361	3.10936	4.45384	-0.0599643		SLC22A14	3.11201	1.94809
PGK1P2	4.60384	3.97952	3.10936	3.89895	-0.0599643		PGK1P2	3.10634	1.84788
RP11-65J3.2	3.1232	4.93361	-0.0859102	4.45384	3.09858		RP11-65J3.2	3.10467	1.95866
SAMD4A	3.7121	2.97541	3.64621	2.40247	2.76309		SAMD4A	3.09986	0.567579
RP11-20B24.5	4.60384	3.97952	-0.0859102	3.89895	3.09858		RP11-20B24.5	3.099	1.85899
RP11-235E17.3	-0.133283	3.97952	3.10936	2.98556	5.5422		RP11-235E17.3	3.09667	2.07395
RP11-168O16.2	-0.133283	3.06718	4.5853	2.98556	4.97201		RP11-168O16.2	3.09536	2.01114
NKX6-3	-0.133283	3.97952	4.02837	2.98556	4.5716		NKX6-3	3.08635	1.88861
SLC28A1	-0.133283	3.97952	4.5853	3.89895	3.09858		SLC28A1	3.08581	1.87557
CTC-360G5.8	-0.133283	-0.0170677	-0.0859102	7.89985	7.74107		CTC-360G5.8	3.08093	4.32714
RP11-807H17.1	-0.133283	5.50293	6.13201	-0.115528	4.01545		RP11-807H17.1	3.08032	3.02477
CTD-2561B21.11	5.319	3.06718	4.02837	-0.115528	3.09858		CTD-2561B21.11	3.07952	2.00776
HOXA10	3.1232	3.97952	5.29944	-0.115528	3.09858		HOXA10	3.07704	1.99678
FAM74A1	4.04567	5.24617	3.10936	-0.115528	3.09858		FAM74A1	3.07685	1.98981
CTD-2540B15.6	3.1232	3.06718	3.10936	2.98556	3.09858		CTD-2540B15.6	3.07678	0.0550105
FAM124B	3.1232	3.06718	3.10936	2.98556	3.09858		FAM124B	3.07678	0.0550105
RP11-149B9.2	3.1232	3.06718	3.10936	2.98556	3.09858		RP11-149B9.2	3.07678	0.0550105
RASGRF1	4.84326	1.65098	3.2776	1.98114	3.59364		RASGRF1	3.06932	1.29044
NCMAP	3.88066	1.51251	3.60962	2.54976	3.78608		NCMAP	3.06772	1.0195
CD300A	4.60384	-0.0170677	6.28207	-0.115528	4.5716		CD300A	3.06498	2.94119
RP11-148K1.10	3.1232	5.24617	-0.0859102	3.89895	3.09858		RP11-148K1.10	3.0562	1.96121
FGF7P5	-0.133283	-0.0170677	5.55671	4.85361	4.97201		FGF7P5	3.0464	2.86229
HAND1	3.11232	4.19361	3.4405	2.60632	1.86775		HAND1	3.0441	0.874443
CRYAA	5.00529	4.93361	-0.0859102	5.42314	-0.0599643		CRYAA	3.04323	2.85081
CH17-38B12.4	5.00529	-0.0170677	4.02837	-0.115528	6.26724		CH17-38B12.4	3.03366	2.93927
HIST1H2AD	-0.133283	-0.0170677	5.55671	4.45384	5.2851		HIST1H2AD	3.02906	2.86304
RP11-178C3.1	-0.133283	-0.0170677	4.5853	5.42314	5.2851		RP11-178C3.1	3.02864	2.85142
PAPPA	4.52305	4.08584	2.35489	3.31999	0.813634		PAPPA	3.01948	1.48287
KL	3.1232	-0.0170677	4.02837	4.85361	3.09858		KL	3.01734	1.84523
MYOSLID	3.1232	3.06718	4.98611	-0.115528	4.01545		MYOSLID	3.01528	1.91708
GLRA4	2.79655	2.06453	4.24005	2.05852	3.91634		GLRA4	3.0152	1.02214
LGI1	3.3611	3.94263	3.56091	2.43949	1.77042		LGI1	3.01491	0.888606
RP3-339A18.6	4.04567	4.93361	3.10936	-0.115528	3.09858		RP3-339A18.6	3.01434	1.90784
HOXA11	-0.133283	5.24617	5.55671	4.45384	-0.0599643		HOXA11	3.01269	2.86687
BICDL2	2.78307	2.30134	3.2164	2.43949	4.31816		BICDL2	3.01169	0.811332
SPATA18	4.04567	-0.0170677	4.02837	3.89895	3.09858		SPATA18	3.0109	1.73716
LINC02008	-0.133283	4.93361	-0.0859102	6.28343	4.01545		LINC02008	3.00266	2.95344
PTX3	3.70651	1.38192	4.11148	2.40079	3.39874		PTX3	2.99989	1.10349
RP5-981O7.2	4.04567	3.06718	-0.0859102	4.85361	3.09858		RP5-981O7.2	2.99583	1.87525
AC072061.2	3.1232	3.97952	-0.0859102	2.98556	4.97201		AC072061.2	2.99488	1.89647
GPR12	2.25331	3.55955	3.61397	3.29055	2.22106		GPR12	2.98769	0.696063
RP1-212P9.3	-0.133283	4.93361	3.10936	2.98556	4.01545		RP1-212P9.3	2.98214	1.91037
PRSS33	3.1232	3.06718	5.77497	2.98556	-0.0599643		PRSS33	2.97819	2.06648
CFC1	3.1232	5.72083	3.10936	2.98556	-0.0599643		CFC1	2.9758	2.04882
ARL13A	-0.133283	3.06718	4.02837	3.89895	4.01545		ARL13A	2.97533	1.78296
DNM1P28	-0.133283	3.06718	4.02837	3.89895	4.01545		DNM1P28	2.97533	1.78296
RP11-326I11.4	-0.133283	3.97952	3.10936	3.89895	4.01545		RP11-326I11.4	2.974	1.77657
AC104134.2	3.1232	-0.0170677	6.28207	-0.115528	5.5422		AC104134.2	2.96298	3.00218
TNFAIP6	3.10062	4.44638	1.7843	3.7036	1.7702		TNFAIP6	2.96102	1.18109
CH507-9B2.4	-0.133283	7.97931	7.12229	-0.115528	-0.0599643		CH507-9B2.4	2.95856	4.20314
TRIM49	4.60384	-0.0170677	4.02837	2.98556	3.09858		TRIM49	2.93986	1.78356
RP11-326C3.10	4.60384	-0.0170677	3.10936	3.89895	3.09858		RP11-326C3.10	2.93873	1.76678
CEACAM7	3.1232	-0.0170677	4.5853	2.98556	4.01545		CEACAM7	2.93849	1.77788
CASC21	3.1232	-0.0170677	3.10936	3.89895	4.5716		CASC21	2.93721	1.75984
PRDM7	3.1232	3.06718	4.02837	-0.115528	4.5716		PRDM7	2.93497	1.81883
AF196972.3	4.04567	4.53404	3.10936	-0.115528	3.09858		AF196972.3	2.93443	1.81338
CTD-3220F14.2	4.04567	4.53404	3.10936	-0.115528	3.09858		CTD-3220F14.2	2.93443	1.81338
RP11-504G3.4	3.1232	4.53404	4.02837	-0.115528	3.09858		RP11-504G3.4	2.93373	1.8111
LINC01655	3.1232	4.53404	3.10936	-0.115528	4.01545		LINC01655	2.9333	1.80941
AADACL3	3.47506	3.39934	2.35467	2.2211	3.20107		AADACL3	2.93025	0.596741
PGAM2	3.226	2.89564	3.78147	2.10331	2.62148		PGAM2	2.92558	0.630935
LINC01391	4.60384	3.06718	4.02837	2.98556	-0.0599643		LINC01391	2.925	1.80068
CT45A11P	4.04567	4.53404	3.10936	2.98556	-0.0599643		CT45A11P	2.92293	1.78833
RP5-884C9.2	3.1232	4.53404	4.02837	2.98556	-0.0599643		RP5-884C9.2	2.92224	1.78601
CTD-2139B15.2	3.1232	3.97952	3.10936	4.45384	-0.0599643		CTD-2139B15.2	2.92119	1.76299
GLT6D1	3.1232	3.97952	3.10936	4.45384	-0.0599643		GLT6D1	2.92119	1.76299
APLN	3.74582	1.40832	3.99557	2.37944	3.06279		APLN	2.91839	1.05316
CTB-60B18.23	-0.133283	4.53404	4.02837	-0.115528	6.26724		CTB-60B18.23	2.91617	2.89718
OVCH1	4.04567	3.06718	-0.0859102	4.45384	3.09858		OVCH1	2.91587	1.78247
CD96	3.1232	3.97952	-0.0859102	2.98556	4.5716		CD96	2.9148	1.79801
CFAP161	3.1232	3.06718	-0.0859102	4.45384	4.01545		CFAP161	2.91475	1.77841
AC135050.5	3.1232	3.97952	-0.0859102	4.45384	3.09858		AC135050.5	2.91385	1.77368
CYTH4	-0.133283	3.97952	4.5853	2.98556	3.09858		CYTH4	2.90314	1.82024
RP11-68I3.4	-0.133283	3.06718	4.02837	4.45384	3.09858		RP11-68I3.4	2.90294	1.79971
LINC01433	-0.133283	3.97952	3.10936	4.45384	3.09858		LINC01433	2.9016	1.79331
IL23R	-0.133283	4.53404	3.10936	3.89895	3.09858		IL23R	2.90153	1.79945
RP13-512J5.1	5.319	-0.0170677	5.29944	-0.115528	4.01545		RP13-512J5.1	2.90026	2.75934
UPB1	3.77265	2.04458	4.07172	1.65202	2.91564		UPB1	2.89132	1.05161
CD248	3.67979	2.87534	1.78407	2.9456	3.0652		CD248	2.87	0.685355
C3orf20	5.319	3.97952	-0.0859102	5.16629	-0.0599643		C3orf20	2.86379	2.73055
CTD-2012J19.1	-0.133283	3.06718	3.10936	5.16629	3.09858		CTD-2012J19.1	2.86163	1.90005
RP11-507M3.1	-0.133283	5.24617	3.10936	2.98556	3.09858		RP11-507M3.1	2.86128	1.92279
ANKRD33	3.80654	0.919672	4.50018	1.97909	3.07991		ANKRD33	2.85708	1.42963
APOA1	4.27313	2.24225	0.865316	3.82071	3.06391		APOA1	2.85306	1.35292
COL5A3	4.57529	2.04436	2.76269	1.96448	2.91542		COL5A3	2.85245	1.05139
CXCL2	4.60384	-0.0170677	-0.0859102	5.16629	4.5716		CXCL2	2.84775	2.65729
RNF183	2.59295	2.51879	4.07128	1.96426	3.0652		RNF183	2.8425	0.790231
COL2A1	4.03987	5.49335	3.9457	0.345849	0.371209		COL2A1	2.83919	2.34618
RP11-21B21.4	3.1232	-0.0170677	4.98611	2.98556	3.09858		RP11-21B21.4	2.83528	1.79839
COL11A1	3.73661	3.71311	2.54531	1.80248	2.3786		COL11A1	2.83522	0.857656
GPX7	3.1232	-0.0170677	3.10936	2.98556	4.97201		GPX7	2.83461	1.79458
CYP4F2	3.1232	-0.0170677	3.10936	3.89895	4.01545		CYP4F2	2.82598	1.64451
RP11-321L2.1	3.1232	-0.0170677	3.10936	3.89895	4.01545		RP11-321L2.1	2.82598	1.64451
GOLGA8DP	5.319	-0.0170677	4.02837	4.85361	-0.0599643		GOLGA8DP	2.82479	2.65442
RP11-140A10.3	4.04567	3.06718	3.10936	-0.115528	4.01545		RP11-140A10.3	2.82443	1.70978
RP11-933H2.4	4.04567	3.97952	3.10936	-0.115528	3.09858		RP11-933H2.4	2.82352	1.7048
RP11-310E22.5	5.00529	3.06718	3.10936	2.98556	-0.0599643		RP11-310E22.5	2.82149	1.81947
LINC01511	3.1232	3.06718	3.10936	4.85361	-0.0599643		LINC01511	2.81868	1.7795
LINC02126	4.04567	3.06718	4.02837	2.98556	-0.0599643		LINC02126	2.81337	1.68411
MORN5	4.04567	3.06718	4.02837	2.98556	-0.0599643		MORN5	2.81337	1.68411
NANOS2	4.04567	3.06718	3.10936	3.89895	-0.0599643		NANOS2	2.81224	1.66622
TRIM15	4.04567	3.97952	3.10936	2.98556	-0.0599643		TRIM15	2.81203	1.67718
AP001628.7	3.22578	2.18328	2.63535	3.07238	2.93434		AP001628.7	2.81023	0.412448
NANOS3	3.1232	3.97952	3.10936	3.89895	-0.0599643		NANOS3	2.81021	1.65665
MYOZ2	4.04567	3.06718	-0.0859102	3.89895	3.09858		MYOZ2	2.8049	1.67692
CTD-2223O18.1	4.04567	3.97952	-0.0859102	2.98556	3.09858		CTD-2223O18.1	2.80469	1.68782
RP11-69H7.2	3.1232	3.06718	-0.0859102	3.89895	4.01545		RP11-69H7.2	2.80377	1.67252
RP11-333J10.3	3.1232	3.97952	-0.0859102	2.98556	4.01545		RP11-333J10.3	2.80356	1.68344
RP11-153I24.5	-0.133283	5.72083	4.5853	3.89895	-0.0599643		RP11-153I24.5	2.80237	2.72533
C3orf22	-0.133283	3.06718	4.98611	2.98556	3.09858		C3orf22	2.80083	1.84243
TBX3	2.26983	4.51858	1.66637	3.47948	2.06439		TBX3	2.79973	1.175
NCF1C	4.60384	-0.0170677	4.02837	5.42314	-0.0599643		NCF1C	2.79566	2.63433
KLF17	0.772446	3.55933	3.93132	2.10309	3.59904		KLF17	2.79304	1.33148
LY96	-0.133283	3.06718	4.02837	3.89895	3.09858		LY96	2.79196	1.69418
CTB-129P6.4	-0.133283	3.06718	3.10936	3.89895	4.01545		CTB-129P6.4	2.79153	1.69233
RP3-508I15.10	-0.133283	3.06718	3.10936	3.89895	4.01545		RP3-508I15.10	2.79153	1.69233
RP11-637O19.2	0.772446	3.55933	3.93132	3.07238	2.62126		RP11-637O19.2	2.79135	1.23219
AC037459.4	-0.133283	-0.0170677	4.98611	2.98556	6.11723		AC037459.4	2.78771	2.84415
C17orf105	4.08789	1.62899	3.20617	3.29055	1.66491		C17orf105	2.7757	1.08639
IRF6	1.4553	4.5234	3.63499	1.04506	3.20695		IRF6	2.77314	1.47626
RP11-399F4.2	3.1232	-0.0170677	4.5853	2.98556	3.09858		RP11-399F4.2	2.75512	1.68383
RP11-742B18.1	3.1232	-0.0170677	3.10936	2.98556	4.5716		RP11-742B18.1	2.75453	1.68068
LINC01482	3.1232	-0.0170677	3.10936	4.45384	3.09858		LINC01482	2.75358	1.65451
PLN	4.60384	3.06718	3.10936	-0.115528	3.09858		PLN	2.75269	1.73199
RP11-80A15.1	4.60384	3.06718	3.10936	-0.115528	3.09858		RP11-80A15.1	2.75269	1.73199
KCTD8	4.04567	4.93361	-0.0859102	-0.115528	4.97201		KCTD8	2.74997	2.62859
RP11-462G2.2	-0.133283	4.93361	-0.0859102	4.45384	4.5716		RP11-462G2.2	2.74797	2.61463
DIO3OS	5.319	-0.0170677	4.5853	3.89895	-0.0599643		DIO3OS	2.74524	2.5904
CRHBP	2.5387	4.38868	1.87039	4.04668	0.86823		CRHBP	2.74254	1.47697
VWFP1	4.60384	3.06718	3.10936	2.98556	-0.0599643		VWFP1	2.7412	1.70422
ATP6V1B1-AS1	4.60384	5.24617	4.02837	-0.115528	-0.0599643		ATP6V1B1-AS1	2.74058	2.61766
CA15P1	3.1232	3.06718	3.10936	4.45384	-0.0599643		CA15P1	2.73873	1.67088
CTD-2653D5.1	3.1232	3.06718	3.10936	4.45384	-0.0599643		CTD-2653D5.1	2.73873	1.67088
AC159540.2	-0.133283	3.97952	4.98611	-0.115528	4.97201		AC159540.2	2.73777	2.64448
RP11-542F9.1	3.1232	3.06718	-0.0859102	2.98556	4.5716		RP11-542F9.1	2.73233	1.70693
RPL12P27	3.1232	3.06718	-0.0859102	2.98556	4.5716		RPL12P27	2.73233	1.70693
LCNL1	2.41926	1.61401	4.07714	2.65024	2.87966		LCNL1	2.72806	0.892403
CKM	3.3611	0.777928	3.65961	2.6288	3.20151		CKM	2.72579	1.15169
CFH	4.60384	5.24617	-0.0859102	3.89895	-0.0599643		CFH	2.72062	2.5943
MSMB	-0.133283	4.53404	3.10936	2.98556	3.09858		MSMB	2.71885	1.71737
TFAP2D	-0.133283	4.53404	3.10936	2.98556	3.09858		TFAP2D	2.71885	1.71737
HAR1A_2	3.80175	2.89564	2.63558	2.50307	1.66491		HAR1A_2	2.70019	0.769164
GDF5	-0.133283	3.97952	5.77497	3.89895	-0.0599643		GDF5	2.69204	2.65399
RP11-265D19.6	2.25144	3.07265	2.80897	2.09717	3.20533		RP11-265D19.6	2.68711	0.492413
FGA	5.98467	3.06718	-0.0859102	-0.115528	4.5716		FGA	2.6844	2.74381
ZNF662	4.60384	-0.0170677	4.98611	3.89895	-0.0599643		ZNF662	2.68237	2.51429
RP11-700H13.1	2.25331	3.55955	2.63558	3.29055	1.66491		RP11-700H13.1	2.68078	0.76825
LINC01252	3.226	2.1835	2.23476	2.81576	2.93456		LINC01252	2.67892	0.454447
PRSS45	3.44445	0.716649	2.9489	2.50307	3.76669		PRSS45	2.67595	1.1962
HNF1B	2.87987	2.27088	2.66292	2.79976	2.73492		HNF1B	2.66967	0.236877
BTBD19	3.44445	2.58307	2.63558	3.93289	0.748048		BTBD19	2.66881	1.21422
UTS2B	3.226	2.1835	2.23476	2.50307	3.19167		UTS2B	2.6678	0.50873
AC078883.3	1.69492	2.58285	3.61375	2.50285	2.93434		AC078883.3	2.66574	0.697632
LVCAT1	-0.133283	-0.0170677	4.02837	4.85361	4.5716		LVCAT1	2.66065	2.51534
FAM86GP	4.60384	3.97952	-0.0859102	4.85361	-0.0599643		FAM86GP	2.65822	2.51345
RP11-96C23.14	4.04567	4.93361	-0.0859102	4.45384	-0.0599643		RP11-96C23.14	2.65745	2.51224
C4orf47	2.34639	2.11748	3.54335	2.08305	3.15691		C4orf47	2.64944	0.661855
SLC7A14	2.96676	3.19701	3.7415	0.890115	2.44686		SLC7A14	2.64845	1.08736
CEBPE	4.04567	-0.0170677	3.10936	2.98556	3.09858		CEBPE	2.64442	1.54805
RP11-96D1.6	4.04567	-0.0170677	3.10936	2.98556	3.09858		RP11-96D1.6	2.64442	1.54805
MANSC4	3.1232	-0.0170677	4.02837	2.98556	3.09858		MANSC4	2.64373	1.54521
RP11-164P12.4	3.1232	-0.0170677	4.02837	2.98556	3.09858		RP11-164P12.4	2.64373	1.54521
RP11-314D7.2	3.1232	-0.0170677	3.10936	2.98556	4.01545		RP11-314D7.2	2.6433	1.54313
ERVH48-1	1.7034	2.54373	3.11169	2.75398	3.10041		ERVH48-1	2.64264	0.577477
MGAT4EP	4.04567	3.06718	3.10936	-0.115528	3.09858		MGAT4EP	2.64105	1.59546
CELA2B	3.1232	3.06718	4.02837	-0.115528	3.09858		CELA2B	2.64036	1.5927
PADI6	3.1232	3.06718	4.02837	-0.115528	3.09858		PADI6	2.64036	1.5927
RP11-166B2.5	3.1232	3.06718	4.02837	-0.115528	3.09858		RP11-166B2.5	2.64036	1.5927
AC024937.2	3.1232	3.06718	3.10936	-0.115528	4.01545		AC024937.2	2.63993	1.59068
RP11-366L20.3	3.1232	3.06718	3.10936	-0.115528	4.01545		RP11-366L20.3	2.63993	1.59068
HSD52	5.00529	5.24617	3.10936	-0.115528	-0.0599643		HSD52	2.63707	2.62153
SEPT7P9	5.319	3.97952	4.02837	-0.115528	-0.0599643		SEPT7P9	2.63028	2.53876
MOGAT1	4.04567	3.06718	3.10936	2.98556	-0.0599643		MOGAT1	2.62956	1.56424
PDE4C	3.01293	1.87114	2.92117	2.54356	2.79599		PDE4C	2.62896	0.458885
CFI	3.1232	3.06718	3.10936	3.89895	-0.0599643		CFI	2.62775	1.54194
CST13P	3.1232	3.97952	3.10936	2.98556	-0.0599643		CST13P	2.62754	1.55375
ZNF572	3.1232	3.97952	3.10936	2.98556	-0.0599643		ZNF572	2.62754	1.55375
RP11-709D24.6	3.1232	3.06718	-0.0859102	3.89895	3.09858		RP11-709D24.6	2.6204	1.55241
SNAP25	3.63413	2.1835	4.06745	1.54841	1.66491		SNAP25	2.61968	1.15916
PCDHGC5	2.53892	2.25233	2.51812	2.77943	2.99539		PCDHGC5	2.61684	0.282143
PAX7	4.60384	-0.0170677	4.5853	-0.115528	4.01545		PAX7	2.6144	2.45878
GPR78	4.04567	-0.0170677	4.5853	-0.115528	4.5716		GPR78	2.614	2.45666
RP4-583P15.14	5.98467	-0.0170677	7.27331	-0.115528	-0.0599643		RP4-583P15.14	2.61308	3.69437
CLEC7A	1.69492	4.25062	2.63535	1.54819	2.93434		CLEC7A	2.61268	1.09113
KCNIP2-AS1	-0.133283	3.06718	4.02837	2.98556	3.09858		KCNIP2-AS1	2.60928	1.59108
RP11-396B14.2	-0.133283	3.06718	4.02837	2.98556	3.09858		RP11-396B14.2	2.60928	1.59108
DUXA	-0.133283	3.06718	3.10936	2.98556	4.01545		DUXA	2.60885	1.58905
GBX1	-0.133283	3.06718	3.10936	2.98556	4.01545		GBX1	2.60885	1.58905
ODF3L1	-0.133283	3.06718	3.10936	2.98556	4.01545		ODF3L1	2.60885	1.58905
ASPG	-0.133283	3.06718	3.10936	3.89895	3.09858		ASPG	2.60816	1.57195
CH17-360D5.1	-0.133283	3.06718	3.10936	3.89895	3.09858		CH17-360D5.1	2.60816	1.57195
CTD-3076O17.2	-0.133283	3.06718	3.10936	3.89895	3.09858		CTD-3076O17.2	2.60816	1.57195
RP11-59D5__B.2	-0.133283	3.06718	3.10936	3.89895	3.09858		RP11-59D5__B.2	2.60816	1.57195
RP11-635O16.2	-0.133283	3.06718	3.10936	3.89895	3.09858		RP11-635O16.2	2.60816	1.57195
RP11-822E23.2	-0.133283	3.06718	3.10936	3.89895	3.09858		RP11-822E23.2	2.60816	1.57195
KLK12	-0.133283	3.97952	3.10936	2.98556	3.09858		KLK12	2.60795	1.58353
RP11-307C19.2	-0.133283	3.97952	3.10936	2.98556	3.09858		RP11-307C19.2	2.60795	1.58353
RP11-6L6.2	5.57654	-0.0170677	-0.0859102	2.98556	4.5716		RP11-6L6.2	2.60614	2.59608
IRAK3	2.78307	2.51924	2.93042	3.42609	1.37001		IRAK3	2.60576	0.765564
NFE2	2.95047	3.16123	2.35489	2.22132	2.34039		NFE2	2.60566	0.420867
PFKFB4	2.49001	1.44181	3.68105	2.18081	3.22542		PFKFB4	2.60382	0.878775
RGPD1	0.772668	3.72684	3.78147	2.50307	2.22106		RGPD1	2.60102	1.24074
CTD-3222D19.2	4.60384	4.53404	4.02837	-0.115528	-0.0599643		CTD-3222D19.2	2.59815	2.46199
ADCY8	2.24985	2.34925	3.37369	2.26977	2.73235		ADCY8	2.59498	0.477107
RP11-890B15.2	4.04567	4.53404	-0.0859102	-0.115528	4.5716		RP11-890B15.2	2.58997	2.46502
CES5AP1	3.23683	2.87579	2.09784	1.9647	2.7482		CES5AP1	2.58467	0.53809
SLC16A12	2.47173	1.81491	2.86389	2.24587	3.49845		SLC16A12	2.57897	0.638919
SERPINI2	4.60384	3.97952	-0.0859102	4.45384	-0.0599643		SERPINI2	2.57827	2.43117
ANKRD37	2.24382	1.84519	2.92108	2.61957	3.2564		ANKRD37	2.57721	0.554155
bP-21201H5.1	5.319	-0.0170677	3.10936	-0.115528	4.5716		bP-21201H5.1	2.57347	2.53768
AC116366.6	4.60384	-0.0170677	3.10936	-0.115528	5.2851		AC116366.6	2.57314	2.53496
WT1-AS	2.94365	1.51273	3.22013	2.26427	2.90815		WT1-AS	2.56979	0.68701
RP11-188C12.3	5.00529	3.97952	-0.0859102	-0.115528	4.01545		RP11-188C12.3	2.55976	2.46334
CYBB	1.69514	2.58307	3.20617	3.64718	1.66491		CYBB	2.55929	0.887298
CHCHD5	3.1232	-0.0170677	-0.0859102	5.16629	4.5716		CHCHD5	2.55162	2.48989
CTD-2516F10.2	3.63062	1.20016	3.12776	2.41419	2.38378		CTD-2516F10.2	2.5513	0.917834
PCAT18	-0.133283	-0.0170677	4.02837	3.89895	4.97201		PCAT18	2.5498	2.43214
MZB1	3.53821	1.04294	2.52189	2.38682	3.25502		MZB1	2.54897	0.971115
RP1-67A8.3	-0.133283	-0.0170677	4.5853	5.16629	3.09858		RP1-67A8.3	2.53997	2.50388
SIX2	1.69492	2.89542	2.63535	2.50285	2.93434		SIX2	2.53258	0.501544
FLJ37035	3.04964	2.17664	3.30695	1.90764	2.21635		FLJ37035	2.53145	0.609147
TEK	2.96825	3.87651	2.23454	2.81554	0.747825		TEK	2.52853	1.15652
RP11-330A16.1	2.96847	2.89564	0.758824	3.7971	2.22106		RP11-330A16.1	2.52822	1.13622
HSF4	3.82963	-1.82493	3.88645	3.27687	3.4656		HSF4	2.52672	2.44579
RP5-864K19.7	-0.133283	6.80587	6.13201	-0.115528	-0.0599643		RP5-864K19.7	2.52582	3.60754
BHLHE41	3.39862	0.844787	3.33231	2.42642	2.59299		BHLHE41	2.51902	1.03105
BLK	-0.133283	3.06718	-0.0859102	5.16629	4.5716		BLK	2.51718	2.51704
GDNF-AS1	5.00529	-0.0170677	3.10936	-0.115528	4.5716		GDNF-AS1	2.51073	2.45537
ZMYND15	3.32764	2.17664	2.04152	2.09695	2.90815		ZMYND15	2.51018	0.576255
HOXD11	-0.133283	3.97952	5.77497	2.98556	-0.0599643		HOXD11	2.50936	2.58057
GPC5	1.69514	3.1524	2.9489	1.54841	3.19167		GPC5	2.5073	0.815259
RGS13	3.44445	4.86719	-2.43645	4.98808	1.66491		RGS13	2.50564	3.07212
UROC1	3.226	2.1835	2.63558	1.54841	2.93456		UROC1	2.50561	0.659514
DNAH11	2.25045	2.23166	3.22261	1.99621	2.81719		DNAH11	2.50362	0.502689
ASGR2	4.04567	-0.0170677	4.5853	-0.115528	4.01545		ASGR2	2.50277	2.35641
TCAF2	2.8288	2.49338	2.54818	2.0965	2.53335		TCAF2	2.50004	0.261914
RP11-348F1.2	5.00529	-0.0170677	3.10936	4.45384	-0.0599643		RP11-348F1.2	2.49829	2.41632
PRRX1	3.1232	5.50293	4.02837	-0.115528	-0.0599643		PRRX1	2.4958	2.5068
JPH2	2.85345	2.94599	3.07898	2.16263	1.42141		JPH2	2.49249	0.695691
LINC01907	4.04567	-0.0170677	4.5853	3.89895	-0.0599643		LINC01907	2.49058	2.32289
AC007463.2	2.70453	2.86749	2.23061	2.26382	2.38334		AC007463.2	2.48996	0.282106
RP11-468E2.6	3.1232	-0.0170677	-0.0859102	4.85361	4.5716		RP11-468E2.6	2.48909	2.41046
MAGEA2B	-0.133283	-0.0170677	4.98611	4.45384	3.09858		MAGEA2B	2.47764	2.43022
RP11-77H9.6	-0.133283	-0.0170677	4.5853	4.85361	3.09858		RP11-77H9.6	2.47743	2.42454
SRP68P3	4.60384	4.93361	-0.0859102	2.98556	-0.0599643		SRP68P3	2.47543	2.44037
SDR16C5	2.25331	2.1835	2.63558	2.10331	3.19167		SDR16C5	2.47347	0.450461
SOGA3_2	-0.133283	-0.0170677	6.8612	-0.115528	5.76034		SOGA3_2	2.47113	3.52692
C3orf49	4.04567	3.97952	-0.0859102	4.45384	-0.0599643		C3orf49	2.46663	2.32542
HNF4A	2.25022	2.95381	2.6421	2.72815	1.74882		HNF4A	2.46462	0.473971
RP11-283G6.3	4.04567	-0.0170677	5.29944	-0.115528	3.09858		RP11-283G6.3	2.46222	2.43689
AC006372.4	3.1232	-0.0170677	3.10936	2.98556	3.09858		AC006372.4	2.45993	1.38576
AP001189.4	3.1232	-0.0170677	3.10936	2.98556	3.09858		AP001189.4	2.45993	1.38576
C1orf64	3.1232	-0.0170677	3.10936	2.98556	3.09858		C1orf64	2.45993	1.38576
ITGB6	3.1232	-0.0170677	3.10936	2.98556	3.09858		ITGB6	2.45993	1.38576
RP11-528N21.1	3.1232	-0.0170677	3.10936	2.98556	3.09858		RP11-528N21.1	2.45993	1.38576
RBMS3-AS3	3.1232	3.06718	3.10936	-0.115528	3.09858		RBMS3-AS3	2.45656	1.43799
RP11-166B2.8	3.1232	3.06718	3.10936	-0.115528	3.09858		RP11-166B2.8	2.45656	1.43799
FAM182A	3.10084	0.777928	3.08048	1.9647	3.32568		FAM182A	2.44993	1.07462
ABCA6	4.04567	3.06718	5.29944	-0.115528	-0.0599643		ABCA6	2.44736	2.44582
HPN	2.76749	0.681605	3.21699	2.12324	3.43853		HPN	2.44557	1.10681
SLC51B	3.1232	3.97952	5.29944	-0.115528	-0.0599643		SLC51B	2.44533	2.43894
GOLGA7B	3.1232	3.06718	3.10936	2.98556	-0.0599643		GOLGA7B	2.44507	1.40138
LRRC14B	3.1232	3.06718	3.10936	2.98556	-0.0599643		LRRC14B	2.44507	1.40138
MCEMP1	3.1232	3.06718	3.10936	2.98556	-0.0599643		MCEMP1	2.44507	1.40138
RP11-307P5.1	3.1232	3.06718	3.10936	2.98556	-0.0599643		RP11-307P5.1	2.44507	1.40138
TMPRSS4	3.1232	3.06718	3.10936	2.98556	-0.0599643		TMPRSS4	2.44507	1.40138
ALDH3B2	3.1232	3.06718	-0.0859102	2.98556	3.09858		ALDH3B2	2.43772	1.41171
CASS4	3.1232	3.06718	-0.0859102	2.98556	3.09858		CASS4	2.43772	1.41171
ITGAD	3.1232	3.06718	-0.0859102	2.98556	3.09858		ITGAD	2.43772	1.41171
NR2F2-AS1	3.1232	3.06718	-0.0859102	2.98556	3.09858		NR2F2-AS1	2.43772	1.41171
RP11-328C8.2	3.1232	3.06718	-0.0859102	2.98556	3.09858		RP11-328C8.2	2.43772	1.41171
RP11-401P9.5	3.1232	3.06718	-0.0859102	2.98556	3.09858		RP11-401P9.5	2.43772	1.41171
RP11-675F6.4	3.1232	3.06718	-0.0859102	2.98556	3.09858		RP11-675F6.4	2.43772	1.41171
RP3-414A15.2	3.1232	3.06718	-0.0859102	2.98556	3.09858		RP3-414A15.2	2.43772	1.41171
VIT	3.1232	3.06718	-0.0859102	2.98556	3.09858		VIT	2.43772	1.41171
BHLHE22	1.40225	5.3323	0.826782	3.78566	0.813856		BHLHE22	2.43217	2.03099
AC002310.11	1.15058	2.37992	3.91314	0.997183	3.71564		AC002310.11	2.43129	1.3734
AP003774.1	5.319	3.97952	-0.0859102	2.98556	-0.0599643		AP003774.1	2.42764	2.42826
RP11-77K12.5	6.15228	-0.0170677	-0.0859102	2.98556	3.09858		RP11-77K12.5	2.42669	2.59465
RP11-172F10.1	-0.133283	3.06718	5.29944	-0.115528	4.01545		RP11-172F10.1	2.42665	2.45985
RP11-244E17.1	-0.133283	3.06718	3.10936	2.98556	3.09858		RP11-244E17.1	2.42548	1.43122
WBP2NL	-0.133283	3.06718	3.10936	2.98556	3.09858		WBP2NL	2.42548	1.43122
LINC01193	4.60384	-0.0170677	4.5853	2.98556	-0.0599643		LINC01193	2.41953	2.33811
C17orf74	4.60384	-0.0170677	3.10936	4.45384	-0.0599643		C17orf74	2.418	2.31681
IFITM10	2.9124	1.09782	3.24751	1.50849	3.28388		IFITM10	2.41002	1.03102
RP11-711K1.7	4.60384	4.53404	-0.0859102	-0.115528	3.09858		RP11-711K1.7	2.407	2.36677
RP11-511B23.1	4.60384	3.06718	-0.0859102	4.45384	-0.0599643		RP11-511B23.1	2.3958	2.33192
AC007182.6	3.1232	4.53404	-0.0859102	4.45384	-0.0599643		AC007182.6	2.39304	2.31982
RAX	4.04567	-0.0170677	4.02837	-0.115528	4.01545		RAX	2.39138	2.24384
AC018755.16	2.25308	2.58285	2.94868	2.50285	1.66469		AC018755.16	2.39043	0.476147
RP11-666A8.7	5.00529	-0.0170677	4.02837	2.98556	-0.0599643		RP11-666A8.7	2.38844	2.32782
RP5-848E13.4	4.04567	-0.0170677	4.98611	2.98556	-0.0599643		RP5-848E13.4	2.38806	2.32551
LY6G6C	4.04567	-0.0170677	3.10936	4.85361	-0.0599643		LY6G6C	2.38632	2.29806
RRAD	3.226	0.716649	2.23476	2.81576	2.93456		RRAD	2.38555	1.0001
CTC-338M12.7	5.00529	3.06718	4.02837	-0.115528	-0.0599643		CTC-338M12.7	2.38507	2.35916
LRFN2	5.00529	3.06718	4.02837	-0.115528	-0.0599643		LRFN2	2.38507	2.35916
FOSL2	2.72377	1.23039	3.5651	2.23685	2.16477		FOSL2	2.38418	0.853081
APOL3	4.04567	4.93361	3.10936	-0.115528	-0.0599643		APOL3	2.38263	2.34566
HMGCS2	5.00529	-0.0170677	-0.0859102	3.89895	3.09858		HMGCS2	2.37997	2.32069
RP11-830F9.5	4.04567	-0.0170677	4.02837	3.89895	-0.0599643		RP11-830F9.5	2.37919	2.20784
RP11-276E15.4	5.00529	3.06718	-0.0859102	-0.115528	4.01545		RP11-276E15.4	2.3773	2.36365
ELF3	2.24831	1.55326	3.49212	1.35757	3.2295		ELF3	2.37615	0.962364
NOG	2.41906	0.800812	3.86026	2.26449	2.53401		NOG	2.37573	1.08668
BBOX1	4.04567	4.93361	-0.0859102	-0.115528	3.09858		BBOX1	2.37529	2.3516
LINC00261	5.79499	-0.0170677	3.10936	-0.115528	3.09858		LINC00261	2.37407	2.48414
RP11-392E22.11	2.25308	3.15218	2.63535	3.07238	0.747825		RP11-392E22.11	2.37216	0.977323
FUT5	3.69759	1.20038	3.61006	1.12038	2.21657		FUT5	2.369	1.25033
RP11-368J21.3	4.04567	3.06718	-0.0859102	4.85361	-0.0599643		RP11-368J21.3	2.36412	2.31292
RP1-167G20.2	2.46423	2.21941	2.73124	2.13987	2.25978		RP1-167G20.2	2.36291	0.238175
NALCN-AS1	3.1232	4.93361	-0.0859102	3.89895	-0.0599643		NALCN-AS1	2.36198	2.31371
RP11-575L7.4	-0.133283	-0.0170677	4.02837	3.89895	4.01545		RP11-575L7.4	2.35848	2.22257
NDNF	2.82924	-0.666262	4.16901	2.78836	2.66966		NDNF	2.358	1.79794
ABCC12	1.69514	2.89564	3.42443	2.10331	1.66491		ABCC12	2.35669	0.776361
SLFN13	-0.133283	3.97952	4.02837	-0.115528	4.01545		SLFN13	2.35491	2.26337
ACTA2	1.69492	3.55933	3.61375	0.634805	2.22084		ACTA2	2.34473	1.26956
MYOD1	2.65475	-2.3676	4.30601	3.93289	3.19167		MYOD1	2.34354	2.71055
RP4-813D12.3	-0.133283	4.93361	-0.0859102	2.98556	4.01545		RP4-813D12.3	2.34308	2.34269
AC004593.3	-0.133283	3.97952	4.02837	3.89895	-0.0599643		AC004593.3	2.34272	2.22744
FAM83A-AS1	-0.133283	3.97952	4.02837	3.89895	-0.0599643		FAM83A-AS1	2.34272	2.22744
RPL34-AS1	0.772668	2.58307	3.20617	3.47986	1.66491		RPL34-AS1	2.34134	1.12037
LNCSRLR	-0.133283	3.06718	5.77497	-0.115528	3.09858		LNCSRLR	2.33838	2.5025
TNS4	3.58105	1.73157	1.78407	2.79568	1.76998		TNS4	2.33247	0.829419
CTC-296K1.4	2.37472	2.30112	2.09762	2.7959	2.08328		CTC-296K1.4	2.33053	0.289295
BX470102.3	5.57654	-0.0170677	3.10936	-0.115528	3.09858		BX470102.3	2.33038	2.40974
KLK2	4.60384	-0.0170677	4.02837	-0.115528	3.09858		KLK2	2.31964	2.24357
AC002117.1	4.60384	-0.0170677	3.10936	-0.115528	4.01545		AC002117.1	2.31921	2.24205
APOBEC3H	4.60384	-0.0170677	3.10936	-0.115528	4.01545		APOBEC3H	2.31921	2.24205
HOXD10	4.60384	-0.0170677	3.10936	-0.115528	4.01545		HOXD10	2.31921	2.24205
RP11-462B18.2	4.60384	-0.0170677	3.10936	-0.115528	4.01545		RP11-462B18.2	2.31921	2.24205
PIGR	3.1232	-0.0170677	4.5853	-0.115528	4.01545		PIGR	2.31827	2.23858
DDX4	-0.0783889	2.30134	3.3406	2.79612	3.20151		DDX4	2.31224	1.39622
ADAM12	1.80348	2.87556	2.09762	2.22132	2.55853		ADAM12	2.3113	0.415679
USH1C	2.59141	1.14802	2.45564	2.64077	2.71222		USH1C	2.30961	0.656084
DRC1	3.23683	2.87579	2.09784	1.9647	1.37001		DRC1	2.30903	0.746148
AC012074.2	4.60384	-0.0170677	4.02837	2.98556	-0.0599643		AC012074.2	2.30815	2.2194
LINC01120	4.60384	-0.0170677	3.10936	3.89895	-0.0599643		LINC01120	2.30702	2.20553
RP11-497G19.1	4.60384	-0.0170677	3.10936	3.89895	-0.0599643		RP11-497G19.1	2.30702	2.20553
RBM20	3.24481	2.96964	1.73943	2.14009	1.43868		RBM20	2.30653	0.778229
ADTRP	3.1232	-0.0170677	4.02837	4.45384	-0.0599643		ADTRP	2.30568	2.19329
SOD3	1.39133	2.20226	2.25803	3.00396	2.66994		SOD3	2.3051	0.606069
LUM	2.59317	4.33592	3.99796	-0.216252	0.813634		LUM	2.30489	1.9783
ZNF727	2.65453	0.716427	2.63535	2.10309	3.40959		ZNF727	2.3038	1.00197
ARHGEF37	2.57689	1.91659	3.13974	1.31339	2.56703		ARHGEF37	2.30273	0.702408
FAM90A17P	3.1232	3.97952	4.5853	-0.115528	-0.0599643		FAM90A17P	2.30251	2.24306
MUC5AC	3.1232	4.53404	4.02837	-0.115528	-0.0599643		MUC5AC	2.30202	2.23942
CHRM4	2.70497	1.51273	2.23106	2.67409	2.38378		CHRM4	2.30133	0.483608
IL12B	4.04567	-0.0170677	-0.0859102	2.98556	4.5716		IL12B	2.29997	2.22142
SULT6B1	4.60384	-0.0170677	-0.0859102	3.89895	3.09858		SULT6B1	2.29968	2.21153
CNNM1	2.84759	2.55355	1.71043	1.85756	2.52584		CNNM1	2.29899	0.489514
RP11-18B3.2	4.04567	3.06718	-0.0859102	-0.115528	4.5716		RP11-18B3.2	2.2966	2.25407
CLDN2	4.04567	4.53404	-0.0859102	-0.115528	3.09858		CLDN2	2.29537	2.2474
AC026150.8	3.1232	3.97952	-0.0859102	-0.115528	4.5716		AC026150.8	2.29458	2.24643
TREM1	3.1232	4.53404	-0.0859102	-0.115528	4.01545		TREM1	2.29425	2.2438
GPX2	2.30196	2.80842	1.06418	3.76139	1.52024		GPX2	2.29124	1.06408
CRYAB	2.11719	3.78313	2.09762	2.62858	0.813634		CRYAB	2.28803	1.07128
CTD-2515A14.1	-0.133283	-0.0170677	4.5853	2.98556	4.01545		CTD-2515A14.1	2.28719	2.23183
KIF28P	-0.133283	-0.0170677	4.5853	3.89895	3.09858		KIF28P	2.2865	2.21956
RP11-415I12.3	-0.133283	-0.0170677	3.10936	4.45384	4.01545		RP11-415I12.3	2.28566	2.20938
FER1L4	2.53354	1.49722	2.81223	1.9889	2.59566		FER1L4	2.28551	0.534914
RP11-437J2.3	4.60384	3.97952	-0.0859102	2.98556	-0.0599643		RP11-437J2.3	2.28461	2.22819
MAGEB6	4.04567	3.06718	-0.0859102	4.45384	-0.0599643		MAGEB6	2.28417	2.20996
MIR583HG	-0.133283	3.97952	4.5853	-0.115528	3.09858		MIR583HG	2.28292	2.26027
RP11-669N7.2	-0.133283	3.97952	3.10936	-0.115528	4.5716		RP11-669N7.2	2.28233	2.25777
APOBEC2	3.22578	2.18328	2.23454	2.10309	1.66469		APOBEC2	2.28228	0.573541
AQP4-AS1	2.65475	2.58307	1.67784	1.54841	2.93456		AQP4-AS1	2.27973	0.624211
AC010890.1	3.1232	-0.0170677	5.29944	-0.115528	3.09858		AC010890.1	2.27773	2.31911
PIK3R6	2.96825	0.716427	2.94868	2.10309	2.62126		PIK3R6	2.27154	0.937146
GPR31	-0.133283	3.97952	4.5853	2.98556	-0.0599643		GPR31	2.27143	2.23605
LINC01518	-0.133283	3.97952	3.10936	4.45384	-0.0599643		LINC01518	2.26989	2.21363
ZNF560	3.9519	0.716649	2.63558	0.635027	3.40981		ZNF560	2.26979	1.52869
RP11-697M17.2	1.8037	3.16145	2.57337	2.43949	1.37001		RP11-697M17.2	2.2696	0.696934
ABC7-42404400C24.1	-0.133283	5.50293	6.13201	-0.115528	-0.0599643		ABC7-42404400C24.1	2.26523	3.25047
CHRNA1	3.80152	2.58285	2.63535	1.54819	0.747825		CHRNA1	2.26315	1.16348
AC007405.4	2.70475	2.4936	2.0413	1.68947	2.38356		AC007405.4	2.26254	0.400296
LRTM2	1.98927	2.64517	2.06102	2.56569	2.046		LRTM2	2.26143	0.316416
SCIN	3.1232	5.24617	3.10936	-0.115528	-0.0599643		SCIN	2.26065	2.3135
CA4	3.66923	2.02971	1.67195	1.88904	2.04023		CA4	2.26003	0.801665
KAZALD1	3.3349	2.46589	2.36207	1.84347	1.27146		KAZALD1	2.25556	0.767925
RP11-109L13.1	6.56269	-0.0170677	-0.0859102	4.85361	-0.0599643		RP11-109L13.1	2.25067	3.21364
GAPLINC	2.65475	2.1835	1.67784	2.50307	2.22106		GAPLINC	2.24805	0.374326
MROH7-TTC4	-0.133283	3.97952	-0.0859102	-0.115528	7.57834		MROH7-TTC4	2.24463	3.46823
RP11-325K19.2	-0.133283	3.06718	5.29944	-0.115528	3.09858		RP11-325K19.2	2.24328	2.34321
TNFSF14	4.08789	-2.3676	2.63558	3.0726	3.76669		TNFSF14	2.23903	2.63748
PCDH10	2.00526	1.99559	2.82213	2.45124	1.86847		PCDH10	2.22854	0.39866
COL20A1	3.16901	1.37236	2.17817	2.60765	1.80236		COL20A1	2.22591	0.697387
PKP3	2.41906	1.51295	2.54885	2.26449	2.38401		PKP3	2.22587	0.411215
TBX2	2.26938	2.54497	0.78759	3.41571	2.10817		TBX2	2.22516	0.948939
RP11-578F21.4	-0.133283	-0.0170677	4.98611	-0.115528	6.40311		RP11-578F21.4	2.22467	3.20729
CBX3P2	3.10062	1.33222	2.35489	2.94582	1.36979		CBX3P2	2.22067	0.841354
AC114803.3	1.69514	0.716649	3.20617	1.54841	3.9167		AC114803.3	2.21661	1.30746
CCR3	2.55586	2.68463	1.43547	0.73237	3.67023		CCR3	2.21571	1.14677
RP11-798M19.3	2.75315	1.23242	2.59565	1.84414	2.65052		RP11-798M19.3	2.21517	0.657109
HOXB8	3.1232	-0.0170677	4.98611	-0.115528	3.09858		HOXB8	2.21506	2.21913
PRSS30P	3.1232	-0.0170677	4.98611	-0.115528	3.09858		PRSS30P	2.21506	2.21913
MPZL2	3.89601	1.67502	1.37074	1.81639	2.29708		MPZL2	2.21105	0.999464
CTB-58E17.9	1.95901	2.37991	2.03394	2.19121	2.4892		CTB-58E17.9	2.21066	0.224259
CCL22	4.04567	-0.0170677	4.02837	-0.115528	3.09858		CCL22	2.20801	2.1115
RP11-569D9.5	4.04567	-0.0170677	4.02837	-0.115528	3.09858		RP11-569D9.5	2.20801	2.1115
TSHR	4.04567	-0.0170677	4.02837	-0.115528	3.09858		TSHR	2.20801	2.1115
AC003009.1	4.04567	-0.0170677	3.10936	-0.115528	4.01545		AC003009.1	2.20758	2.10986
MRGPRD	4.04567	-0.0170677	3.10936	-0.115528	4.01545		MRGPRD	2.20758	2.10986
AKAIN1	3.1232	-0.0170677	4.02837	-0.115528	4.01545		AKAIN1	2.20689	2.1076
NBPF13P_2	3.1232	-0.0170677	4.02837	-0.115528	4.01545		NBPF13P_2	2.20689	2.1076
WISP2	3.1232	-0.0170677	4.02837	-0.115528	4.01545		WISP2	2.20689	2.1076
ITGA8	2.1771	2.37054	2.25204	1.86412	2.36961		ITGA8	2.20668	0.208375
GALNT9	3.1232	-0.0170677	4.98611	2.98556	-0.0599643		GALNT9	2.20357	2.194
NR2F1	2.99609	2.65069	3.06413	1.29282	1.00145		NR2F1	2.20104	0.980193
SLCO2B1	2.25331	2.58307	2.9489	1.54841	1.66491		SLCO2B1	2.19972	0.596096
RP11-503C24.6	1.69492	2.58285	2.94868	2.10309	1.66469		RP11-503C24.6	2.19884	0.560835
STX11	1.69492	2.58285	2.94868	2.10309	1.66469		STX11	2.19884	0.560835
MYCT1	2.59295	2.3009	1.38326	2.62836	2.08306		MYCT1	2.1977	0.507146
AC092669.6	1.30678	1.04294	3.51726	1.46974	3.64598		AC092669.6	2.19654	1.27435
RP11-289H16.1	3.1232	-0.0170677	-0.0859102	2.98556	4.97201		RP11-289H16.1	2.19556	2.19626
GPR84	4.04567	-0.0170677	3.10936	3.89895	-0.0599643		GPR84	2.19539	2.07018
RP11-358B23.5	4.04567	-0.0170677	3.10936	3.89895	-0.0599643		RP11-358B23.5	2.19539	2.07018
SERPINC1	4.04567	-0.0170677	3.10936	3.89895	-0.0599643		SERPINC1	2.19539	2.07018
LRRC3B	3.1232	-0.0170677	4.02837	3.89895	-0.0599643		LRRC3B	2.1947	2.06787
RP11-649E7.7	3.1232	-0.0170677	-0.0859102	4.85361	3.09858		RP11-649E7.7	2.19448	2.17037
HSPA8P11	5.00529	3.06718	-0.0859102	-0.115528	3.09858		HSPA8P11	2.19392	2.23696
CSAG2	4.04567	3.06718	4.02837	-0.115528	-0.0599643		CSAG2	2.19315	2.11957
CYP2B6	4.04567	3.06718	4.02837	-0.115528	-0.0599643		CYP2B6	2.19315	2.11957
FPR1	4.04567	3.06718	4.02837	-0.115528	-0.0599643		FPR1	2.19315	2.11957
HCN1	4.04567	3.06718	4.02837	-0.115528	-0.0599643		HCN1	2.19315	2.11957
LINC00158	4.04567	3.06718	4.02837	-0.115528	-0.0599643		LINC00158	2.19315	2.11957
RP11-40A7.2	4.04567	3.06718	4.02837	-0.115528	-0.0599643		RP11-40A7.2	2.19315	2.11957
TEX38	4.04567	3.06718	4.02837	-0.115528	-0.0599643		TEX38	2.19315	2.11957
MCHR2	4.04567	3.97952	3.10936	-0.115528	-0.0599643		MCHR2	2.19181	2.11358
ZFPM2	4.04567	3.97952	3.10936	-0.115528	-0.0599643		ZFPM2	2.19181	2.11358
TAGAP	3.1232	3.97952	4.02837	-0.115528	-0.0599643		TAGAP	2.19112	2.11132
EMX1	4.04567	-0.0170677	-0.0859102	2.98556	4.01545		EMX1	2.18874	2.08924
RNF217-AS1	4.04567	-0.0170677	-0.0859102	2.98556	4.01545		RNF217-AS1	2.18874	2.08924
RP11-618L22.1	4.04567	-0.0170677	-0.0859102	3.89895	3.09858		RP11-618L22.1	2.18805	2.07608
SCNN1G	4.04567	-0.0170677	-0.0859102	3.89895	3.09858		SCNN1G	2.18805	2.07608
FOLR3	4.04567	3.06718	-0.0859102	-0.115528	4.01545		FOLR3	2.18537	2.1237
KCNK3	4.04567	3.06718	-0.0859102	-0.115528	4.01545		KCNK3	2.18537	2.1237
RP11-378A12.1	4.04567	3.06718	-0.0859102	-0.115528	4.01545		RP11-378A12.1	2.18537	2.1237
FAM183BP	4.04567	3.97952	-0.0859102	-0.115528	3.09858		FAM183BP	2.18447	2.11935
MISP3	2.41861	0.800368	2.80853	1.68947	3.20489		MISP3	2.18437	0.954763
AP000350.10	-0.133283	-0.0170677	5.96451	5.16629	-0.0599643		AP000350.10	2.1841	3.09985
RP1-102E24.8	3.1232	3.97952	-0.0859102	-0.115528	4.01545		RP1-102E24.8	2.18335	2.11545
TSPO2	3.1232	3.97952	-0.0859102	-0.115528	4.01545		TSPO2	2.18335	2.11545
RP11-538I12.3	-0.133283	-0.0170677	3.10936	4.85361	3.09858		RP11-538I12.3	2.18224	2.1814
NDRG1	2.08265	0.682058	4.15229	1.0821	2.91041		NDRG1	2.1819	1.40375
RP11-514O12.4	-0.133283	4.93361	6.28207	-0.115528	-0.0599643		RP11-514O12.4	2.18138	3.16416
RP11-522N14.2	3.1232	4.93361	-0.0859102	2.98556	-0.0599643		RP11-522N14.2	2.1793	2.19503
NLRP7	2.27511	1.94585	1.89345	2.25453	2.51776		NLRP7	2.17734	0.257673
RP11-177H13.2	0.772668	2.1835	3.20617	2.50307	2.22106		RP11-177H13.2	2.1773	0.885952
SKINT1L	1.40819	1.21866	3.0237	1.61556	3.61418		SKINT1L	2.17606	1.07321
AP001059.5	-0.133283	-0.0170677	4.02837	3.89895	3.09858		AP001059.5	2.17511	2.08527
NEU4	-0.133283	-0.0170677	4.02837	3.89895	3.09858		NEU4	2.17511	2.08527
MIR4500HG	-0.133283	-0.0170677	3.10936	3.89895	4.01545		MIR4500HG	2.17468	2.0836
SAXO1	-0.133283	-0.0170677	3.10936	3.89895	4.01545		SAXO1	2.17468	2.0836
LINC02158	4.04567	3.97952	-0.0859102	2.98556	-0.0599643		LINC02158	2.17298	2.09281
RP11-461F16.3	4.04567	3.97952	-0.0859102	2.98556	-0.0599643		RP11-461F16.3	2.17298	2.09281
RP11-818O24.3	4.04567	3.97952	-0.0859102	2.98556	-0.0599643		RP11-818O24.3	2.17298	2.09281
ALLC	-0.133283	3.06718	4.02837	-0.115528	4.01545		ALLC	2.17244	2.13266
RPL21P3	-0.133283	3.97952	4.02837	-0.115528	3.09858		RPL21P3	2.17153	2.12832
CXCR2P1	3.1232	3.97952	-0.0859102	3.89895	-0.0599643		CXCR2P1	2.17116	2.0757
GPR6	3.1232	3.97952	-0.0859102	3.89895	-0.0599643		GPR6	2.17116	2.0757
RP5-1059H15.1	-0.133283	3.97952	3.10936	-0.115528	4.01545		RP5-1059H15.1	2.1711	2.12669
RP11-122G18.12	2.78307	2.04458	2.76291	0.697355	2.55875		RP11-122G18.12	2.16934	0.875064
RSPO3	1.67419	2.36633	0.464505	4.04819	2.28231		RSPO3	2.16711	1.29743
TNNI3K	-0.133283	4.93361	3.10936	2.98556	-0.0599643		TNNI3K	2.16706	2.20584
HKDC1	1.40203	3.16123	3.21617	2.22132	0.813634		HKDC1	2.16288	1.06171
AC068492.1	-0.133283	3.06718	4.02837	3.89895	-0.0599643		AC068492.1	2.16025	2.09315
NR2E1	-0.133283	3.06718	4.02837	3.89895	-0.0599643		NR2E1	2.16025	2.09315
RP11-331F4.4	-0.133283	3.06718	4.02837	3.89895	-0.0599643		RP11-331F4.4	2.16025	2.09315
RP11-85L21.4	-0.133283	3.97952	4.02837	2.98556	-0.0599643		RP11-85L21.4	2.16004	2.10181
TSSK1B	-0.133283	4.93361	-0.0859102	2.98556	3.09858		TSSK1B	2.15971	2.21126
INPP4B	-0.133283	3.97952	3.10936	3.89895	-0.0599643		INPP4B	2.15892	2.08706
TMEM191B	2.41906	0.800812	2.92332	2.26449	2.38401		TMEM191B	2.15834	0.799726
AP000304.12	2.11697	2.3009	2.35467	1.25181	2.74776		AP000304.12	2.15442	0.554464
AC093390.1	-0.133283	3.97952	-0.0859102	2.98556	4.01545		AC093390.1	2.15227	2.10582
RNF151	-0.133283	3.97952	-0.0859102	3.89895	3.09858		RNF151	2.15157	2.09275
GALNT18	2.31121	1.99163	2.163	2.46374	1.82651		GALNT18	2.15122	0.252144
THEGL	1.69492	1.62876	2.63535	2.10309	2.62126		THEGL	2.13667	0.484188
RP11-390G14.1	4.60384	-0.0170677	3.10936	-0.115528	3.09858		RP11-390G14.1	2.13584	2.10174
PKMP1	3.1232	-0.0170677	4.5853	-0.115528	3.09858		PKMP1	2.1349	2.09793
AZU1	3.54986	1.60003	2.16128	1.52029	1.829		AZU1	2.13209	0.830687
CCBE1	3.44963	2.40298	1.41133	2.52191	0.872016		CCBE1	2.13157	1.00853
SKIDA1	2.87716	2.6091	3.07767	0.487741	1.58868		SKIDA1	2.12807	1.08119
KLRD1	2.25308	2.58285	2.94868	2.10309	0.747825		KLRD1	2.1271	0.836891
TBC1D3C	-0.133283	5.72083	-0.0859102	5.16629	-0.0599643		TBC1D3C	2.12159	3.03897
KLHL6	3.3611	2.30134	2.09784	2.94604	-0.103009		KLHL6	2.12066	1.34144
AC092198.1	3.1232	3.06718	4.5853	-0.115528	-0.0599643		AC092198.1	2.12004	2.10542
AC073321.4	3.1232	4.53404	3.10936	-0.115528	-0.0599643		AC073321.4	2.11822	2.09539
AC009542.2	4.60384	-0.0170677	-0.0859102	2.98556	3.09858		AC009542.2	2.117	2.08022
HSP90AA5P	4.60384	-0.0170677	-0.0859102	2.98556	3.09858		HSP90AA5P	2.117	2.08022
RP11-93B14.4	3.1232	-0.0170677	-0.0859102	2.98556	4.5716		RP11-93B14.4	2.11548	2.07358
LIPC	3.1232	-0.0170677	-0.0859102	4.45384	3.09858		LIPC	2.11453	2.05206
TFF1	3.1232	-0.0170677	-0.0859102	4.45384	3.09858		TFF1	2.11453	2.05206
XXyac-YX155B6.5	2.65453	2.18328	3.42421	0.634805	1.66469		XXyac-YX155B6.5	2.1123	1.04923
LTB	3.1232	3.06718	-0.0859102	-0.115528	4.5716		LTB	2.11211	2.10815
RP11-134G8.5	3.1232	4.53404	-0.0859102	-0.115528	3.09858		RP11-134G8.5	2.11088	2.10088
LINC01770	3.14838	0.246074	2.68454	2.41419	2.0269		LINC01770	2.10402	1.116
RP11-92G12.3	-0.133283	-0.0170677	4.5853	2.98556	3.09858		RP11-92G12.3	2.10382	2.08732
CTD-2104P17.1	-0.133283	-0.0170677	3.10936	4.45384	3.09858		CTD-2104P17.1	2.10229	2.06313
NF1P9	-0.133283	-0.0170677	3.10936	4.45384	3.09858		NF1P9	2.10229	2.06313
RP11-149I23.3	-0.133283	-0.0170677	3.10936	4.45384	3.09858		RP11-149I23.3	2.10229	2.06313
CMB9-14B22.1	4.60384	3.06718	-0.0859102	2.98556	-0.0599643		CMB9-14B22.1	2.10214	2.08761
PLEKHA2	2.95013	0.734742	2.83071	1.36954	2.6178		PLEKHA2	2.10058	0.990235
CYP2AB1P	-0.133283	3.06718	4.5853	-0.115528	3.09858		CYP2AB1P	2.10045	2.12164
NWD2	-0.133283	3.06718	4.5853	-0.115528	3.09858		NWD2	2.10045	2.12164
RPS3AP54	-0.133283	3.06718	4.5853	-0.115528	3.09858		RPS3AP54	2.10045	2.12164
RP11-66D17.3	-0.133283	3.06718	3.10936	-0.115528	4.5716		RP11-66D17.3	2.09987	2.11891
GADL1	3.1232	3.06718	-0.0859102	4.45384	-0.0599643		GADL1	2.09967	2.05953
PARVG	3.1232	3.06718	-0.0859102	4.45384	-0.0599643		PARVG	2.09967	2.05953
SMPD4P1	3.1232	3.06718	-0.0859102	4.45384	-0.0599643		SMPD4P1	2.09967	2.05953
C3AR1	-0.133283	4.53404	3.10936	-0.115528	3.09858		C3AR1	2.09863	2.11167
LINC00871	2.65475	2.89564	1.67784	0.635027	2.62148		LINC00871	2.09695	0.940352
C22orf24	2.65475	2.89564	0.758824	2.50307	1.66491		C22orf24	2.09544	0.879092
AC006019.3	-0.133283	3.06718	4.5853	2.98556	-0.0599643		AC006019.3	2.08896	2.09456
RP11-205M3.3	-0.133283	3.06718	3.10936	4.45384	-0.0599643		RP11-205M3.3	2.08743	2.07045
TRPC7	-0.133283	3.06718	3.10936	4.45384	-0.0599643		TRPC7	2.08743	2.07045
NR1H4	-0.133283	3.06718	-0.0859102	2.98556	4.5716		NR1H4	2.08103	2.09717
TNNT3	-0.133283	3.06718	-0.0859102	2.98556	4.5716		TNNT3	2.08103	2.09717
ZNF257	-0.133283	3.06718	-0.0859102	2.98556	4.5716		ZNF257	2.08103	2.09717
RP11-455F5.5	-0.133283	3.06718	-0.0859102	4.45384	3.09858		RP11-455F5.5	2.08008	2.07587
TNIP3	-0.133283	3.06718	-0.0859102	4.45384	3.09858		TNIP3	2.08008	2.07587
ZNF366	-0.133283	3.06718	-0.0859102	4.45384	3.09858		ZNF366	2.08008	2.07587
FCGR1B	-0.133283	4.53404	-0.0859102	2.98556	3.09858		FCGR1B	2.0798	2.08983
TDO2	-0.133283	4.53404	-0.0859102	2.98556	3.09858		TDO2	2.0798	2.08983
GOLGA6D	2.98823	1.79531	1.47834	2.8504	1.23303		GOLGA6D	2.06906	0.802841
VWA5B2	2.12555	1.44935	2.70985	1.71994	2.32972		VWA5B2	2.06688	0.496902
MIR205HG	2.99181	2.41819	1.5056	1.79731	1.59687		MIR205HG	2.06195	0.629961
RP13-401N8.1	2.06109	2.62915	2.6841	1.68924	1.23812		RP13-401N8.1	2.06034	0.617732
CFAP77	1.62454	1.92349	2.18331	2.14075	2.42934		CFAP77	2.06029	0.302652
RP11-321C24.1	1.69514	1.62899	2.23476	1.54841	3.19167		RP11-321C24.1	2.05979	0.687719
AC012668.2	-0.133283	5.72083	-0.0859102	4.85361	-0.0599643		AC012668.2	2.05906	2.96292
UPK1A-AS1	1.96655	0.415509	3.382	1.40931	3.11304		UPK1A-AS1	2.05728	1.22403
LGI4	2.25106	0.55133	2.6691	2.19397	2.61554		LGI4	2.0562	0.867481
RP11-413N19.2	2.59317	1.73179	1.38348	1.65179	2.91542		RP11-413N19.2	2.05513	0.661043
RP11-284H19.1	-0.133283	-0.0170677	5.96451	-0.115528	4.5716		RP11-284H19.1	2.05405	2.97535
COLCA2	2.59317	0.777706	1.38348	2.94582	2.55853		COLCA2	2.05174	0.924539
LINC02210-CRHR1	-0.133283	4.53404	-0.0859102	5.99772	-0.0599643		LINC02210-CRHR1	2.05052	2.98059
RP11-627G18.1	-0.133283	6.07738	-0.0859102	4.45384	-0.0599643		RP11-627G18.1	2.05041	2.99078
CYP1A1	2.99181	2.38969	1.71114	1.25547	1.87583		CYP1A1	2.04479	0.666838
CLDN7	1.90843	1.20486	2.86086	1.33296	2.9029		CLDN7	2.042	0.811337
INTS4P2	-0.133283	-0.0170677	4.5853	5.83039	-0.0599643		INTS4P2	2.04108	2.92447
PKD1L2	2.08213	1.18526	2.86411	2.0133	2.04644		PKD1L2	2.03825	0.594191
AC138430.4	2.6465	1.90658	3.15414	0.919354	1.56324		AC138430.4	2.03796	0.881771
KDM4E	2.65475	2.58307	0.758824	2.50307	1.66491		KDM4E	2.03293	0.816875
COL10A1	3.68002	3.02545	0.82656	1.25203	1.36979		COL10A1	2.03077	1.24528
RP11-231I16.1	2.65475	2.58307	1.67784	1.54841	1.66491		RP11-231I16.1	2.0258	0.544369
ACSBG2	2.37494	2.04458	0.826782	1.9647	2.91564		ACSBG2	2.02533	0.767372
IQCA1L	4.04567	-0.0170677	3.10936	-0.115528	3.09858		IQCA1L	2.0242	1.94701
OVOL1-AS1	4.04567	-0.0170677	3.10936	-0.115528	3.09858		OVOL1-AS1	2.0242	1.94701
RP11-310H4.6	4.04567	-0.0170677	3.10936	-0.115528	3.09858		RP11-310H4.6	2.0242	1.94701
H2AFB1	3.1232	-0.0170677	4.02837	-0.115528	3.09858		H2AFB1	2.02351	1.94448
LINC02136	3.1232	-0.0170677	4.02837	-0.115528	3.09858		LINC02136	2.02351	1.94448
NPSR1	3.1232	-0.0170677	4.02837	-0.115528	3.09858		NPSR1	2.02351	1.94448
RP11-271K11.1	3.1232	-0.0170677	4.02837	-0.115528	3.09858		RP11-271K11.1	2.02351	1.94448
LINC02128	3.1232	-0.0170677	3.10936	-0.115528	4.01545		LINC02128	2.02308	1.94266
MNX1-AS1	3.1232	-0.0170677	3.10936	-0.115528	4.01545		MNX1-AS1	2.02308	1.94266
PRODH2	3.1232	-0.0170677	3.10936	-0.115528	4.01545		PRODH2	2.02308	1.94266
RP11-286E11.2	3.1232	-0.0170677	3.10936	-0.115528	4.01545		RP11-286E11.2	2.02308	1.94266
RP11-498B4.5	3.1232	-0.0170677	3.10936	-0.115528	4.01545		RP11-498B4.5	2.02308	1.94266
ZP2	3.1232	-0.0170677	3.10936	-0.115528	4.01545		ZP2	2.02308	1.94266
CYP4B1	2.06176	0.800812	2.04174	2.09717	3.11297		CYP4B1	2.02289	0.81993
TSPAN2	2.99034	1.14882	2.27822	1.53093	2.14766		TSPAN2	2.01919	0.711104
RP11-1228E12.2	4.04567	-0.0170677	-0.0859102	-0.115528	6.26724		RP11-1228E12.2	2.01888	2.97016
RP11-61L23.2	2.04975	2.34969	1.79607	1.74293	2.15058		RP11-61L23.2	2.0178	0.251755
CTB-12A17.3	0.772668	1.62899	1.67784	2.81576	3.19167		CTB-12A17.3	2.01738	0.97875
SLC8A2	2.61845	1.31191	2.46199	1.71767	1.97551		SLC8A2	2.01711	0.535777
FRG2B	2.96825	-2.36783	3.78125	3.47964	2.22084		FRG2B	2.01643	2.52116
ROPN1L	2.251	1.76927	2.39834	2.09672	1.55143		ROPN1L	2.01335	0.348065
EWSAT1	4.04567	-0.0170677	3.10936	2.98556	-0.0599643		EWSAT1	2.01271	1.9169
NPFFR1	4.04567	-0.0170677	3.10936	2.98556	-0.0599643		NPFFR1	2.01271	1.9169
RP11-23E10.2	4.04567	-0.0170677	3.10936	2.98556	-0.0599643		RP11-23E10.2	2.01271	1.9169
RP11-300M6.1	4.04567	-0.0170677	3.10936	2.98556	-0.0599643		RP11-300M6.1	2.01271	1.9169
RP11-308B5.2	4.04567	-0.0170677	3.10936	2.98556	-0.0599643		RP11-308B5.2	2.01271	1.9169
RP11-381O7.3	4.04567	-0.0170677	3.10936	2.98556	-0.0599643		RP11-381O7.3	2.01271	1.9169
RP11-809N8.4	4.04567	-0.0170677	3.10936	2.98556	-0.0599643		RP11-809N8.4	2.01271	1.9169
RP11-855O10.2	4.04567	-0.0170677	3.10936	2.98556	-0.0599643		RP11-855O10.2	2.01271	1.9169
GAGE2E	4.60384	5.72083	-0.0859102	-0.115528	-0.0599643		GAGE2E	2.01265	2.90231
CSF2RB	3.1232	-0.0170677	4.02837	2.98556	-0.0599643		CSF2RB	2.01202	1.91432
PPY	3.1232	-0.0170677	4.02837	2.98556	-0.0599643		PPY	2.01202	1.91432
RP11-297C4.1	3.1232	-0.0170677	4.02837	2.98556	-0.0599643		RP11-297C4.1	2.01202	1.91432
LINC00479	3.1232	-0.0170677	3.10936	3.89895	-0.0599643		LINC00479	2.0109	1.898
LOXHD1	3.1232	-0.0170677	3.10936	3.89895	-0.0599643		LOXHD1	2.0109	1.898
PABPN1L	3.1232	-0.0170677	3.10936	3.89895	-0.0599643		PABPN1L	2.0109	1.898
RP11-362A9.3	3.1232	-0.0170677	3.10936	3.89895	-0.0599643		RP11-362A9.3	2.0109	1.898
SLC9C2	3.1232	-0.0170677	3.10936	3.89895	-0.0599643		SLC9C2	2.0109	1.898
KCNIP1	4.04567	3.06718	3.10936	-0.115528	-0.0599643		KCNIP1	2.00935	1.95402
LINC01257	4.04567	3.06718	3.10936	-0.115528	-0.0599643		LINC01257	2.00935	1.95402
LINC01460	4.04567	3.06718	3.10936	-0.115528	-0.0599643		LINC01460	2.00935	1.95402
RP11-44K6.2	4.04567	3.06718	3.10936	-0.115528	-0.0599643		RP11-44K6.2	2.00935	1.95402
ZNF831	4.04567	3.06718	3.10936	-0.115528	-0.0599643		ZNF831	2.00935	1.95402
SLC6A13	2.96847	1.62899	2.23476	1.54841	1.66491		SLC6A13	2.00911	0.601352
TPBGL	2.96825	1.62876	2.23454	1.54819	1.66469		TPBGL	2.00889	0.601352
GIMAP6	3.1232	3.06718	4.02837	-0.115528	-0.0599643		GIMAP6	2.00865	1.95149
LINC01475	3.1232	3.06718	4.02837	-0.115528	-0.0599643		LINC01475	2.00865	1.95149
MEP1B	3.1232	3.06718	4.02837	-0.115528	-0.0599643		MEP1B	2.00865	1.95149
PGR-AS1	3.1232	3.06718	4.02837	-0.115528	-0.0599643		PGR-AS1	2.00865	1.95149
RP11-1006G14.2	3.1232	3.06718	4.02837	-0.115528	-0.0599643		RP11-1006G14.2	2.00865	1.95149
SLITRK3	3.1232	3.06718	4.02837	-0.115528	-0.0599643		SLITRK3	2.00865	1.95149
RP11-234K24.3	3.1232	3.97952	3.10936	-0.115528	-0.0599643		RP11-234K24.3	2.00732	1.94483
RP11-531H8.1	3.1232	3.97952	3.10936	-0.115528	-0.0599643		RP11-531H8.1	2.00732	1.94483
AC144450.2	4.04567	-0.0170677	-0.0859102	2.98556	3.09858		AC144450.2	2.00537	1.9224
ANKRD30B	4.04567	-0.0170677	-0.0859102	2.98556	3.09858		ANKRD30B	2.00537	1.9224
FAM83C-AS1	4.04567	-0.0170677	-0.0859102	2.98556	3.09858		FAM83C-AS1	2.00537	1.9224
ROBO4	4.04567	-0.0170677	-0.0859102	2.98556	3.09858		ROBO4	2.00537	1.9224
RP11-545D19.1	4.04567	-0.0170677	-0.0859102	2.98556	3.09858		RP11-545D19.1	2.00537	1.9224
LINC01359	2.59317	1.33222	2.09762	2.62858	1.36979		LINC01359	2.00428	0.632356
IFNL4	3.1232	-0.0170677	-0.0859102	2.98556	4.01545		IFNL4	2.00425	1.91797
MTATP6P27	3.1232	-0.0170677	-0.0859102	2.98556	4.01545		MTATP6P27	2.00425	1.91797
RP11-619A14.2	3.1232	-0.0170677	-0.0859102	2.98556	4.01545		RP11-619A14.2	2.00425	1.91797
RP11-646I6.3	3.1232	-0.0170677	-0.0859102	2.98556	4.01545		RP11-646I6.3	2.00425	1.91797
TTLL10	3.1232	-0.0170677	-0.0859102	2.98556	4.01545		TTLL10	2.00425	1.91797
MYL7	3.1232	-0.0170677	-0.0859102	3.89895	3.09858		MYL7	2.00355	1.90355
AOC1	4.04567	3.06718	-0.0859102	-0.115528	3.09858		AOC1	2.002	1.9594
HBG1	4.04567	3.06718	-0.0859102	-0.115528	3.09858		HBG1	2.002	1.9594
KCNE1B	4.04567	3.06718	-0.0859102	-0.115528	3.09858		KCNE1B	2.002	1.9594
RP11-1259L22.1	4.04567	3.06718	-0.0859102	-0.115528	3.09858		RP11-1259L22.1	2.002	1.9594
HIST1H3J	3.44445	1.62899	2.63558	1.54841	0.748048		HIST1H3J	2.00109	1.04873
CTC-591M7.1	3.1232	3.06718	-0.0859102	-0.115528	4.01545		CTC-591M7.1	2.00088	1.95506
FAM71F2	3.1232	3.06718	-0.0859102	-0.115528	4.01545		FAM71F2	2.00088	1.95506
RP1-76B20.11	3.1232	3.06718	-0.0859102	-0.115528	4.01545		RP1-76B20.11	2.00088	1.95506
RP3-510O8.4	3.1232	3.06718	-0.0859102	-0.115528	4.01545		RP3-510O8.4	2.00088	1.95506
CADM3-AS1	3.1232	3.97952	-0.0859102	-0.115528	3.09858		CADM3-AS1	1.99997	1.95022
RP11-493L12.4	3.1232	3.97952	-0.0859102	-0.115528	3.09858		RP11-493L12.4	1.99997	1.95022
GUCY2D	2.81673	1.39949	1.97866	1.94979	1.84939		GUCY2D	1.99881	0.513155
KRT16P2	5.319	4.93361	-0.0859102	-0.115528	-0.0599643		KRT16P2	1.99824	2.85884
TSKS	2.04083	1.53702	2.0604	2.14664	2.1967		TSKS	1.99632	0.264476
RP11-793H13.3	-0.133283	-0.0170677	-0.0859102	4.45384	5.76034		RP11-793H13.3	1.99559	2.87802
EDAR	1.72633	1.07698	3.27804	2.20173	1.69128		EDAR	1.99487	0.820993
RP11-307N16.6	4.60384	-0.0170677	5.55671	-0.115528	-0.0599643		RP11-307N16.6	1.9936	2.83802
AC005954.4	-0.133283	-0.0170677	4.02837	2.98556	3.09858		AC005954.4	1.99243	1.93078
COX4I2	-0.133283	-0.0170677	4.02837	2.98556	3.09858		COX4I2	1.99243	1.93078
LINC01402	-0.133283	-0.0170677	4.02837	2.98556	3.09858		LINC01402	1.99243	1.93078
RP11-124D2.7	-0.133283	-0.0170677	4.02837	2.98556	3.09858		RP11-124D2.7	1.99243	1.93078
RP11-495P10.10	-0.133283	-0.0170677	4.02837	2.98556	3.09858		RP11-495P10.10	1.99243	1.93078
AF038458.5	-0.133283	-0.0170677	3.10936	2.98556	4.01545		AF038458.5	1.992	1.92894
ANKRD2	-0.133283	-0.0170677	3.10936	2.98556	4.01545		ANKRD2	1.992	1.92894
AREG	-0.133283	-0.0170677	3.10936	2.98556	4.01545		AREG	1.992	1.92894
PPP1R3C	-0.133283	-0.0170677	3.10936	2.98556	4.01545		PPP1R3C	1.992	1.92894
LINC01388	-0.133283	-0.0170677	3.10936	3.89895	3.09858		LINC01388	1.99131	1.91459
RP11-29H23.4	-0.133283	-0.0170677	3.10936	3.89895	3.09858		RP11-29H23.4	1.99131	1.91459
RP11-543C4.1	-0.133283	-0.0170677	3.10936	3.89895	3.09858		RP11-543C4.1	1.99131	1.91459
TRIM64EP	-0.133283	-0.0170677	3.10936	3.89895	3.09858		TRIM64EP	1.99131	1.91459
CLEC9A	4.04567	3.06718	-0.0859102	2.98556	-0.0599643		CLEC9A	1.99051	1.92932
DMRTC2	4.04567	3.06718	-0.0859102	2.98556	-0.0599643		DMRTC2	1.99051	1.92932
LINC01449	4.04567	3.06718	-0.0859102	2.98556	-0.0599643		LINC01449	1.99051	1.92932
PCSK2	4.04567	3.06718	-0.0859102	2.98556	-0.0599643		PCSK2	1.99051	1.92932
RP5-1139I1.2	4.04567	3.06718	-0.0859102	2.98556	-0.0599643		RP5-1139I1.2	1.99051	1.92932
AC092580.3	-0.133283	3.06718	4.02837	-0.115528	3.09858		AC092580.3	1.98907	1.9676
LINC01958	-0.133283	3.06718	4.02837	-0.115528	3.09858		LINC01958	1.98907	1.9676
RP11-266K22.2	-0.133283	3.06718	4.02837	-0.115528	3.09858		RP11-266K22.2	1.98907	1.9676
ZNF969P	-0.133283	3.06718	4.02837	-0.115528	3.09858		ZNF969P	1.98907	1.9676
CCDC70	3.1232	3.06718	-0.0859102	3.89895	-0.0599643		CCDC70	1.98869	1.91052
GALR1	3.1232	3.06718	-0.0859102	3.89895	-0.0599643		GALR1	1.98869	1.91052
RAB44	3.1232	3.06718	-0.0859102	3.89895	-0.0599643		RAB44	1.98869	1.91052
RP11-1136G11.8	3.1232	3.06718	-0.0859102	3.89895	-0.0599643		RP11-1136G11.8	1.98869	1.91052
RP3-470B24.5	3.1232	3.06718	-0.0859102	3.89895	-0.0599643		RP3-470B24.5	1.98869	1.91052
LINC01150	-0.133283	3.06718	3.10936	-0.115528	4.01545		LINC01150	1.98864	1.96579
C1orf105	3.1232	3.97952	-0.0859102	2.98556	-0.0599643		C1orf105	1.98848	1.91998
MMP1	3.1232	3.97952	-0.0859102	2.98556	-0.0599643		MMP1	1.98848	1.91998
RP11-529E10.7	3.1232	3.97952	-0.0859102	2.98556	-0.0599643		RP11-529E10.7	1.98848	1.91998
AC073316.1	-0.133283	3.97952	3.10936	-0.115528	3.09858		AC073316.1	1.98773	1.96097
PI16	-0.133283	3.97952	3.10936	-0.115528	3.09858		PI16	1.98773	1.96097
PTCHD3P3	-0.133283	3.97952	3.10936	-0.115528	3.09858		PTCHD3P3	1.98773	1.96097
HRG	3.40304	2.69935	-0.0939383	2.553	1.37471		HRG	1.98723	1.37279
RP11-11N5.1	1.40225	-0.134408	1.38371	3.08184	4.19332		RP11-11N5.1	1.98534	1.67875
IER5L	2.84368	2.67111	2.45519	0.918025	1.03754		IER5L	1.98511	0.930762
ABLIM3	2.8726	0.713723	1.624	2.16342	2.53062		ABLIM3	1.98087	0.84613
PTPRN	2.46809	0.923906	3.5695	0.264657	2.67008		PTPRN	1.97925	1.3508
ERICH3	-0.133283	3.06718	4.02837	2.98556	-0.0599643		ERICH3	1.97757	1.93755
RP11-160E2.17	-0.133283	3.06718	4.02837	2.98556	-0.0599643		RP11-160E2.17	1.97757	1.93755
CTC-453G23.5	2.25331	1.62899	2.23476	1.54841	2.22106		CTC-453G23.5	1.97731	0.356074
CCDC89	-0.133283	3.06718	3.10936	3.89895	-0.0599643		CCDC89	1.97645	1.9214
GPR34	-0.133283	3.06718	3.10936	3.89895	-0.0599643		GPR34	1.97645	1.9214
LY9	-0.133283	3.06718	3.10936	3.89895	-0.0599643		LY9	1.97645	1.9214
RP11-429K17.1	-0.133283	3.06718	3.10936	3.89895	-0.0599643		RP11-429K17.1	1.97645	1.9214
MGAM2	-0.133283	3.97952	3.10936	2.98556	-0.0599643		MGAM2	1.97624	1.93081
RP11-153M7.3	-0.133283	3.97952	3.10936	2.98556	-0.0599643		RP11-153M7.3	1.97624	1.93081
RP11-599B13.7	-0.133283	3.97952	3.10936	2.98556	-0.0599643		RP11-599B13.7	1.97624	1.93081
ZPLD1	-0.133283	3.97952	3.10936	2.98556	-0.0599643		ZPLD1	1.97624	1.93081
RP4-704D21.2	2.46512	1.2322	1.28662	2.38682	2.50681		RP4-704D21.2	1.97551	0.655411
UBE2F-SCLY	2.53508	0.998131	3.39073	3.45906	-0.507647		UBE2F-SCLY	1.97507	1.70574
TMEM114	2.78307	0.777928	2.57337	1.9647	1.77042		TMEM114	1.9739	0.788348
PYY	3.79642	1.53985	2.42115	0.994871	1.11467		PYY	1.97339	1.16262
ADAMTS7P1	-0.133283	3.06718	-0.0859102	2.98556	4.01545		ADAMTS7P1	1.9698	1.94098
CTD-2008P7.3	-0.133283	3.06718	-0.0859102	2.98556	4.01545		CTD-2008P7.3	1.9698	1.94098
CTD-2021H9.2	-0.133283	3.06718	-0.0859102	2.98556	4.01545		CTD-2021H9.2	1.9698	1.94098
GPR17	-0.133283	3.06718	-0.0859102	2.98556	4.01545		GPR17	1.9698	1.94098
IFI44	-0.133283	3.06718	-0.0859102	2.98556	4.01545		IFI44	1.9698	1.94098
MGC27382	-0.133283	3.06718	-0.0859102	2.98556	4.01545		MGC27382	1.9698	1.94098
SNTG1	-0.133283	3.06718	-0.0859102	2.98556	4.01545		SNTG1	1.9698	1.94098
BHMT2	-0.133283	3.06718	-0.0859102	3.89895	3.09858		BHMT2	1.9691	1.92671
CTB-47B11.3	-0.133283	3.06718	-0.0859102	3.89895	3.09858		CTB-47B11.3	1.9691	1.92671
DAO	-0.133283	3.06718	-0.0859102	3.89895	3.09858		DAO	1.9691	1.92671
LINC01556	-0.133283	3.06718	-0.0859102	3.89895	3.09858		LINC01556	1.9691	1.92671
RP11-312B8.1	-0.133283	3.06718	-0.0859102	3.89895	3.09858		RP11-312B8.1	1.9691	1.92671
DCLRE1CP1	-0.133283	3.97952	-0.0859102	2.98556	3.09858		DCLRE1CP1	1.96889	1.93609
PRDM8	-0.133283	3.97952	-0.0859102	2.98556	3.09858		PRDM8	1.96889	1.93609
RP11-127L20.3	-0.133283	3.97952	-0.0859102	2.98556	3.09858		RP11-127L20.3	1.96889	1.93609
HGF	1.45552	2.24202	3.00127	2.28652	0.850997		HGF	1.96727	0.829837
NGFR	2.74684	1.40255	2.4268	1.47504	1.78293		NGFR	1.96683	0.594573
FOXRED2	1.78498	1.18526	2.64277	1.51542	2.68623		FOXRED2	1.96293	0.674915
LINC01170	1.72589	1.65098	1.85568	2.47902	2.10088		LINC01170	1.96249	0.335551
RGS9BP	2.41883	0.80059	3.12776	1.90764	1.55165		RGS9BP	1.96129	0.878621
LIX1	3.30219	3.2784	3.70216	0.890779	-1.3772		LIX1	1.95927	2.17111
AOAH	1.8037	2.04458	1.38371	2.22154	2.34061		AOAH	1.95883	0.379789
EMCN	-0.133283	5.50293	4.5853	-0.115528	-0.0599643		EMCN	1.95589	2.83789
EPHB1	2.52252	0.985547	1.85469	2.00077	2.40979		EPHB1	1.95466	0.608462
MACC1-AS1	2.37527	1.03475	2.4623	1.7601	2.13859		MACC1-AS1	1.9542	0.581489
BANCR	2.65475	2.1835	1.67784	2.50307	0.748048		BANCR	1.95344	0.77068
BHLHE40	2.19225	-0.108193	2.80007	1.29253	3.57209		BHLHE40	1.94975	1.42135
ANGPTL4	2.23451	2.09006	1.7672	2.20314	1.43991		ANGPTL4	1.94696	0.338452
CTD-3148I10.9	5.319	-0.0170677	4.5853	-0.115528	-0.0599643		CTD-3148I10.9	1.94235	2.76
MAT1A	1.8037	1.33244	1.78452	2.43949	2.34061		MAT1A	1.94015	0.453282
AC007040.11	5.00529	-0.0170677	-0.0859102	4.85361	-0.0599643		AC007040.11	1.93919	2.73036
CCDC92	2.18164	1.7893	2.83279	1.0455	1.829		CCDC92	1.93564	0.650101
RP11-638I2.2	5.319	-0.0170677	-0.0859102	-0.115528	4.5716		RP11-638I2.2	1.93442	2.76145
RP11-383C5.8	4.60384	-0.0170677	-0.0859102	-0.115528	5.2851		RP11-383C5.8	1.93409	2.75886
PLPP4	1.58556	2.86794	2.23106	1.43285	1.55165		PLPP4	1.93381	0.608119
CDKN2B	2.06176	0.246296	3.12798	1.43307	2.79405		CDKN2B	1.93263	1.14901
CTD-2410N18.4	2.22278	0.971498	2.51092	1.23614	2.71066		CTD-2410N18.4	1.9304	0.779869
PAICSP1	2.11697	1.73157	2.35467	2.62836	0.813412		PAICSP1	1.92899	0.705184
PLOD2	2.07267	1.35338	2.53777	1.42636	2.24861		PLOD2	1.92776	0.518983
RP11-483E23.2	-0.133283	-0.0170677	4.98611	4.85361	-0.0599643		RP11-483E23.2	1.92588	2.73383
MVP	2.39883	0.639147	2.84051	1.11238	2.62984		MVP	1.92414	0.984028
RP11-353N4.5	2.11741	2.30134	1.38371	1.25225	2.55875		RP11-353N4.5	1.92269	0.57573
SGCD	1.36859	2.28085	1.34857	2.63831	1.97671		SGCD	1.92261	0.565675
RP11-101E5.1	5.319	-0.0170677	-0.0859102	4.45384	-0.0599643		RP11-101E5.1	1.92198	2.7235
RP4-594I10.3	-0.133283	-0.0170677	-0.0859102	5.83039	4.01545		RP4-594I10.3	1.92192	2.81398
IQCJ-SCHIP1	2.49199	2.02412	0.993127	2.94169	1.15728		IQCJ-SCHIP1	1.92164	0.840044
RP11-181C3.1	2.5563	0.812812	2.29719	1.30234	2.62673		RP11-181C3.1	1.91907	0.814552
SLITRK4	2.22256	1.96259	2.01825	1.59549	1.79294		SLITRK4	1.91837	0.23688
RP11-340I6.7	-0.133283	-0.0170677	-0.0859102	4.85361	4.97201		RP11-340I6.7	1.91787	2.73463
SP5	1.95231	1.91374	2.44839	1.17423	2.09844		SP5	1.91742	0.465901
NPPB	1.69514	3.87673	0.758824	2.50307	0.748048		NPPB	1.91636	1.3173
MYL4	0.884052	1.95614	2.01077	3.08691	1.63911		MYL4	1.9154	0.794231
RASAL3	1.76075	1.39971	3.22479	1.32005	1.84961		RASAL3	1.91098	0.768609
GFY	1.67035	1.4707	2.75746	0.74875	2.89913		GFY	1.90928	0.907673
ZNF439	1.4018	2.04414	2.76247	-0.216474	3.54549		ZNF439	1.90748	1.43175
RP11-21J18.1	-0.133283	6.80587	-0.0859102	2.98556	-0.0599643		RP11-21J18.1	1.90246	3.04818
HSPA2	1.59785	1.14802	2.57055	1.32829	2.85366		HSPA2	1.89967	0.765298
KRT16P3	2.93497	2.00563	0.664147	2.50711	1.37468		KRT16P3	1.89731	0.901964
RNF212B	2.41481	2.25803	1.64709	1.80579	1.3443		RNF212B	1.894	0.440083
TSPAN19	1.8037	1.33244	1.78452	1.9647	2.55875		TSPAN19	1.88882	0.442223
DNMT3L	1.2918	1.40067	2.3537	1.61617	2.7792		DNMT3L	1.88831	0.647677
LILRB5	4.21215	2.89564	2.23476	2.50307	-2.4105		LILRB5	1.88703	2.51956
TP53AIP1	3.226	2.58307	0.758824	2.10331	0.748048		TP53AIP1	1.88385	1.10614
GPR146	1.76692	1.45779	3.72144	1.4601	1.00012		GPR146	1.88127	1.06447
RP11-71G12.1	5.00529	-0.0170677	4.5853	-0.115528	-0.0599643		RP11-71G12.1	1.87961	2.66601
TBC1D3D	5.00529	-0.0170677	4.5853	-0.115528	-0.0599643		TBC1D3D	1.87961	2.66601
HS6ST3	2.25114	2.37992	1.53855	0.997183	2.21565		HS6ST3	1.87649	0.590808
CH17-302M23.1	2.25308	2.18328	2.63535	1.54819	0.747825		CH17-302M23.1	1.87355	0.740513
TMC8	1.97186	2.14553	1.73008	2.37491	1.13507		TMC8	1.87149	0.474584
SOX17	2.37494	3.39979	2.57337	4.25665	-3.26156		SOX17	1.86864	2.96306
RGPD3	3.05976	1.40854	1.875	1.5491	1.44869		RGPD3	1.86822	0.690825
FXYD1	2.13607	0.819556	2.77316	0.996518	2.59874		FXYD1	1.86481	0.906065
SLC5A9	0.810434	1.64659	2.34135	1.49598	3.02354		SLC5A9	1.86358	0.846331
FLNC	1.66808	1.69033	2.31931	1.7334	1.88273		FLNC	1.85877	0.270705
OTOG	2.85395	0.666204	1.95589	2.03097	1.78147		OTOG	1.8577	0.783845
SDS	2.70497	0.246074	1.25266	2.41419	2.66966		SDS	1.85751	1.07822
CTD-3105H18.14	4.60384	4.93361	-0.0859102	-0.115528	-0.0599643		CTD-3105H18.14	1.85521	2.66229
RP11-844P9.2	4.60384	4.93361	-0.0859102	-0.115528	-0.0599643		RP11-844P9.2	1.85521	2.66229
ZNF536	4.21215	-2.3676	0.758824	3.0726	3.59926		ZNF536	1.85505	2.69783
SP7	3.63413	1.62899	0.758824	2.50307	0.748048		SP7	1.85461	1.23119
ZFP57	2.79346	1.07587	1.34791	2.20062	1.84018		ZFP57	1.85161	0.682733
C5orf47	1.86387	1.60003	2.74041	1.0455	1.99644		C5orf47	1.84925	0.617285
ANGPT1	0.84386	2.04436	3.08026	0.697133	2.55853		ANGPT1	1.84483	1.04817
AC092171.2	3.1232	-0.0170677	3.10936	-0.115528	3.09858		AC092171.2	1.83971	1.74031
CTB-58E17.2	3.1232	-0.0170677	3.10936	-0.115528	3.09858		CTB-58E17.2	1.83971	1.74031
GNG8	3.1232	-0.0170677	3.10936	-0.115528	3.09858		GNG8	1.83971	1.74031
LINC01537	3.1232	-0.0170677	3.10936	-0.115528	3.09858		LINC01537	1.83971	1.74031
OR2AK2	3.1232	-0.0170677	3.10936	-0.115528	3.09858		OR2AK2	1.83971	1.74031
PRR23D2	3.1232	-0.0170677	3.10936	-0.115528	3.09858		PRR23D2	1.83971	1.74031
R3HDML	3.1232	-0.0170677	3.10936	-0.115528	3.09858		R3HDML	1.83971	1.74031
RP11-351M8.1	3.1232	-0.0170677	3.10936	-0.115528	3.09858		RP11-351M8.1	1.83971	1.74031
RP11-407N17.5	3.1232	-0.0170677	3.10936	-0.115528	3.09858		RP11-407N17.5	1.83971	1.74031
STPG2	3.1232	-0.0170677	3.10936	-0.115528	3.09858		STPG2	1.83971	1.74031
TESPA1	3.1232	-0.0170677	3.10936	-0.115528	3.09858		TESPA1	1.83971	1.74031
ZIC4	3.1232	-0.0170677	3.10936	-0.115528	3.09858		ZIC4	1.83971	1.74031
SPERT	2.65475	-2.3676	3.78147	2.50307	2.62148		SPERT	1.83864	2.40767
HOXA13	2.56876	2.75346	2.39834	-0.748106	2.21613		HOXA13	1.83772	1.45919
KIT	2.79638	1.33116	2.07459	1.19567	1.7813		KIT	1.83582	0.641704
OR2H1	2.65475	0.716649	2.23476	2.81576	0.748048		OR2H1	1.834	1.02785
FADS6	3.21799	0.264847	1.68531	1.70377	2.28469		FADS6	1.83132	1.07469
ARGFX	0.884274	3.23334	0.865094	2.02662	2.14622		ARGFX	1.83111	0.991646
GOLGA8Q	4.04567	-0.0170677	5.29944	-0.115528	-0.0599643		GOLGA8Q	1.83051	2.63225
AC004837.4	3.1232	-0.0170677	3.10936	2.98556	-0.0599643		AC004837.4	1.82822	1.705
ANGPTL5	3.1232	-0.0170677	3.10936	2.98556	-0.0599643		ANGPTL5	1.82822	1.705
CTB-32H22.1	3.1232	-0.0170677	3.10936	2.98556	-0.0599643		CTB-32H22.1	1.82822	1.705
CTD-3064M3.4	3.1232	-0.0170677	3.10936	2.98556	-0.0599643		CTD-3064M3.4	1.82822	1.705
FAM66A	3.1232	-0.0170677	3.10936	2.98556	-0.0599643		FAM66A	1.82822	1.705
RP11-153K16.1	3.1232	-0.0170677	3.10936	2.98556	-0.0599643		RP11-153K16.1	1.82822	1.705
RP11-376O6.2	3.1232	-0.0170677	3.10936	2.98556	-0.0599643		RP11-376O6.2	1.82822	1.705
RP11-702F3.4	3.1232	-0.0170677	3.10936	2.98556	-0.0599643		RP11-702F3.4	1.82822	1.705
RP11-982M15.5	3.1232	-0.0170677	3.10936	2.98556	-0.0599643		RP11-982M15.5	1.82822	1.705
RP1-45N11.1	3.1232	-0.0170677	3.10936	2.98556	-0.0599643		RP1-45N11.1	1.82822	1.705
RP5-933B4.1	3.1232	-0.0170677	3.10936	2.98556	-0.0599643		RP5-933B4.1	1.82822	1.705
TMEM233	3.1232	-0.0170677	3.10936	2.98556	-0.0599643		TMEM233	1.82822	1.705
TREML1	3.1232	-0.0170677	3.10936	2.98556	-0.0599643		TREML1	1.82822	1.705
CTD-2006C1.13	3.1232	3.06718	3.10936	-0.115528	-0.0599643		CTD-2006C1.13	1.82485	1.74619
HOXC11	3.1232	3.06718	3.10936	-0.115528	-0.0599643		HOXC11	1.82485	1.74619
LCN8	3.1232	3.06718	3.10936	-0.115528	-0.0599643		LCN8	1.82485	1.74619
LINC01094	3.1232	3.06718	3.10936	-0.115528	-0.0599643		LINC01094	1.82485	1.74619
LINC01695	3.1232	3.06718	3.10936	-0.115528	-0.0599643		LINC01695	1.82485	1.74619
NR1I2	3.1232	3.06718	3.10936	-0.115528	-0.0599643		NR1I2	1.82485	1.74619
RP11-14J7.7	3.1232	3.06718	3.10936	-0.115528	-0.0599643		RP11-14J7.7	1.82485	1.74619
SLC5A1	3.1232	3.06718	3.10936	-0.115528	-0.0599643		SLC5A1	1.82485	1.74619
SPACA6P-AS	3.1232	3.06718	3.10936	-0.115528	-0.0599643		SPACA6P-AS	1.82485	1.74619
C2	1.57098	1.15633	2.99687	1.25587	2.14193		C2	1.8244	0.759814
CFAP47	0.772668	1.62899	2.23476	1.54841	2.93456		CFAP47	1.82388	0.809529
AC004837.5	3.1232	-0.0170677	-0.0859102	2.98556	3.09858		AC004837.5	1.82087	1.71019
BX322557.13	3.1232	-0.0170677	-0.0859102	2.98556	3.09858		BX322557.13	1.82087	1.71019
CMB9-22P13.2	3.1232	-0.0170677	-0.0859102	2.98556	3.09858		CMB9-22P13.2	1.82087	1.71019
FAM41C	3.1232	-0.0170677	-0.0859102	2.98556	3.09858		FAM41C	1.82087	1.71019
FLJ31356	3.1232	-0.0170677	-0.0859102	2.98556	3.09858		FLJ31356	1.82087	1.71019
HMP19	3.1232	-0.0170677	-0.0859102	2.98556	3.09858		HMP19	1.82087	1.71019
ITIH4-AS1	3.1232	-0.0170677	-0.0859102	2.98556	3.09858		ITIH4-AS1	1.82087	1.71019
MARCH4	3.1232	-0.0170677	-0.0859102	2.98556	3.09858		MARCH4	1.82087	1.71019
OR7D2	3.1232	-0.0170677	-0.0859102	2.98556	3.09858		OR7D2	1.82087	1.71019
RP11-249L12.1	3.1232	-0.0170677	-0.0859102	2.98556	3.09858		RP11-249L12.1	1.82087	1.71019
RP11-557H15.4	3.1232	-0.0170677	-0.0859102	2.98556	3.09858		RP11-557H15.4	1.82087	1.71019
SH2D1B	3.1232	-0.0170677	-0.0859102	2.98556	3.09858		SH2D1B	1.82087	1.71019
TAT-AS1	3.1232	-0.0170677	-0.0859102	2.98556	3.09858		TAT-AS1	1.82087	1.71019
VSX1	3.1232	-0.0170677	-0.0859102	2.98556	3.09858		VSX1	1.82087	1.71019
IFITM1	1.42581	1.89873	2.10991	1.98436	1.68257		IFITM1	1.82028	0.269967
LYPD3	1.9752	1.42799	2.05958	2.02222	1.61294		LYPD3	1.81959	0.282367
AC002066.1	3.1232	3.06718	-0.0859102	-0.115528	3.09858		AC002066.1	1.81751	1.75124
AC009133.24	3.1232	3.06718	-0.0859102	-0.115528	3.09858		AC009133.24	1.81751	1.75124
AC012499.1	3.1232	3.06718	-0.0859102	-0.115528	3.09858		AC012499.1	1.81751	1.75124
AC073842.19	3.1232	3.06718	-0.0859102	-0.115528	3.09858		AC073842.19	1.81751	1.75124
CHIA	3.1232	3.06718	-0.0859102	-0.115528	3.09858		CHIA	1.81751	1.75124
CTD-3064C13.1	3.1232	3.06718	-0.0859102	-0.115528	3.09858		CTD-3064C13.1	1.81751	1.75124
CXCL10	3.1232	3.06718	-0.0859102	-0.115528	3.09858		CXCL10	1.81751	1.75124
FATE1	3.1232	3.06718	-0.0859102	-0.115528	3.09858		FATE1	1.81751	1.75124
FGD5P1	3.1232	3.06718	-0.0859102	-0.115528	3.09858		FGD5P1	1.81751	1.75124
MUSK	3.1232	3.06718	-0.0859102	-0.115528	3.09858		MUSK	1.81751	1.75124
PRKACG	3.1232	3.06718	-0.0859102	-0.115528	3.09858		PRKACG	1.81751	1.75124
RP11-377D9.3	3.1232	3.06718	-0.0859102	-0.115528	3.09858		RP11-377D9.3	1.81751	1.75124
RP11-545M17.1	3.1232	3.06718	-0.0859102	-0.115528	3.09858		RP11-545M17.1	1.81751	1.75124
RP11-893F2.13	3.1232	3.06718	-0.0859102	-0.115528	3.09858		RP11-893F2.13	1.81751	1.75124
SLC38A8	3.1232	3.06718	-0.0859102	-0.115528	3.09858		SLC38A8	1.81751	1.75124
SPATC1	3.1232	3.06718	-0.0859102	-0.115528	3.09858		SPATC1	1.81751	1.75124
CYP2F1	2.48098	1.46336	2.22991	0.753829	2.15102		CYP2F1	1.81582	0.703263
TRIM50	1.69514	0.716649	3.78147	0.635027	2.22106		TRIM50	1.80987	1.28888
C20orf166-AS1	-0.133283	-0.0170677	5.29944	-0.115528	4.01545		C20orf166-AS1	1.8098	2.63924
MEIKIN	-0.133283	-0.0170677	3.10936	2.98556	3.09858		MEIKIN	1.80863	1.72085
NLRP5	-0.133283	-0.0170677	3.10936	2.98556	3.09858		NLRP5	1.80863	1.72085
POU2AF1	-0.133283	-0.0170677	3.10936	2.98556	3.09858		POU2AF1	1.80863	1.72085
PRAMEF6	-0.133283	-0.0170677	3.10936	2.98556	3.09858		PRAMEF6	1.80863	1.72085
PRTN3	-0.133283	-0.0170677	3.10936	2.98556	3.09858		PRTN3	1.80863	1.72085
RP11-473O4.5	-0.133283	-0.0170677	3.10936	2.98556	3.09858		RP11-473O4.5	1.80863	1.72085
RP11-6E9.4	-0.133283	-0.0170677	3.10936	2.98556	3.09858		RP11-6E9.4	1.80863	1.72085
SIGLEC15	-0.133283	-0.0170677	3.10936	2.98556	3.09858		SIGLEC15	1.80863	1.72085
SLAMF7	-0.133283	-0.0170677	3.10936	2.98556	3.09858		SLAMF7	1.80863	1.72085
C4A	1.77074	2.00467	1.21653	2.00294	2.04542		C4A	1.80806	0.347949
KLK5	5.319	3.97952	-0.0859102	-0.115528	-0.0599643		KLK5	1.80742	2.63718
ZNF679	2.25331	0.716649	3.20617	0.635027	2.22106		ZNF679	1.80644	1.10575
AC091729.7	3.1232	3.06718	-0.0859102	2.98556	-0.0599643		AC091729.7	1.80602	1.71596
EPB42	3.1232	3.06718	-0.0859102	2.98556	-0.0599643		EPB42	1.80602	1.71596
FENDRR	3.1232	3.06718	-0.0859102	2.98556	-0.0599643		FENDRR	1.80602	1.71596
GABRR2	3.1232	3.06718	-0.0859102	2.98556	-0.0599643		GABRR2	1.80602	1.71596
RP11-431J17.1	3.1232	3.06718	-0.0859102	2.98556	-0.0599643		RP11-431J17.1	1.80602	1.71596
RP1-63M2.5	3.1232	3.06718	-0.0859102	2.98556	-0.0599643		RP1-63M2.5	1.80602	1.71596
RP4-613A2.1	3.1232	3.06718	-0.0859102	2.98556	-0.0599643		RP4-613A2.1	1.80602	1.71596
TMEM210	3.1232	3.06718	-0.0859102	2.98556	-0.0599643		TMEM210	1.80602	1.71596
VWC2	3.1232	3.06718	-0.0859102	2.98556	-0.0599643		VWC2	1.80602	1.71596
AC005077.5	-0.133283	3.06718	3.10936	-0.115528	3.09858		AC005077.5	1.80526	1.76162
C9orf106	-0.133283	3.06718	3.10936	-0.115528	3.09858		C9orf106	1.80526	1.76162
CTD-2015H3.2	-0.133283	3.06718	3.10936	-0.115528	3.09858		CTD-2015H3.2	1.80526	1.76162
HOXA2	-0.133283	3.06718	3.10936	-0.115528	3.09858		HOXA2	1.80526	1.76162
LINC01938	-0.133283	3.06718	3.10936	-0.115528	3.09858		LINC01938	1.80526	1.76162
MIR4432HG	-0.133283	3.06718	3.10936	-0.115528	3.09858		MIR4432HG	1.80526	1.76162
RHOD	-0.133283	3.06718	3.10936	-0.115528	3.09858		RHOD	1.80526	1.76162
RP11-905K4.1	-0.133283	3.06718	3.10936	-0.115528	3.09858		RP11-905K4.1	1.80526	1.76162
STK19B	-0.133283	3.06718	3.10936	-0.115528	3.09858		STK19B	1.80526	1.76162
TRPC7-AS2	-0.133283	3.06718	3.10936	-0.115528	3.09858		TRPC7-AS2	1.80526	1.76162
SFXN3	2.01274	0.919773	2.38132	1.5931	2.11069		SFXN3	1.80353	0.569488
NBEAP1	1.72589	0.507211	2.69589	2.39225	1.69083		NBEAP1	1.80241	0.842921
SPAG4	2.38978	1.03401	2.37403	1.19534	2.00017		SPAG4	1.79866	0.646098
P4HA1	1.87521	0.949905	2.83976	1.02731	2.29825		P4HA1	1.79809	0.814664
KIAA2022	2.26282	0.844734	2.53932	1.0369	2.29564		KIAA2022	1.79588	0.790763
PAGE2B	1.45574	2.48059	2.16128	1.0455	1.829		PAGE2B	1.79442	0.566169
CXorf49B	-0.133283	3.06718	3.10936	2.98556	-0.0599643		CXorf49B	1.79377	1.72646
CYP4F23P	-0.133283	3.06718	3.10936	2.98556	-0.0599643		CYP4F23P	1.79377	1.72646
F13B	-0.133283	3.06718	3.10936	2.98556	-0.0599643		F13B	1.79377	1.72646
RP11-1348G14.5	-0.133283	3.06718	3.10936	2.98556	-0.0599643		RP11-1348G14.5	1.79377	1.72646
RP11-511B23.2	-0.133283	3.06718	3.10936	2.98556	-0.0599643		RP11-511B23.2	1.79377	1.72646
RP11-661C3.2	-0.133283	3.06718	3.10936	2.98556	-0.0599643		RP11-661C3.2	1.79377	1.72646
RP11-665C16.6	-0.133283	3.06718	3.10936	2.98556	-0.0599643		RP11-665C16.6	1.79377	1.72646
RP5-1043L3.1	-0.133283	3.06718	3.10936	2.98556	-0.0599643		RP5-1043L3.1	1.79377	1.72646
SEMA3B-AS1	-0.133283	3.06718	3.10936	2.98556	-0.0599643		SEMA3B-AS1	1.79377	1.72646
HAS2-AS1	1.86365	1.38192	2.42118	1.8767	1.42119		HAS2-AS1	1.79293	0.422445
LA16c-321D4.2	2.25308	2.18328	0.758602	1.54819	2.22084		LA16c-321D4.2	1.7928	0.647486
AC007952.5	2.18164	0.413242	1.84371	1.52029	2.98643		AC007952.5	1.78906	0.942857
SYTL5	2.65475	2.1835	2.23476	4.27715	-2.4105		SYTL5	1.78793	2.49652
IGFBP5	1.58046	2.77195	2.72628	0.770554	1.08971		IGFBP5	1.78779	0.923905
BMS1P7	-0.133283	6.22727	-0.0859102	2.98556	-0.0599643		BMS1P7	1.78673	2.81776
CTD-2651B20.1	-0.133283	3.06718	-0.0859102	2.98556	3.09858		CTD-2651B20.1	1.78643	1.7314
LINC01095	-0.133283	3.06718	-0.0859102	2.98556	3.09858		LINC01095	1.78643	1.7314
LINC01909	-0.133283	3.06718	-0.0859102	2.98556	3.09858		LINC01909	1.78643	1.7314
C2orf72	2.23611	0.930882	2.06191	1.66851	2.03414		C2orf72	1.78631	0.520897
AC009120.4	-0.133283	3.97952	-0.0859102	-0.115528	5.2851		AC009120.4	1.78598	2.63907
LINC01598_1	-0.133283	5.24617	-0.0859102	-0.115528	4.01545		LINC01598_1	1.78538	2.63376
PCDHGB5	0.716624	3.53938	3.8893	0.0879334	0.681984		PCDHGB5	1.78304	1.78494
PRDM12	2.11741	1.73201	1.78452	2.43949	0.813856		PRDM12	1.77746	0.609201
RP11-138H8.6	3.226	0.716649	0.758824	1.54841	2.62148		RP11-138H8.6	1.77427	1.12094
PCDHA13	2.55196	1.21148	0.399317	2.52518	2.181		PCDHA13	1.77379	0.940921
RP11-473M20.9	3.22578	0.716427	0.758602	2.50285	1.66469		RP11-473M20.9	1.77367	1.09548
SPATA31A3	-0.133283	3.97952	-0.0859102	5.16629	-0.0599643		SPATA31A3	1.77333	2.59
ZNF208	3.9519	-2.3676	1.67784	1.54841	4.05257		ZNF208	1.77262	2.60519
RBAK-RBAKDN	2.52651	1.13481	2.27185	1.75117	1.17518		RBAK-RBAKDN	1.7719	0.628841
CTD-2349P21.5	2.65475	2.1835	0.758824	2.50307	0.748048		CTD-2349P21.5	1.76964	0.943137
C7orf57	2.6953	1.22091	1.27636	1.57457	2.07614		C7orf57	1.76866	0.619125
BPIFB4	4.04567	-0.0170677	4.98611	-0.115528	-0.0599643		BPIFB4	1.76785	2.53079
RP11-831H9.11	4.04567	-0.0170677	4.98611	-0.115528	-0.0599643		RP11-831H9.11	1.76785	2.53079
ZAR1L	1.40203	1.33222	3.08026	1.25203	1.7702		ZAR1L	1.76735	0.760278
HSD17B3	2.25331	0.716649	1.67784	1.54841	2.62148		HSD17B3	1.76354	0.72896
PCDH11Y	1.69514	2.1835	2.63558	0.635027	1.66491		PCDH11Y	1.76283	0.745781
RP11-64K12.4	-0.133283	4.53404	4.5853	-0.115528	-0.0599643		RP11-64K12.4	1.76211	2.55402
FAM9B	2.25331	2.58307	0.758824	1.54841	1.66491		FAM9B	1.76171	0.703019
COL13A1	2.74613	-0.686038	3.07431	1.16133	2.51064		COL13A1	1.76127	1.54958
AC002128.5	1.69492	1.62876	0.758602	2.50285	2.22084		AC002128.5	1.7612	0.668665
IL16	0.772668	2.58307	2.23476	1.54841	1.66491		IL16	1.76077	0.694888
RP13-565O16.2	1.80348	-0.13463	2.35489	2.22132	2.55853		RP13-565O16.2	1.76072	1.09497
AC009950.2	-2.48382	2.89564	2.63558	2.81576	2.93456		AC009950.2	1.75954	2.3749
MAST4-AS1	2.56899	1.98738	1.56599	1.43285	1.23857		MAST4-AS1	1.75875	0.529791
SPATA8	-0.133283	-0.0170677	-0.0859102	4.45384	4.5716		SPATA8	1.75784	2.51554
CD14	3.22578	-2.36783	2.23454	3.07238	2.62126		CD14	1.75723	2.33863
GUCA1B	2.17314	1.4529	1.79102	1.49304	1.87496		GUCA1B	1.75701	0.295971
SCNN1A	2.32439	1.28211	1.29662	1.20271	2.67442		SCNN1A	1.75605	0.690705
GPBAR1	3.63413	1.62899	3.42443	2.50307	-2.4105		GPBAR1	1.75602	2.46196
RP11-103J17.2	1.69514	1.62899	1.67784	1.54841	2.22106		RP11-103J17.2	1.75429	0.267072
CATSPER1	2.96847	0.716649	2.23476	2.10331	0.748048		CATSPER1	1.75425	0.98946
RP11-63N8.3	-0.133283	4.53404	-0.0859102	-0.115528	4.5716		RP11-63N8.3	1.75418	2.55488
TMEM45A	1.25797	2.19153	2.18484	1.39256	1.72034		TMEM45A	1.74945	0.43439
LINC00668	1.58578	1.51295	2.80897	0.165723	2.66988		LINC00668	1.74866	1.06779
CA3	3.21108	2.51522	0.477902	2.32086	0.206291		CA3	1.74627	1.32735
FRMD7	2.65475	4.13659	2.23476	2.10331	-2.4105		FRMD7	1.74378	2.45885
CREG2	2.22091	0.765776	2.28895	1.72038	1.71903		CREG2	1.74301	0.608793
RP4-798A10.4	-0.133283	4.53404	-0.0859102	4.45384	-0.0599643		RP4-798A10.4	1.74174	2.5127
UPK1A	2.08431	0.210549	3.19334	1.14355	2.07252		UPK1A	1.74085	1.12208
RP11-247A12.2	1.44456	1.98683	2.33479	0.982054	1.95384		RP11-247A12.2	1.74041	0.529669
CHRDL2	2.37472	1.73179	3.08026	0.697133	0.813634		CHRDL2	1.73951	1.01796
OLFML2A	2.33949	1.27107	2.04754	1.32753	1.71061		OLFML2A	1.73925	0.459582
OVOL2	1.13311	2.19661	1.82382	1.16866	2.37005		OVOL2	1.73845	0.571667
F12	2.33535	1.1357	3.11372	0.759314	1.34474		F12	1.73776	0.96497
MUC5B	2.6623	0.413242	2.9196	1.0455	1.63955		MUC5B	1.73604	1.06004
BMS1P21	3.80152	2.58285	-2.43667	2.10309	2.62126		BMS1P21	1.73441	2.41418
RNF43	2.29011	1.60013	1.84838	0.815322	2.11267		RNF43	1.73332	0.576113
PCDH11X	0.326736	1.39882	2.36184	3.30345	1.27124		PCDH11X	1.73242	1.13625
MEFV	1.80325	-0.134852	2.92997	1.96426	2.08306		MEFV	1.72914	1.12944
ZP3	0.84086	1.68639	2.20292	2.0215	1.88839		ZP3	1.72801	0.530605
TMPRSS9	1.78498	1.18526	2.96323	0.748972	1.95408		TMPRSS9	1.72731	0.841607
OR10A3	-0.133283	-0.0170677	-0.0859102	3.89895	4.97201		OR10A3	1.72694	2.50183
RP11-470M1.2	2.35625	2.47135	1.53767	1.40355	0.858256		RP11-470M1.2	1.72541	0.679187
DTX2P1	-0.133283	4.93361	-0.0859102	-0.115528	4.01545		DTX2P1	1.72287	2.53286
PTGER4	1.8912	1.70949	2.30788	1.62991	1.0579		PTGER4	1.71928	0.453186
LINC02204	2.21461	1.81872	1.2026	1.90779	1.44781		LINC02204	1.7183	0.397309
HMGCLL1	1.54586	1.47048	2.86367	-0.0389503	2.74209		HMGCLL1	1.71663	1.17676
RP11-212P7.3	1.83882	2.15519	0.873193	1.55659	2.1461		RP11-212P7.3	1.71398	0.531195
UPK3B	2.25144	1.51295	0.852075	2.09717	1.80898		UPK3B	1.70452	0.553979
PDZRN4	1.40203	2.30112	1.7843	1.65179	1.36979		PDZRN4	1.7018	0.377024
ATCAY	2.07498	1.03498	1.8516	1.51426	2.02585		ATCAY	1.70033	0.432007
TKTL1	0.571008	0.839835	3.30633	1.4712	2.31252		TKTL1	1.70018	1.12053
C19orf81	5.57654	-0.0170677	3.10936	-0.115528	-0.0599643		C19orf81	1.69867	2.56689
RP11-26J3.4	1.45574	3.29731	-0.0924201	2.40101	1.42141		RP11-26J3.4	1.69661	1.2642
AC007036.5	1.72544	1.48325	0.872596	2.29948	2.10044		AC007036.5	1.69624	0.559437
PCDHAC2	3.10846	1.35511	0.340023	2.33761	1.33783		PCDHAC2	1.69581	1.05947
CAV1	2.48608	2.22365	1.42643	0.470562	1.86775		CAV1	1.69489	0.791597
KCNK4	3.60362	1.95614	-1.01188	2.28629	1.63911		KCNK4	1.69466	1.68753
PKHD1	0.641115	0.825045	2.4444	2.38682	2.16831		PKHD1	1.69314	0.884832
HOXD1	0.902205	2.70124	1.86972	1.92586	1.05702		HOXD1	1.69121	0.730038
S100A6	0.772446	1.62876	2.23454	3.07238	0.747825		S100A6	1.69119	0.992577
IGF1	2.59339	1.73201	-0.0922326	2.43949	1.77042		IGF1	1.68862	1.06799
KRTAP5-9	4.60384	-0.0170677	4.02837	-0.115528	-0.0599643		KRTAP5-9	1.68793	2.40805
GOLGA6C	4.04567	-0.0170677	4.5853	-0.115528	-0.0599643		GOLGA6C	1.68768	2.40667
PRR15L	4.04567	-0.0170677	4.5853	-0.115528	-0.0599643		PRR15L	1.68768	2.40667
SPATA4	1.69514	0.716649	2.23476	1.54841	2.22106		SPATA4	1.68321	0.621702
RP11-390N6.1	1.69514	2.1835	1.67784	0.635027	2.22106		RP11-390N6.1	1.68251	0.640007
C11orf52	-0.0783889	0.777928	2.57337	2.22154	2.91564		C11orf52	1.68202	1.27709
RP11-771K4.1	3.09928	1.59959	-0.0928639	2.16219	1.63911		RP11-771K4.1	1.68146	1.16168
TRPM8	0.843638	1.73157	2.0974	1.65157	2.08306		TRPM8	1.68145	0.509813
LINC01366	5.57654	-0.0170677	-0.0859102	2.98556	-0.0599643		LINC01366	1.67983	2.54526
CNGB1	4.04567	-0.0170677	-0.0859102	-0.115528	4.5716		CNGB1	1.67975	2.40729
STMND1	4.04567	-0.0170677	-0.0859102	-0.115528	4.5716		STMND1	1.67975	2.40729
RP5-940J5.9	2.90245	-0.716153	2.54538	1.3375	2.32737		RP5-940J5.9	1.67931	1.45956
MAGEA6	-0.133283	-0.0170677	5.55671	-0.115528	3.09858		MAGEA6	1.67788	2.57066
SNX29P1	-0.133283	-0.0170677	5.55671	-0.115528	3.09858		SNX29P1	1.67788	2.57066
ITGAX	2.01225	1.29465	2.84714	-0.527227	2.75853		ITGAX	1.67707	1.38348
RP1-317E23.6	3.1232	-0.0170677	-0.0859102	5.42314	-0.0599643		RP1-317E23.6	1.67668	2.50598
CYP1B1	1.82115	2.98611	1.21912	1.27591	1.07939		CYP1B1	1.67634	0.784572
LINC00299	3.1232	5.50293	-0.0859102	-0.115528	-0.0599643		LINC00299	1.67295	2.5528
DNAI1	1.94461	1.2579	1.05179	2.19567	1.90834		DNAI1	1.67166	0.490037
ABHD17AP1	1.45552	1.59981	0.865094	2.6053	1.82878		ABHD17AP1	1.6709	0.632219
RP11-415G4.1	0.870172	-0.666484	1.56577	2.78813	3.78608		RP11-415G4.1	1.66873	1.7203
FOXD2	1.91269	0.91857	1.67681	2.07722	1.75147		FOXD2	1.66735	0.4461
RP11-12M5.3	4.04567	-0.0170677	-0.0859102	4.45384	-0.0599643		RP11-12M5.3	1.66732	2.36198
RP11-794G24.1	4.04567	-0.0170677	-0.0859102	4.45384	-0.0599643		RP11-794G24.1	1.66732	2.36198
KRT75	-0.133283	-0.0170677	4.5853	-0.115528	4.01545		KRT75	1.66697	2.41279
CTC-273B12.7	-0.133283	-0.0170677	4.02837	-0.115528	4.5716		CTC-273B12.7	1.66682	2.41181
TAS2R43	2.59339	1.33244	1.78452	1.25225	1.37001		TAS2R43	1.66652	0.55771
SLC11A1	2.95069	1.73201	2.09784	1.65202	-0.103009		SLC11A1	1.66591	1.11477
GHRL	1.40203	2.51901	1.38348	1.25203	1.7702		GHRL	1.66535	0.514625
TNNI3	3.58787	-1.86951	2.74119	1.98398	1.88237		TNNI3	1.66518	2.09149
RP11-462G2.1	0.84386	2.04436	2.09762	1.96448	1.36979		RP11-462G2.1	1.66402	0.543641
RP11-167P11.2	4.04567	4.53404	-0.0859102	-0.115528	-0.0599643		RP11-167P11.2	1.66366	2.40367
RP11-54A9.1	4.04567	4.53404	-0.0859102	-0.115528	-0.0599643		RP11-54A9.1	1.66366	2.40367
LINC00052	3.07644	1.47048	0.664147	2.44605	0.649643		LINC00052	1.66135	1.08081
RP11-347C12.3	-0.0783889	0.777928	3.83881	2.94604	0.813856		RP11-347C12.3	1.65965	1.65205
LINC01021	0.841998	2.47108	0.241187	3.0624	1.67612		LINC01021	1.65856	1.15185
SH2D3C	1.50635	0.500638	2.5503	1.542	2.18467		SH2D3C	1.65679	0.782545
LHX1	2.54785	2.71783	1.70561	1.72124	-0.410947		LHX1	1.65632	1.24518
MALL	-0.133283	-0.0170677	4.5853	3.89895	-0.0599643		MALL	1.65479	2.3747
RP1-30E17.2	-0.133283	-0.0170677	4.5853	3.89895	-0.0599643		RP1-30E17.2	1.65479	2.3747
LINC00032	-0.133283	-0.0170677	4.02837	4.45384	-0.0599643		LINC00032	1.65438	2.3665
RP3-448I9.2	-0.133283	-0.0170677	4.02837	4.45384	-0.0599643		RP3-448I9.2	1.65438	2.3665
SPATA31A6	-0.133283	5.50293	-0.0859102	-0.115528	3.09858		SPATA31A6	1.65336	2.56193
SMCO2	0.84386	1.73179	1.38348	2.22132	2.08328		SMCO2	1.65275	0.557154
SEC62-AS1	1.69514	0.716649	1.67784	1.54841	2.62148		SEC62-AS1	1.6519	0.676023
RP11-180O5.2	1.19799	2.10625	1.65395	1.8767	1.42119		RP11-180O5.2	1.65121	0.359248
PCK1	-0.133283	3.97952	4.5853	-0.115528	-0.0599643		PCK1	1.65121	2.41163
TRIM43	-0.133283	4.53404	4.02837	-0.115528	-0.0599643		TRIM43	1.65073	2.40809
CTD-2303H24.2	2.45642	1.70297	1.13984	1.21006	1.74374		CTD-2303H24.2	1.6506	0.528136
CEP126	1.446	1.85872	1.5355	1.44019	1.96135		CEP126	1.64835	0.24456
ZNF280A	1.90477	0.836993	1.81724	1.81256	1.86886		ZNF280A	1.64808	0.455018
FXYD4	1.41032	1.18526	2.14828	0.748972	2.74253		FXYD4	1.64707	0.794851
RP11-202H2.1	-0.133283	-0.0170677	-0.0859102	4.45384	4.01545		RP11-202H2.1	1.64661	2.36799
RP11-503N18.5	-0.133283	-0.0170677	-0.0859102	4.45384	4.01545		RP11-503N18.5	1.64661	2.36799
KCNH6	2.16721	1.49744	1.41636	1.63617	1.51188		KCNH6	1.64581	0.301889
AF064858.6	-0.133283	3.97952	-0.0859102	-0.115528	4.5716		AF064858.6	1.64328	2.41209
CTD-2555O16.2	2.96847	0.716649	2.23476	1.54841	0.748048		CTD-2555O16.2	1.64327	0.971476
CARD11	2.21763	1.21043	1.46221	1.32654	1.9951		CARD11	1.64238	0.439921
NTN5	2.25144	1.20038	0.852075	2.09717	1.80898		NTN5	1.64201	0.596969
ATP12A	1.91927	1.98384	0.901283	2.32992	1.07177		ATP12A	1.64122	0.620642
THRB-AS1	1.69492	2.18328	0.758602	0.634805	2.93434		THRB-AS1	1.64119	0.969633
DMBT1	1.69492	2.89542	0.758602	2.10309	0.747825		DMBT1	1.63997	0.917384
ALDH1A1	0.676373	1.93836	1.19153	2.25934	2.12524		ALDH1A1	1.63817	0.677815
CA10	3.1232	-0.0170677	-0.0859102	-0.115528	5.2851		CA10	1.63796	2.4644
RP11-257K9.8	3.1232	-0.0170677	-0.0859102	-0.115528	5.2851		RP11-257K9.8	1.63796	2.4644
ALOX5	2.01622	0.0711578	2.13754	1.32181	2.64296		ALOX5	1.63794	0.994675
HM13-IT1	1.84309	1.98738	1.25266	2.26427	0.838153		HM13-IT1	1.63711	0.579779
FGG	3.23683	0.777928	0.826782	1.25225	2.0835		FGG	1.63546	1.03698
CDA	1.54576	0.633828	2.60455	1.51099	1.88039		CDA	1.6351	0.711678
CD177	4.48973	-1.05405	0.864872	1.87648	1.99599		CD177	1.6346	2.01011
PLA2G7	2.03126	2.10625	1.65395	0.732592	1.63933		PLA2G7	1.63268	0.546305
SLC2A1-AS1	2.31452	0.654482	2.25802	1.46453	1.46719		SLC2A1-AS1	1.63175	0.683464
ASIC4	2.34869	0.359855	2.6638	0.858908	1.92406		ASIC4	1.63106	0.984831
CORIN	-0.133283	3.97952	-0.0859102	4.45384	-0.0599643		CORIN	1.63084	2.36663
ESRRAP2	-0.133283	3.97952	-0.0859102	4.45384	-0.0599643		ESRRAP2	1.63084	2.36663
PRSS56	-0.133283	3.97952	-0.0859102	4.45384	-0.0599643		PRSS56	1.63084	2.36663
AC091493.2	-0.133283	4.53404	-0.0859102	3.89895	-0.0599643		AC091493.2	1.63077	2.37124
BLZF2P	-0.133283	4.53404	-0.0859102	3.89895	-0.0599643		BLZF2P	1.63077	2.37124
CTC-525D6.1	-0.133283	4.53404	-0.0859102	3.89895	-0.0599643		CTC-525D6.1	1.63077	2.37124
LINC01088	-0.133283	4.53404	-0.0859102	3.89895	-0.0599643		LINC01088	1.63077	2.37124
LINC01800	-0.133283	4.53404	-0.0859102	3.89895	-0.0599643		LINC01800	1.63077	2.37124
SLC6A6	1.24998	1.47034	2.08432	1.23655	2.10592		SLC6A6	1.62942	0.435206
LINC00958	1.69514	0.716649	3.42443	0.635027	1.66491		LINC00958	1.62723	1.12356
PRSS23	2.02033	2.89295	1.26387	1.61262	0.345277		PRSS23	1.62701	0.939709
BCL2L2-PABPN1	1.51732	1.51304	1.74336	1.55964	1.80065		BCL2L2-PABPN1	1.6268	0.135321
RP11-562I5.2	1.86365	1.59981	1.65395	0.732592	2.28209		RP11-562I5.2	1.62642	0.567137
RP11-227D2.3	5.319	3.06718	-0.0859102	-0.115528	-0.0599643		RP11-227D2.3	1.62496	2.47595
RP11-345F18.1	1.36903	1.29488	2.52763	1.40444	1.52384		RP11-345F18.1	1.62396	0.511887
MYOF	2.15037	2.417	0.958131	1.88971	0.697391		MYOF	1.62252	0.754734
CCL26	1.23218	1.74515	2.27249	0.630585	2.23073		CCL26	1.62223	0.697087
CDH1	1.25662	1.20971	2.01955	1.09349	2.53137		CDH1	1.62215	0.626058
NPR3	2.97199	1.56177	0.887903	1.6613	1.02313		NPR3	1.62122	0.825408
KB-1980E6.3	1.64948	1.52404	1.85014	1.83297	1.23192		KB-1980E6.3	1.61771	0.254448
TCP11L2	1.1825	1.10574	2.10985	1.2061	2.48381		TCP11L2	1.6176	0.635072
ANO9	2.18142	0.81259	4.1479	-0.222069	1.16408		ANO9	1.61678	1.65517
DIXDC1	1.84494	0.924391	1.9842	1.53761	1.7905		DIXDC1	1.61633	0.419196
NR2E3	2.11741	-0.134408	1.78452	1.9647	2.34061		NR2E3	1.61457	0.998797
NRXN1	2.30597	1.91513	1.72207	1.09545	1.02351		NRXN1	1.61242	0.547436
SUSD3	1.58119	1.25053	1.81505	1.36114	2.04947		SUSD3	1.61148	0.326785
AZGP1P1	1.6241	0.567842	1.97822	2.14031	1.72478		AZGP1P1	1.60705	0.615678
AOC4P	2.16875	0.353837	2.9143	1.5152	1.05746		AOC4P	1.60191	0.988093
CXCL14	1.81102	3.18938	2.02622	0.661592	0.301148		CXCL14	1.59787	1.15325
BTBD8_2	2.5981	1.23535	2.59687	-1.1292	2.68627		BTBD8_2	1.59748	1.63947
CCR8	1.80991	2.44674	0.450793	2.39824	0.879004		CCR8	1.59694	0.899815
CAV2	1.91203	1.79465	1.766	1.3424	1.16859		CAV2	1.59673	0.322189
F10	1.47439	-0.143852	2.73213	2.04843	1.84939		F10	1.5921	1.07255
MYH8	-0.133283	3.06718	-0.0859102	5.16629	-0.0599643		MYH8	1.59086	2.42243
TMEM229A	-0.133283	5.24617	-0.0859102	2.98556	-0.0599643		TMEM229A	1.59052	2.44008
BEND6	2.19859	1.54051	2.22996	0.114818	1.86864		BEND6	1.5905	0.871232
HOXB2	0.183888	2.45394	3.19731	1.74556	0.367697		HOXB2	1.58968	1.30626
HAS2	1.92243	2.03751	1.09557	2.00244	0.888234		HAS2	1.58924	0.551772
SLC28A2	1.69514	2.89564	2.9489	2.81576	-2.4105		SLC28A2	1.58899	2.29504
VTN	2.96825	-2.36783	0.758602	3.64696	2.93434		VTN	1.58806	2.46442
COL6A4P2	2.10093	0.733306	1.47521	1.70064	1.9234		COL6A4P2	1.5867	0.531857
PDZD7	2.01173	0.639374	2.01301	1.02735	2.24173		PDZD7	1.58664	0.707416
PPFIA4	2.35575	0.0353226	2.41712	1.14114	1.9744		PPFIA4	1.58475	1.00457
AC006445.7	5.00529	-0.0170677	3.10936	-0.115528	-0.0599643		AC006445.7	1.58442	2.35512
CLIC3	5.00529	-0.0170677	3.10936	-0.115528	-0.0599643		CLIC3	1.58442	2.35512
SERPINA9	5.00529	-0.0170677	3.10936	-0.115528	-0.0599643		SERPINA9	1.58442	2.35512
RP11-211G23.2	3.1232	-0.0170677	4.98611	-0.115528	-0.0599643		RP11-211G23.2	1.58335	2.35042
TRAF3IP3	3.1232	-0.0170677	4.98611	-0.115528	-0.0599643		TRAF3IP3	1.58335	2.35042
LINC01091	3.226	1.62899	0.758824	0.635027	1.66491		LINC01091	1.58275	1.03516
RP11-122K13.7	1.69514	1.62899	3.20617	0.635027	0.748048		RP11-122K13.7	1.58267	1.03019
LVRN	0.88383	0.812146	2.91894	1.30167	1.99577		LVRN	1.58247	0.882795
BMP6	1.28706	1.55665	1.44972	2.12679	1.49089		BMP6	1.58222	0.320244
LINC01749	1.55871	-0.446432	3.38068	1.57176	1.84129		LINC01749	1.5812	1.36177
KB-1042C11.5	1.96501	1.76879	1.39108	1.48889	1.28924		KB-1042C11.5	1.5806	0.279466
RP11-169E6.1	0.772668	1.62899	2.23476	0.635027	2.62148		RP11-169E6.1	1.57858	0.87472
RP11-723O4.6	0.772446	0.716427	1.67762	2.50285	2.22084		RP11-723O4.6	1.57804	0.816968
DSG3	0.772446	2.58285	2.23454	1.54819	0.747825		DSG3	1.57717	0.833631
CTD-2054N24.1	5.00529	-0.0170677	-0.0859102	-0.115528	3.09858		CTD-2054N24.1	1.57707	2.35793
IFITM5	5.00529	-0.0170677	-0.0859102	-0.115528	3.09858		IFITM5	1.57707	2.35793
GGT2	4.04567	-0.0170677	4.02837	-0.115528	-0.0599643		GGT2	1.5763	2.24661
HPN-AS1	4.04567	-0.0170677	4.02837	-0.115528	-0.0599643		HPN-AS1	1.5763	2.24661
RP11-763E3.1	4.04567	-0.0170677	4.02837	-0.115528	-0.0599643		RP11-763E3.1	1.5763	2.24661
GGN	2.10432	2.30617	1.28573	1.31894	0.863426		GGN	1.57572	0.606293
AP002954.3	2.3745	1.332	0.826338	1.96426	1.36956		AP002954.3	1.57333	0.602589
MPIG6B	2.11697	1.332	0.826338	2.2211	1.36956		MPIG6B	1.57319	0.585855
PAX8	2.25331	0.716649	1.67784	1.54841	1.66491		PAX8	1.57222	0.551406
GPER1	1.69514	0.716649	2.23476	1.54841	1.66491		GPER1	1.57198	0.546634
DAW1	1.69514	2.1835	1.67784	0.635027	1.66491		DAW1	1.57128	0.567196
RP11-374M1.2	2.25308	1.62876	1.67762	1.54819	0.747825		RP11-374M1.2	1.5711	0.53807
EEF1E1P1	1.69514	2.1835	0.758824	1.54841	1.66491		EEF1E1P1	1.57016	0.514666
LINC00466	1.69514	2.1835	0.758824	1.54841	1.66491		LINC00466	1.57016	0.514666
HTR1B	2.35669	1.29443	2.33611	0.996739	0.858699		HTR1B	1.56853	0.727377
CTC-518B2.8	4.04567	-0.0170677	-0.0859102	-0.115528	4.01545		CTC-518B2.8	1.56852	2.24783
PRR25	4.04567	-0.0170677	-0.0859102	-0.115528	4.01545		PRR25	1.56852	2.24783
SLC10A1	4.04567	-0.0170677	-0.0859102	-0.115528	4.01545		SLC10A1	1.56852	2.24783
FAM153B	2.41371	1.38019	3.86675	1.37417	-1.19244		FAM153B	1.56848	1.85016
BNIP3	1.12327	1.01477	2.51781	1.07417	2.10405		BNIP3	1.56681	0.695915
GOLGA2P6	5.00529	-0.0170677	-0.0859102	2.98556	-0.0599643		GOLGA2P6	1.56558	2.33037
OTUD6A	-0.133283	-0.0170677	4.98611	-0.115528	3.09858		OTUD6A	1.56376	2.3594
AC107982.4	5.00529	3.06718	-0.0859102	-0.115528	-0.0599643		AC107982.4	1.56221	2.36021
XXbac-BPG27H4.8	1.62366	2.02847	1.45323	1.60465	1.08157		XXbac-BPG27H4.8	1.55832	0.341245
CD164L2	2.25052	0.894134	1.87321	1.46008	1.31194		CD164L2	1.55797	0.521966
LINC00939	4.04567	-0.0170677	-0.0859102	3.89895	-0.0599643		LINC00939	1.55634	2.20622
RP11-497G19.2	4.04567	-0.0170677	-0.0859102	3.89895	-0.0599643		RP11-497G19.2	1.55634	2.20622
RP11-58A11.2	4.04567	-0.0170677	-0.0859102	3.89895	-0.0599643		RP11-58A11.2	1.55634	2.20622
RPS27P25	4.04567	-0.0170677	-0.0859102	3.89895	-0.0599643		RPS27P25	1.55634	2.20622
VSTM1	4.04567	-0.0170677	-0.0859102	3.89895	-0.0599643		VSTM1	1.55634	2.20622
CDC42EP5	2.35734	0.919672	2.11454	0.594091	1.79548		CDC42EP5	1.55622	0.765121
KRT7	2.56899	1.20016	0.294928	1.90764	1.80876		KRT7	1.55609	0.85595
COLEC10	-0.133283	-0.0170677	4.02837	-0.115528	4.01545		COLEC10	1.55559	2.25187
RP4-781K5.6	-0.133283	-0.0170677	4.02837	-0.115528	4.01545		RP4-781K5.6	1.55559	2.25187
SYNDIG1L	0.772668	0.716649	2.23476	0.635027	3.40981		SYNDIG1L	1.55378	1.23122
UPK1B	1.83646	1.44891	2.00254	0.76282	1.71815		UPK1B	1.55378	0.486036
ABCC11	0.844083	2.04458	2.09784	1.9647	0.813856		ABCC11	1.55301	0.662741
AC093802.1	4.04567	3.97952	-0.0859102	-0.115528	-0.0599643		AC093802.1	1.55276	2.24572
CTD-2154I11.2	4.04567	3.97952	-0.0859102	-0.115528	-0.0599643		CTD-2154I11.2	1.55276	2.24572
ELOA3B	4.04567	3.97952	-0.0859102	-0.115528	-0.0599643		ELOA3B	1.55276	2.24572
EVX2	4.04567	3.97952	-0.0859102	-0.115528	-0.0599643		EVX2	1.55276	2.24572
HHATL	4.04567	3.97952	-0.0859102	-0.115528	-0.0599643		HHATL	1.55276	2.24572
MMP13	4.04567	3.97952	-0.0859102	-0.115528	-0.0599643		MMP13	1.55276	2.24572
RP11-46D6.1	4.04567	3.97952	-0.0859102	-0.115528	-0.0599643		RP11-46D6.1	1.55276	2.24572
RP11-598F7.5	-0.133283	-0.0170677	4.98611	2.98556	-0.0599643		RP11-598F7.5	1.55227	2.33178
RTN4RL1	2.08651	1.45713	0.604193	2.28492	1.31838		RTN4RL1	1.55023	0.667976
NTRK1	1.88061	1.03437	2.22904	0.830065	1.7725		NTRK1	1.54932	0.592469
FAM13A-AS1	1.75405	1.116	2.16786	1.36922	1.33254		FAM13A-AS1	1.54793	0.415842
MYOZ1	2.12779	0.0715101	1.88556	1.41539	2.23797		MYOZ1	1.54764	0.883709
CACNA1I	1.8921	0.526048	2.18711	1.18012	1.94732		CACNA1I	1.54654	0.683014
CEACAM1	1.91112	1.47985	1.0644	2.07559	1.20034		CEACAM1	1.54626	0.438626
RP11-70P17.1	1.72969	1.24258	1.412	1.48177	1.86268		RP11-70P17.1	1.54574	0.249085
DUSP15	2.00335	0.932537	1.62783	1.4926	1.669		DUSP15	1.54506	0.390571
GPRC5C	2.41738	0.524166	1.88056	1.52903	1.3698		GPRC5C	1.54419	0.697621
KLRK1	1.80325	3.02523	0.826338	1.25181	0.813412		KLRK1	1.54401	0.921335
NLRP3P1	1.40203	0.777706	2.09762	2.62858	0.813634		NLRP3P1	1.54391	0.809877
RP11-732A19.5	-0.133283	-0.0170677	4.02837	3.89895	-0.0599643		RP11-732A19.5	1.5434	2.21025
C9orf66	-0.133283	-0.0170677	-0.0859102	4.85361	3.09858		C9orf66	1.54319	2.30635
RP11-247L20.3	-0.133283	-0.0170677	-0.0859102	4.85361	3.09858		RP11-247L20.3	1.54319	2.30635
MICALCL	2.28438	0.997688	1.3383	1.32784	1.76651		MICALCL	1.54294	0.496275
ZBTB16	3.099	1.39927	0.878595	1.72942	0.606985		ZBTB16	1.54265	0.973922
PTPRE	1.75987	1.92721	1.50881	1.37362	1.14224		PTPRE	1.54235	0.310288
WNT8B	0.84386	0.777706	2.35489	1.65179	2.08328		WNT8B	1.54231	0.713683
RP11-203L2.3	1.58511	0.800146	1.82282	2.26382	1.23812		RP11-203L2.3	1.542	0.557771
CDH15	0.716402	1.72729	2.33144	2.05963	0.871212		CDH15	1.54119	0.71712
AC002398.12	-0.133283	3.06718	-0.0859102	-0.115528	4.97201		AC002398.12	1.5409	2.36089
HAMP	-0.133283	3.97952	4.02837	-0.115528	-0.0599643		HAMP	1.53982	2.24966
IL2RA	-0.133283	3.97952	4.02837	-0.115528	-0.0599643		IL2RA	1.53982	2.24966
RP11-235G24.1	-0.133283	3.97952	4.02837	-0.115528	-0.0599643		RP11-235G24.1	1.53982	2.24966
SLC17A8	-0.133283	3.97952	4.02837	-0.115528	-0.0599643		SLC17A8	1.53982	2.24966
TMEM256-PLSCR3	1.15111	1.67468	1.58305	1.88071	1.40338		TMEM256-PLSCR3	1.53859	0.276569
RP11-164H13.1	2.37494	-0.134408	-0.0922326	2.6288	2.91564		RP11-164H13.1	1.53855	1.5201
SHD	1.58168	2.08803	1.67001	0.880114	1.46777		SHD	1.53752	0.435777
C8orf46	1.84331	1.20038	1.56621	0.165723	2.90837		C8orf46	1.5368	0.996125
AC018890.6	2.78307	2.51924	0.826782	-0.21603	1.77042		AC018890.6	1.5367	1.23991
ESRP1	1.93691	0.999815	1.30811	0.778034	2.65796		ESRP1	1.53616	0.763783
AC000032.2	-0.133283	-0.0170677	-0.0859102	3.89895	4.01545		AC000032.2	1.53563	2.21135
MYLK-AS2	-0.133283	-0.0170677	-0.0859102	3.89895	4.01545		MYLK-AS2	1.53563	2.21135
PLEKHH2	1.68022	1.02481	1.1694	1.96232	1.8378		PLEKHH2	1.53491	0.415132
CH17-264B6.3	-0.133283	-0.0170677	-0.0859102	-0.115528	8.02003		CH17-264B6.3	1.53365	3.62627
RP11-1081L13.4	2.65453	-2.36783	1.67762	2.10309	3.59904		RP11-1081L13.4	1.53329	2.29612
SPAG17	1.97641	0.983161	0.887903	1.48221	2.33424		SPAG17	1.53278	0.624429
RFX8	1.8037	2.51924	1.78452	-0.21603	1.77042		RFX8	1.53237	1.0277
GOLGA8J	-0.133283	3.97952	-0.0859102	-0.115528	4.01545		GOLGA8J	1.53205	2.25072
NCAPGP1	-0.133283	3.97952	-0.0859102	-0.115528	4.01545		NCAPGP1	1.53205	2.25072
NUGGC	-0.133283	3.97952	-0.0859102	-0.115528	4.01545		NUGGC	1.53205	2.25072
GCK	1.77481	1.10154	2.09551	1.53901	1.1423		GCK	1.53063	0.422405
PTCHD1-AS	0.772668	0.716649	1.67784	1.54841	2.93456		PTCHD1-AS	1.53003	0.89862
LINC01119	1.27162	2.17642	1.82304	2.09672	0.28178		LINC01119	1.52992	0.782579
DPPA5	0.996185	0.919893	2.44949	0.403351	2.87535		DPPA5	1.52885	1.07027
PCAT4	-0.133283	3.06718	-0.0859102	4.85361	-0.0599643		PCAT4	1.52833	2.30841
RP11-96O20.4	-0.133283	3.06718	-0.0859102	4.85361	-0.0599643		RP11-96O20.4	1.52833	2.30841
RGPD4	-0.133283	4.93361	-0.0859102	2.98556	-0.0599643		RGPD4	1.528	2.32427
ANGPTL6	0.312228	1.76949	2.04152	0.720396	2.79383		ANGPTL6	1.52749	1.00681
HNMT	1.71579	2.9719	1.08653	2.20602	-0.346771		HNMT	1.52669	1.25394
LINC00884	1.89522	0.641802	2.39478	0.751367	1.94633		LINC00884	1.5259	0.782565
ADAM28	0.739894	1.74017	1.70881	1.57387	1.86246		ADAM28	1.52504	0.450761
CBLC	1.96748	0.69986	1.87446	1.07437	1.99953		CBLC	1.52314	0.597283
MIR210HG	1.95607	0.327745	2.4047	1.18054	1.74553		MIR210HG	1.52292	0.800059
RP11-1012E15.2	2.11719	1.33222	0.82656	1.25203	2.08328		RP11-1012E15.2	1.52226	0.561654
SDR42E2	3.10084	-0.134408	1.38371	0.697355	2.55875		SDR42E2	1.52125	1.32386
KIRREL3-AS1	-0.133283	3.97952	-0.0859102	3.89895	-0.0599643		KIRREL3-AS1	1.51986	2.20891
LINC01867	-0.133283	3.97952	-0.0859102	3.89895	-0.0599643		LINC01867	1.51986	2.20891
RHOJ	-0.133283	3.97952	-0.0859102	3.89895	-0.0599643		RHOJ	1.51986	2.20891
VNN2	-0.133283	3.97952	-0.0859102	3.89895	-0.0599643		VNN2	1.51986	2.20891
NDRG4	1.6003	0.628763	2.06885	1.60831	1.68644		NDRG4	1.51853	0.533261
BNC1	3.24057	2.4936	0.851631	0.720174	0.28178		BNC1	1.51755	1.27748
IGFN1	2.03149	1.38214	0.464505	1.7096	1.99644		IGFN1	1.51683	0.643736
RSPO2	2.56899	1.20016	2.80875	0.165501	0.838153		RSPO2	1.51631	1.13612
FAAHP1	1.35895	1.28357	1.96093	1.64685	1.32364		FAAHP1	1.51479	0.287562
COL1A2	2.25078	1.76904	0.294484	2.41374	0.837709		COL1A2	1.51315	0.916789
GCNT4	2.10498	1.54916	0.878595	1.94957	1.08223		GCNT4	1.51291	0.531595
DHDH	1.72611	1.07676	1.8559	1.57154	1.33417		DHDH	1.5129	0.311732
SLC4A4	0.90287	1.33515	1.65008	1.62969	2.04644		SLC4A4	1.51285	0.424516
SMYD1	2.56854	1.19972	0.851409	2.0965	0.837709		SMYD1	1.51078	0.782063
KRT86	3.22578	2.18328	0.758602	0.634805	0.747825		KRT86	1.51006	1.15203
RAB17	3.60722	1.35426	0.828084	1.1757	0.580126		RAB17	1.50908	1.21078
RP11-330M19.1	1.80348	1.33222	1.38348	1.25203	1.7702		RP11-330M19.1	1.50828	0.258833
SGIP1	1.58578	1.20038	1.82348	1.12038	1.80898		SGIP1	1.5078	0.332054
HORMAD1	1.40203	0.777706	2.57315	0.697133	2.08328		HORMAD1	1.50666	0.816632
TCTE1	1.88502	1.04316	2.97213	-0.223825	1.84961		TCTE1	1.50522	1.18509
LINC02139	3.10062	2.04436	1.7843	0.697133	-0.103232		LINC02139	1.50464	1.24036
CARMN	4.60384	-0.0170677	3.10936	-0.115528	-0.0599643		CARMN	1.50413	2.21183
HSPA6	4.60384	-0.0170677	3.10936	-0.115528	-0.0599643		HSPA6	1.50413	2.21183
LY6G6E	4.60384	-0.0170677	3.10936	-0.115528	-0.0599643		LY6G6E	1.50413	2.21183
TNFSF15	4.60384	-0.0170677	3.10936	-0.115528	-0.0599643		TNFSF15	1.50413	2.21183
PIK3IP1	1.06056	0.401679	2.60641	1.69035	1.75922		PIK3IP1	1.50364	0.825669
RALYL	3.1232	-0.0170677	4.5853	-0.115528	-0.0599643		RALYL	1.50319	2.20787
LINC01895	1.19754	0.812146	3.35234	0.732148	1.42074		LINC01895	1.50298	1.0714
CTC-550B14.6	1.43254	0.832828	1.79585	2.42678	1.02269		CTC-550B14.6	1.50214	0.637164
EBF2	2.11697	-0.134852	1.78407	1.65157	2.08306		EBF2	1.50016	0.935016
RP11-872D17.4	1.69514	0.716649	0.758824	2.10331	2.22106		RP11-872D17.4	1.499	0.721971
FAM182B	2.13674	0.820222	2.52763	0.0278902	1.97715		FAM182B	1.49793	1.03903
CTC-326K19.6	-0.133283	-0.0170677	-0.0859102	-0.115528	7.84017		CTC-326K19.6	1.49768	3.54584
HLA-F-AS1	1.30656	1.39927	1.86408	0.488184	2.42912		HLA-F-AS1	1.49744	0.718874
XX-FW80269A6.1	0.772446	2.18328	2.23454	1.54819	0.747825		XX-FW80269A6.1	1.49726	0.725226
PAGE4	0.327401	1.39949	2.36251	0.745247	2.6503		PAGE4	1.49699	1.00272
CTD-3088G3.6	4.60384	-0.0170677	-0.0859102	-0.115528	3.09858		CTD-3088G3.6	1.49678	2.21449
MIRLET7BHG	4.60384	-0.0170677	-0.0859102	-0.115528	3.09858		MIRLET7BHG	1.49678	2.21449
RP11-115C10.1	4.60384	-0.0170677	-0.0859102	-0.115528	3.09858		RP11-115C10.1	1.49678	2.21449
PKDREJ	1.87626	0.82	1.53833	1.40422	1.84106		PKDREJ	1.49597	0.427451
RP11-3B12.3	0.116333	3.31992	3.38355	-0.8394	1.49616		RP11-3B12.3	1.49531	1.88727
RP11-655M14.4	3.1232	-0.0170677	-0.0859102	-0.115528	4.5716		RP11-655M14.4	1.49526	2.20771
TEX37	3.1232	-0.0170677	-0.0859102	-0.115528	4.5716		TEX37	1.49526	2.20771
THEG	3.1232	-0.0170677	-0.0859102	-0.115528	4.5716		THEG	1.49526	2.20771
SOX6	1.19799	1.38192	2.01099	1.04528	1.82878		SOX6	1.49299	0.412581
LTBR	1.77131	1.09294	1.45767	1.06975	2.07119		LTBR	1.49257	0.433645
CRISPLD2	1.84609	1.29117	1.64183	1.34674	1.33218		CRISPLD2	1.4916	0.242281
RP11-89K10.1	2.11741	1.73201	0.826782	0.697355	2.0835		RP11-89K10.1	1.49141	0.684214
CYP3A4	1.80348	-0.13463	1.7843	2.62858	1.36979		CYP3A4	1.4903	1.01675
WFDC10A	3.44423	2.58285	0.758602	3.07238	-2.41072		WFDC10A	1.48947	2.41184
UBE2QL1	1.53371	1.07401	1.23513	1.61084	1.99238		UBE2QL1	1.48921	0.355986
GUCY1A2	3.3611	3.02568	2.09784	2.22154	-3.26156		GUCY1A2	1.48892	2.70838
GBE1	1.24047	0.929091	2.61197	0.766576	1.89094		GBE1	1.48781	0.76154
OPRK1	1.81654	1.11849	1.51795	1.48177	1.50297		OPRK1	1.48754	0.247808
SLC6A15	2.65919	1.36288	2.01643	-0.2901	1.68017		SLC6A15	1.48571	1.10285
KCTD16	1.66789	1.45479	1.58035	1.30178	1.42177		KCTD16	1.48532	0.142321
AC007285.6	4.60384	-0.0170677	-0.0859102	2.98556	-0.0599643		AC007285.6	1.48529	2.18459
SLFN11	4.60384	-0.0170677	-0.0859102	2.98556	-0.0599643		SLFN11	1.48529	2.18459
BMS1P3	-0.133283	-0.0170677	4.5853	-0.115528	3.09858		BMS1P3	1.4836	2.21654
LMO7-AS1	-0.133283	-0.0170677	4.5853	-0.115528	3.09858		LMO7-AS1	1.4836	2.21654
RBP2	-0.133283	-0.0170677	4.5853	-0.115528	3.09858		RBP2	1.4836	2.21654
TARM1	-0.133283	-0.0170677	3.10936	-0.115528	4.5716		TARM1	1.48302	2.21373
RP11-22A3.2	3.1232	-0.0170677	-0.0859102	4.45384	-0.0599643		RP11-22A3.2	1.48282	2.15688
AC079305.10	4.60384	3.06718	-0.0859102	-0.115528	-0.0599643		AC079305.10	1.48192	2.21623
CLDN14	4.60384	3.06718	-0.0859102	-0.115528	-0.0599643		CLDN14	1.48192	2.21623
CTC-512J12.7	4.60384	3.06718	-0.0859102	-0.115528	-0.0599643		CTC-512J12.7	1.48192	2.21623
CTC-529P8.1	4.60384	3.06718	-0.0859102	-0.115528	-0.0599643		CTC-529P8.1	1.48192	2.21623
LBX1-AS1	4.60384	3.06718	-0.0859102	-0.115528	-0.0599643		LBX1-AS1	1.48192	2.21623
RP11-500M8.6	4.60384	3.06718	-0.0859102	-0.115528	-0.0599643		RP11-500M8.6	1.48192	2.21623
RP11-126O1.5	2.10454	2.02869	0.620882	2.04777	0.606541		RP11-126O1.5	1.48168	0.792854
RAB20	1.81553	0.68271	2.04163	1.06024	1.80632		RAB20	1.48129	0.580162
RP11-903H12.5	2.52909	0.261435	2.58385	1.55949	0.468575		RP11-903H12.5	1.48049	1.09923
CMB9-22P13.1	3.1232	4.53404	-0.0859102	-0.115528	-0.0599643		CMB9-22P13.1	1.47917	2.20207
FGF7P3	3.1232	4.53404	-0.0859102	-0.115528	-0.0599643		FGF7P3	1.47917	2.20207
FOLH1B	3.1232	4.53404	-0.0859102	-0.115528	-0.0599643		FOLH1B	1.47917	2.20207
LINC00536	3.1232	4.53404	-0.0859102	-0.115528	-0.0599643		LINC00536	1.47917	2.20207
OLR1	3.1232	4.53404	-0.0859102	-0.115528	-0.0599643		OLR1	1.47917	2.20207
PRSS29P	3.1232	4.53404	-0.0859102	-0.115528	-0.0599643		PRSS29P	1.47917	2.20207
RP11-148L24.1	3.1232	4.53404	-0.0859102	-0.115528	-0.0599643		RP11-148L24.1	1.47917	2.20207
RP11-453N18.1	3.1232	4.53404	-0.0859102	-0.115528	-0.0599643		RP11-453N18.1	1.47917	2.20207
GOLGA8IP	1.79036	0.080468	2.56358	1.07752	1.88387		GOLGA8IP	1.47916	0.942635
RP11-141M3.6	2.65475	1.62899	2.63558	-2.46606	2.93456		RP11-141M3.6	1.47756	2.25969
ITK	1.05766	2.10958	1.51773	1.81994	0.872459		ITK	1.47547	0.514958
TNFSF10	1.4553	1.59959	1.43547	2.02639	0.850775		TNFSF10	1.4735	0.42165
LINC00908	2.56921	0.246296	1.56621	1.43307	1.55187		LINC00908	1.47333	0.825073
KB-1732A1.1	2.06154	0.80059	0.851853	2.09695	1.55165		KB-1732A1.1	1.47252	0.628456
LRRC3-AS1	2.37494	-0.134408	1.78452	1.25225	2.0835		LRRC3-AS1	1.47216	0.989412
EVI2A	-0.133283	-0.0170677	4.5853	2.98556	-0.0599643		EVI2A	1.47211	2.18659
LINC01618	-0.133283	-0.0170677	4.5853	2.98556	-0.0599643		LINC01618	1.47211	2.18659
RP11-197K6.1	-0.133283	-0.0170677	4.5853	2.98556	-0.0599643		RP11-197K6.1	1.47211	2.18659
SCRT2	-0.133283	-0.0170677	4.5853	2.98556	-0.0599643		SCRT2	1.47211	2.18659
CHRNA6	2.3745	1.73157	2.0974	-0.216474	1.36956		CHRNA6	1.47131	1.01667
IGFBP2	1.30826	0.809004	2.6134	0.864954	1.75918		IGFBP2	1.47096	0.745006
AC008079.9	-0.133283	-0.0170677	3.10936	4.45384	-0.0599643		AC008079.9	1.47058	2.16295
C10orf67	-0.133283	-0.0170677	3.10936	4.45384	-0.0599643		C10orf67	1.47058	2.16295
RFPL2	-0.133283	-0.0170677	3.10936	4.45384	-0.0599643		RFPL2	1.47058	2.16295
RP11-124O11.1	-0.133283	-0.0170677	3.10936	4.45384	-0.0599643		RP11-124O11.1	1.47058	2.16295
KRTCAP3	1.40785	0.865185	1.89767	1.22595	1.95602		KRTCAP3	1.47054	0.460528
SLC6A16	1.86171	1.05023	1.55517	1.84235	1.04221		SLC6A16	1.47034	0.405755
FGF10	-0.133283	3.06718	4.5853	-0.115528	-0.0599643		FGF10	1.46874	2.21818
HOXB-AS3	-0.133283	3.06718	4.5853	-0.115528	-0.0599643		HOXB-AS3	1.46874	2.21818
MAGEA12	-0.133283	3.06718	4.5853	-0.115528	-0.0599643		MAGEA12	1.46874	2.21818
RP11-982M15.2	-0.133283	-0.0170677	-0.0859102	-0.115528	7.68884		RP11-982M15.2	1.46741	3.47817
CTC-273B12.5	-0.133283	4.53404	3.10936	-0.115528	-0.0599643		CTC-273B12.5	1.46692	2.208
ALOXE3	1.70429	2.06542	1.05321	1.82661	0.681541		ALOXE3	1.46621	0.57704
RP11-669M16.1	-0.239703	2.50581	3.05944	-0.078698	2.08319		RP11-669M16.1	1.46601	1.52452
TARID	0.772446	1.62876	0.758602	1.54819	2.62126		TARID	1.46585	0.76637
RP11-151N17.1	0.772668	2.58307	0.758824	1.54841	1.66491		RP11-151N17.1	1.46558	0.754157
CH17-262O2.2	-0.133283	-0.0170677	-0.0859102	2.98556	4.5716		CH17-262O2.2	1.46418	2.18629
HIST2H2AB	-0.133283	-0.0170677	-0.0859102	2.98556	4.5716		HIST2H2AB	1.46418	2.18629
CBX3P4	-0.133283	-0.0170677	-0.0859102	4.45384	3.09858		CBX3P4	1.46323	2.16553
CGB1	-0.133283	-0.0170677	-0.0859102	4.45384	3.09858		CGB1	1.46323	2.16553
GDNF	0.844083	0.777928	2.35511	1.25225	2.0835		GDNF	1.46258	0.720709
TMEM105	-0.133283	3.06718	-0.0859102	-0.115528	4.5716		TMEM105	1.46081	2.21787
ALDH1A2	2.11741	0.777928	1.78452	1.25225	1.37001		ALDH1A2	1.46042	0.513318
RP11-707M1.1	1.69492	0.716427	1.67762	1.54819	1.66469		RP11-707M1.1	1.46037	0.419857
FANCD2OS	-0.133283	4.53404	-0.0859102	-0.115528	3.09858		FANCD2OS	1.45958	2.21051
SDCBPP2	-0.133283	4.53404	-0.0859102	-0.115528	3.09858		SDCBPP2	1.45958	2.21051
ENKUR	2.96847	0.716649	0.758824	2.10331	0.748048		ENKUR	1.45906	1.02961
P4HA3	1.58534	1.51251	0.851631	2.09672	1.23834		P4HA3	1.45691	0.459097
FAM131C	2.18548	0.614329	1.7094	1.30308	1.47217		FAM131C	1.45689	0.576283
FAM86KP	1.58578	1.20038	1.82348	1.12038	1.55187		FAM86KP	1.45638	0.291142
GLUD1P2	2.96825	-2.36783	3.42421	0.634805	2.62126		GLUD1P2	1.45614	2.38823
MYL9	1.55849	0.507432	1.53833	1.98136	1.69106		MYL9	1.45533	0.55864
FAM46D	1.84287	1.98716	2.0413	0.165279	1.23834		FAM46D	1.45499	0.788622
DEUP1	1.69425	1.61796	1.88375	0.757159	1.31993		DEUP1	1.45461	0.439558
FANK1	1.16025	0.707324	1.86255	1.30234	2.22743		FANK1	1.45198	0.59831
CH17-296N19.1	1.10703	1.27296	2.22686	1.23492	1.40865		CH17-296N19.1	1.45008	0.447341
PRSS8	1.65735	0.465367	2.00517	0.543764	2.57311		PRSS8	1.44895	0.922408
CNOT10-AS1	-0.133283	3.06718	-0.0859102	4.45384	-0.0599643		CNOT10-AS1	1.44837	2.16703
FAM74A4	-0.133283	3.06718	-0.0859102	4.45384	-0.0599643		FAM74A4	1.44837	2.16703
HABP2	-0.133283	3.06718	-0.0859102	4.45384	-0.0599643		HABP2	1.44837	2.16703
DENND1C	1.48123	0.910605	1.31752	1.77014	1.7623		DENND1C	1.44836	0.35689
AC108004.3	-0.133283	4.53404	-0.0859102	2.98556	-0.0599643		AC108004.3	1.44809	2.18031
KLRC3	-0.133283	4.53404	-0.0859102	2.98556	-0.0599643		KLRC3	1.44809	2.18031
RP11-320G24.1	-0.133283	4.53404	-0.0859102	2.98556	-0.0599643		RP11-320G24.1	1.44809	2.18031
ELF3-AS1	1.87559	0.506767	2.52674	1.21425	1.11536		ELF3-AS1	1.44774	0.77423
VDR	1.97075	1.96104	1.14888	1.12849	1.0098		VDR	1.44379	0.479577
CTD-2331H12.7	1.4018	2.51879	0.826338	1.65157	0.813412		CTD-2331H12.7	1.44238	0.703416
RP3-467D16.3	1.51687	2.89936	3.47541	-0.202354	-0.482675		RP3-467D16.3	1.44132	1.77993
ZNF395	1.45032	0.945796	1.67737	1.39033	1.7393		ZNF395	1.44062	0.313343
SOWAHA	1.1189	1.71623	1.64709	1.63674	1.08327		SOWAHA	1.44044	0.311551
FAM106A	1.36881	1.29465	1.53833	1.85725	1.11603		FAM106A	1.43502	0.280534
APOLD1	2.42032	1.68157	0.197831	2.43027	0.439752		APOLD1	1.43395	1.06575
HES2	2.3941	1.28964	1.12391	0.641762	1.71488		HES2	1.43286	0.660552
CLVS2	0.49751	2.515	2.26426	1.2044	0.681319		CLVS2	1.4325	0.915714
RUNDC3B	0.902648	0.610597	1.76421	1.5152	2.36589		RUNDC3B	1.43171	0.6972
RP11-351I24.1	1.80348	0.777706	2.09762	1.65179	0.813634		RP11-351I24.1	1.42885	0.599955
KLC3	1.35696	1.31405	1.7736	1.23464	1.46425		KLC3	1.4287	0.209864
DLC1	1.9488	1.91324	0.428378	1.70472	1.14813		DLC1	1.42865	0.644367
LCP2	0.844083	1.73201	2.09784	0.697355	1.77042		LCP2	1.42834	0.619106
FAM86FP	1.54564	1.7086	0.882187	1.25485	1.74882		FAM86FP	1.42802	0.361729
MC5R	2.06154	2.34393	1.25266	2.09695	-0.634864		MC5R	1.42404	1.22207
EDNRA	1.43299	2.174	0.53086	1.03932	1.94059		EDNRA	1.42355	0.666169
LINC01060	0.614759	1.03283	1.78617	1.61339	2.06965		LINC01060	1.42336	0.589869
NUTM2B	1.69514	-2.3676	3.61397	1.54841	2.62148		NUTM2B	1.42228	2.2746
GRID2IP	1.74152	0.293936	1.56496	1.25518	2.25137		GRID2IP	1.42139	0.72642
RP11-30L15.4	1.3188	0.259048	1.61732	1.82082	2.0843		RP11-30L15.4	1.42006	0.706919
OSCAR	2.93364	-0.310501	1.79629	1.96404	0.705688		OSCAR	1.41783	1.24835
ENTPD2	1.42457	1.10253	1.35774	1.51547	1.67326		ENTPD2	1.41471	0.210833
CCDC62	2.05019	0.983382	1.29831	1.57476	1.15922		CCDC62	1.41317	0.416625
LCN15	2.11741	0.777928	2.09784	1.25225	0.813856		LCN15	1.41186	0.662067
PCDH15	-2.48382	2.58307	2.63558	2.10331	2.22106		PCDH15	1.41184	2.18966
CTC-325H20.4	2.11719	1.33222	2.09762	0.697133	0.813634		CTC-325H20.4	1.41156	0.67875
FAM90A1	2.25073	1.3575	1.51862	0.903747	1.02335		FAM90A1	1.41079	0.530841
PEX11G	1.54554	0.968541	1.64618	1.82387	1.06773		PEX11G	1.41037	0.373322
DOK5	1.59829	0.831286	1.20327	2.37944	1.03843		DOK5	1.41014	0.61053
CTD-3214H19.6	1.80325	0.831507	2.62541	0.75181	1.03865		CTD-3214H19.6	1.41012	0.796498
PEAR1	2.26349	0.968541	1.92773	0.764237	1.12403		PEAR1	1.40961	0.650031
PPP1R2P3	0.551542	1.35794	1.71014	1.82126	1.60276		PPP1R2P3	1.40873	0.508927
CTC-429P9.5	1.19431	1.97361	0.887903	1.6613	1.28317		CTC-429P9.5	1.40006	0.42294
IL18R1	3.226	0.716649	0.758824	1.54841	0.748048		IL18R1	1.39959	1.07928
OLAH	1.58534	2.17642	0.851631	0.165279	2.21613		OLAH	1.39896	0.884376
FAM90A26	1.80348	0.777706	1.38348	1.25203	1.7702		FAM90A26	1.39738	0.421077
LINC02094	2.25331	0.716649	0.758824	0.635027	2.62148		LINC02094	1.39706	0.959603
RP1-274L7.4	1.40225	1.73201	1.78452	1.25225	0.813856		RP1-274L7.4	1.39698	0.394792
MAPK11	1.48059	1.24126	1.59125	0.959691	1.70948		MAPK11	1.39645	0.299106
PCDHGC4	1.39423	1.60204	1.35039	1.23737	1.39667		PCDHGC4	1.39614	0.132001
CCDC88B	1.55257	0.97976	1.60312	1.39963	1.44272		CCDC88B	1.39556	0.246406
CILP	1.13119	0.792681	1.84491	1.1119	2.0921		CILP	1.39455	0.547926
GOLGA8T	2.5353	-0.145419	2.9562	-0.625183	2.24916		GOLGA8T	1.39401	1.65237
AP000696.2	4.04567	-0.0170677	3.10936	-0.115528	-0.0599643		AP000696.2	1.39249	2.02223
AP001631.10	4.04567	-0.0170677	3.10936	-0.115528	-0.0599643		AP001631.10	1.39249	2.02223
HNRNPA1P41	4.04567	-0.0170677	3.10936	-0.115528	-0.0599643		HNRNPA1P41	1.39249	2.02223
IL2	4.04567	-0.0170677	3.10936	-0.115528	-0.0599643		IL2	1.39249	2.02223
LILRB1	4.04567	-0.0170677	3.10936	-0.115528	-0.0599643		LILRB1	1.39249	2.02223
LINC00433	4.04567	-0.0170677	3.10936	-0.115528	-0.0599643		LINC00433	1.39249	2.02223
MMP21	4.04567	-0.0170677	3.10936	-0.115528	-0.0599643		MMP21	1.39249	2.02223
OAS2	4.04567	-0.0170677	3.10936	-0.115528	-0.0599643		OAS2	1.39249	2.02223
RCVRN	4.04567	-0.0170677	3.10936	-0.115528	-0.0599643		RCVRN	1.39249	2.02223
RP11-26J3.1	4.04567	-0.0170677	3.10936	-0.115528	-0.0599643		RP11-26J3.1	1.39249	2.02223
RP11-332J15.3	4.04567	-0.0170677	3.10936	-0.115528	-0.0599643		RP11-332J15.3	1.39249	2.02223
RP11-574E24.3	4.04567	-0.0170677	3.10936	-0.115528	-0.0599643		RP11-574E24.3	1.39249	2.02223
TREH	4.04567	-0.0170677	3.10936	-0.115528	-0.0599643		TREH	1.39249	2.02223
TRIM80P	4.04567	-0.0170677	3.10936	-0.115528	-0.0599643		TRIM80P	1.39249	2.02223
UGT2A2	4.04567	-0.0170677	3.10936	-0.115528	-0.0599643		UGT2A2	1.39249	2.02223
ZBTB20-AS1	4.04567	-0.0170677	3.10936	-0.115528	-0.0599643		ZBTB20-AS1	1.39249	2.02223
LRFN5	-0.0453049	1.58946	1.99663	2.13677	1.28486		LRFN5	1.39248	0.871289
C11orf21	3.1232	-0.0170677	4.02837	-0.115528	-0.0599643		C11orf21	1.3918	2.01952
CARS-AS1	3.1232	-0.0170677	4.02837	-0.115528	-0.0599643		CARS-AS1	1.3918	2.01952
FAM90A3P	3.1232	-0.0170677	4.02837	-0.115528	-0.0599643		FAM90A3P	1.3918	2.01952
IFNW1	3.1232	-0.0170677	4.02837	-0.115528	-0.0599643		IFNW1	1.3918	2.01952
KRT17P3	3.1232	-0.0170677	4.02837	-0.115528	-0.0599643		KRT17P3	1.3918	2.01952
LILRA1	3.1232	-0.0170677	4.02837	-0.115528	-0.0599643		LILRA1	1.3918	2.01952
LINC01697	3.1232	-0.0170677	4.02837	-0.115528	-0.0599643		LINC01697	1.3918	2.01952
MRVI1-AS1	3.1232	-0.0170677	4.02837	-0.115528	-0.0599643		MRVI1-AS1	1.3918	2.01952
P2RY12	3.1232	-0.0170677	4.02837	-0.115528	-0.0599643		P2RY12	1.3918	2.01952
PGAM4	3.1232	-0.0170677	4.02837	-0.115528	-0.0599643		PGAM4	1.3918	2.01952
RELN	3.1232	-0.0170677	4.02837	-0.115528	-0.0599643		RELN	1.3918	2.01952
RP11-280K24.4	3.1232	-0.0170677	4.02837	-0.115528	-0.0599643		RP11-280K24.4	1.3918	2.01952
RP11-694I15.7	3.1232	-0.0170677	4.02837	-0.115528	-0.0599643		RP11-694I15.7	1.3918	2.01952
RP11-93O14.2	3.1232	-0.0170677	4.02837	-0.115528	-0.0599643		RP11-93O14.2	1.3918	2.01952
RP11-98O2.1	3.1232	-0.0170677	4.02837	-0.115528	-0.0599643		RP11-98O2.1	1.3918	2.01952
TRIML1	3.1232	-0.0170677	4.02837	-0.115528	-0.0599643		TRIML1	1.3918	2.01952
USP17L2	3.1232	-0.0170677	4.02837	-0.115528	-0.0599643		USP17L2	1.3918	2.01952
DACH1	2.82946	3.74593	-0.623865	0.165723	0.838375		DACH1	1.39113	1.83584
ALPPL2	1.12183	0.405293	2.44418	1.02048	1.96174		ALPPL2	1.39071	0.808749
RP11-496I9.1	1.63288	0.289813	2.03127	1.23176	1.76696		RP11-496I9.1	1.39054	0.679662
INSL3	2.70453	1.19972	2.04108	0.719952	0.281558		INSL3	1.38937	0.98307
NLRP9	2.25308	0.716427	1.67762	0.634805	1.66469		NLRP9	1.38932	0.694102
GAS7	1.70581	1.35451	0.976962	1.20213	1.70353		GAS7	1.38859	0.31827
CYP21A1P	2.25331	0.716649	0.758824	1.54841	1.66491		CYP21A1P	1.38842	0.651487
P2RY4	2.25331	1.62899	0.758824	0.635027	1.66491		P2RY4	1.38821	0.6794
RP11-800A3.7	1.69514	0.716649	0.758824	1.54841	2.22106		RP11-800A3.7	1.38802	0.644329
CD82	1.52028	1.08799	1.61859	1.28948	1.42361		CD82	1.38799	0.207157
CHRND	1.69514	1.62899	0.758824	0.635027	2.22106		CHRND	1.38781	0.672539
CTD-2260A17.1	2.25331	1.62899	0.758824	1.54841	0.748048		CTD-2260A17.1	1.38751	0.639914
RP11-162A12.2	0.772446	0.716427	1.67762	1.54819	2.22084		RP11-162A12.2	1.3871	0.63896
CASC20	1.6241	0.824602	0.621104	2.14031	1.72478		CASC20	1.38698	0.640444
RP11-64C12.3	0.772668	1.62899	0.758824	2.10331	1.66491		RP11-64C12.3	1.38574	0.596005
C11orf91	4.04567	-0.0170677	-0.0859102	-0.115528	3.09858		C11orf91	1.38515	2.02463
CCR12P	4.04567	-0.0170677	-0.0859102	-0.115528	3.09858		CCR12P	1.38515	2.02463
CTB-164N12.1	4.04567	-0.0170677	-0.0859102	-0.115528	3.09858		CTB-164N12.1	1.38515	2.02463
CTC-244M17.1	4.04567	-0.0170677	-0.0859102	-0.115528	3.09858		CTC-244M17.1	1.38515	2.02463
FFAR2	4.04567	-0.0170677	-0.0859102	-0.115528	3.09858		FFAR2	1.38515	2.02463
FOXN1	4.04567	-0.0170677	-0.0859102	-0.115528	3.09858		FOXN1	1.38515	2.02463
HS3ST2	4.04567	-0.0170677	-0.0859102	-0.115528	3.09858		HS3ST2	1.38515	2.02463
KCNJ16	4.04567	-0.0170677	-0.0859102	-0.115528	3.09858		KCNJ16	1.38515	2.02463
LACTBL1	4.04567	-0.0170677	-0.0859102	-0.115528	3.09858		LACTBL1	1.38515	2.02463
LINC01058	4.04567	-0.0170677	-0.0859102	-0.115528	3.09858		LINC01058	1.38515	2.02463
PGLYRP2	4.04567	-0.0170677	-0.0859102	-0.115528	3.09858		PGLYRP2	1.38515	2.02463
RP11-1096G20.5	4.04567	-0.0170677	-0.0859102	-0.115528	3.09858		RP11-1096G20.5	1.38515	2.02463
RP11-352D13.6	4.04567	-0.0170677	-0.0859102	-0.115528	3.09858		RP11-352D13.6	1.38515	2.02463
RP11-383B4.4	4.04567	-0.0170677	-0.0859102	-0.115528	3.09858		RP11-383B4.4	1.38515	2.02463
RP11-44K6.3	4.04567	-0.0170677	-0.0859102	-0.115528	3.09858		RP11-44K6.3	1.38515	2.02463
RP11-718B12.2	4.04567	-0.0170677	-0.0859102	-0.115528	3.09858		RP11-718B12.2	1.38515	2.02463
SCGB1D4	4.04567	-0.0170677	-0.0859102	-0.115528	3.09858		SCGB1D4	1.38515	2.02463
TMIGD3	4.04567	-0.0170677	-0.0859102	-0.115528	3.09858		TMIGD3	1.38515	2.02463
BRWD1-AS1	3.1232	-0.0170677	-0.0859102	-0.115528	4.01545		BRWD1-AS1	1.38403	2.02
CTB-25J19.1	3.1232	-0.0170677	-0.0859102	-0.115528	4.01545		CTB-25J19.1	1.38403	2.02
CTD-2540B15.9	3.1232	-0.0170677	-0.0859102	-0.115528	4.01545		CTD-2540B15.9	1.38403	2.02
IMPA1P1	3.1232	-0.0170677	-0.0859102	-0.115528	4.01545		IMPA1P1	1.38403	2.02
LCT	3.1232	-0.0170677	-0.0859102	-0.115528	4.01545		LCT	1.38403	2.02
LGALS9C	3.1232	-0.0170677	-0.0859102	-0.115528	4.01545		LGALS9C	1.38403	2.02
RP11-546K22.1	3.1232	-0.0170677	-0.0859102	-0.115528	4.01545		RP11-546K22.1	1.38403	2.02
TRIM64B	3.1232	-0.0170677	-0.0859102	-0.115528	4.01545		TRIM64B	1.38403	2.02
FRY-AS1	1.73058	0.983604	1.79673	0.903968	1.50386		FRY-AS1	1.38375	0.417007
TRIM39-RPP21	-0.133283	-0.0170677	-0.0859102	-0.115528	7.25823		TRIM39-RPP21	1.38129	3.28561
SIGLEC11	1.41032	0.610819	2.3812	0.53102	1.95408		SIGLEC11	1.37749	0.813213
TMEM130	2.62081	0.328401	1.14977	1.33389	1.45377		TMEM130	1.37733	0.822498
GLIS3	2.25331	2.58307	-2.43645	2.81576	1.66491		GLIS3	1.37612	2.17473
CTB-79E8.2	-0.133283	-0.0170677	7.19978	-0.115528	-0.0599643		CTB-79E8.2	1.37479	3.25659
LINC01801	0.579116	1.07676	1.13053	1.40422	2.68105		LINC01801	1.37434	0.788792
AP000350.6	4.04567	-0.0170677	-0.0859102	2.98556	-0.0599643		AP000350.6	1.37366	1.99108
C15orf56	4.04567	-0.0170677	-0.0859102	2.98556	-0.0599643		C15orf56	1.37366	1.99108
CD209	4.04567	-0.0170677	-0.0859102	2.98556	-0.0599643		CD209	1.37366	1.99108
CTC-501O10.1	4.04567	-0.0170677	-0.0859102	2.98556	-0.0599643		CTC-501O10.1	1.37366	1.99108
FOXQ1	4.04567	-0.0170677	-0.0859102	2.98556	-0.0599643		FOXQ1	1.37366	1.99108
LINC00506	4.04567	-0.0170677	-0.0859102	2.98556	-0.0599643		LINC00506	1.37366	1.99108
LINC01114	4.04567	-0.0170677	-0.0859102	2.98556	-0.0599643		LINC01114	1.37366	1.99108
LINC01660	4.04567	-0.0170677	-0.0859102	2.98556	-0.0599643		LINC01660	1.37366	1.99108
RP11-1082L8.3	4.04567	-0.0170677	-0.0859102	2.98556	-0.0599643		RP11-1082L8.3	1.37366	1.99108
RP11-432M8.13	4.04567	-0.0170677	-0.0859102	2.98556	-0.0599643		RP11-432M8.13	1.37366	1.99108
RP11-673F18.1	4.04567	-0.0170677	-0.0859102	2.98556	-0.0599643		RP11-673F18.1	1.37366	1.99108
RP11-93B14.6	4.04567	-0.0170677	-0.0859102	2.98556	-0.0599643		RP11-93B14.6	1.37366	1.99108
RP1-290I10.3	4.04567	-0.0170677	-0.0859102	2.98556	-0.0599643		RP1-290I10.3	1.37366	1.99108
RP1-68D18.2	4.04567	-0.0170677	-0.0859102	2.98556	-0.0599643		RP1-68D18.2	1.37366	1.99108
AP000253.1	1.62388	1.04227	1.60352	1.72898	0.863648		AP000253.1	1.37246	0.39103
AP000354.2	-0.133283	-0.0170677	4.02837	-0.115528	3.09858		AP000354.2	1.37222	2.02766
CACNA2D3-AS1	-0.133283	-0.0170677	4.02837	-0.115528	3.09858		CACNA2D3-AS1	1.37222	2.02766
CTD-2265O21.7	-0.133283	-0.0170677	4.02837	-0.115528	3.09858		CTD-2265O21.7	1.37222	2.02766
FOLR2	-0.133283	-0.0170677	4.02837	-0.115528	3.09858		FOLR2	1.37222	2.02766
GGTLC3	-0.133283	-0.0170677	4.02837	-0.115528	3.09858		GGTLC3	1.37222	2.02766
MAGEB1	-0.133283	-0.0170677	4.02837	-0.115528	3.09858		MAGEB1	1.37222	2.02766
OR13J1	-0.133283	-0.0170677	4.02837	-0.115528	3.09858		OR13J1	1.37222	2.02766
RP11-312J18.6	-0.133283	-0.0170677	4.02837	-0.115528	3.09858		RP11-312J18.6	1.37222	2.02766
RP11-561N12.2	-0.133283	-0.0170677	4.02837	-0.115528	3.09858		RP11-561N12.2	1.37222	2.02766
RP11-629N8.3	-0.133283	-0.0170677	4.02837	-0.115528	3.09858		RP11-629N8.3	1.37222	2.02766
NPSR1-AS1	2.11719	-0.13463	2.09762	0.697133	2.08328		NPSR1-AS1	1.37212	1.0384
AC004158.3	3.1232	-0.0170677	-0.0859102	3.89895	-0.0599643		AC004158.3	1.37184	1.97216
GRM1	3.1232	-0.0170677	-0.0859102	3.89895	-0.0599643		GRM1	1.37184	1.97216
MTND6P21	3.1232	-0.0170677	-0.0859102	3.89895	-0.0599643		MTND6P21	1.37184	1.97216
NPFF	3.1232	-0.0170677	-0.0859102	3.89895	-0.0599643		NPFF	1.37184	1.97216
RP11-178C3.6	3.1232	-0.0170677	-0.0859102	3.89895	-0.0599643		RP11-178C3.6	1.37184	1.97216
RP11-50B3.2	3.1232	-0.0170677	-0.0859102	3.89895	-0.0599643		RP11-50B3.2	1.37184	1.97216
VSX2	3.1232	-0.0170677	-0.0859102	3.89895	-0.0599643		VSX2	1.37184	1.97216
AC011288.2	-0.133283	-0.0170677	3.10936	-0.115528	4.01545		AC011288.2	1.37179	2.02573
AC104532.3	-0.133283	-0.0170677	3.10936	-0.115528	4.01545		AC104532.3	1.37179	2.02573
AC108448.2	-0.133283	-0.0170677	3.10936	-0.115528	4.01545		AC108448.2	1.37179	2.02573
ALG1L10P	-0.133283	-0.0170677	3.10936	-0.115528	4.01545		ALG1L10P	1.37179	2.02573
AP001058.3	-0.133283	-0.0170677	3.10936	-0.115528	4.01545		AP001058.3	1.37179	2.02573
CT45A5	-0.133283	-0.0170677	3.10936	-0.115528	4.01545		CT45A5	1.37179	2.02573
DSCR8	-0.133283	-0.0170677	3.10936	-0.115528	4.01545		DSCR8	1.37179	2.02573
KRT42P	-0.133283	-0.0170677	3.10936	-0.115528	4.01545		KRT42P	1.37179	2.02573
LINC00264	-0.133283	-0.0170677	3.10936	-0.115528	4.01545		LINC00264	1.37179	2.02573
LINC01762	-0.133283	-0.0170677	3.10936	-0.115528	4.01545		LINC01762	1.37179	2.02573
RP11-379B18.6	-0.133283	-0.0170677	3.10936	-0.115528	4.01545		RP11-379B18.6	1.37179	2.02573
RP11-404E16.1	-0.133283	-0.0170677	3.10936	-0.115528	4.01545		RP11-404E16.1	1.37179	2.02573
RP11-420A6.2	-0.133283	-0.0170677	3.10936	-0.115528	4.01545		RP11-420A6.2	1.37179	2.02573
RP11-554D15.1	-0.133283	-0.0170677	3.10936	-0.115528	4.01545		RP11-554D15.1	1.37179	2.02573
SERPINA6	-0.133283	-0.0170677	3.10936	-0.115528	4.01545		SERPINA6	1.37179	2.02573
STRA8	-0.133283	-0.0170677	3.10936	-0.115528	4.01545		STRA8	1.37179	2.02573
ZNF807	-0.133283	-0.0170677	3.10936	-0.115528	4.01545		ZNF807	1.37179	2.02573
RP11-230B22.1	2.5387	0.354059	1.07239	1.51542	1.37512		RP11-230B22.1	1.37114	0.791792
PIK3AP1	1.52921	1.71551	0.429043	2.13058	1.04834		PIK3AP1	1.37054	0.654232
FGF3	4.04567	3.06718	-0.0859102	-0.115528	-0.0599643		FGF3	1.37029	2.02552
HECW1-IT1	4.04567	3.06718	-0.0859102	-0.115528	-0.0599643		HECW1-IT1	1.37029	2.02552
IGKV1OR1-1	4.04567	3.06718	-0.0859102	-0.115528	-0.0599643		IGKV1OR1-1	1.37029	2.02552
MAL2_2	4.04567	3.06718	-0.0859102	-0.115528	-0.0599643		MAL2_2	1.37029	2.02552
MTND2P40	4.04567	3.06718	-0.0859102	-0.115528	-0.0599643		MTND2P40	1.37029	2.02552
MYH4	4.04567	3.06718	-0.0859102	-0.115528	-0.0599643		MYH4	1.37029	2.02552
RP11-21C4.1	4.04567	3.06718	-0.0859102	-0.115528	-0.0599643		RP11-21C4.1	1.37029	2.02552
RP11-283I3.2	4.04567	3.06718	-0.0859102	-0.115528	-0.0599643		RP11-283I3.2	1.37029	2.02552
SAMD12-AS1	4.04567	3.06718	-0.0859102	-0.115528	-0.0599643		SAMD12-AS1	1.37029	2.02552
SH2D1A	4.04567	3.06718	-0.0859102	-0.115528	-0.0599643		SH2D1A	1.37029	2.02552
TLR7	4.04567	3.06718	-0.0859102	-0.115528	-0.0599643		TLR7	1.37029	2.02552
TRGV2	4.04567	3.06718	-0.0859102	-0.115528	-0.0599643		TRGV2	1.37029	2.02552
ZFYVE28	1.73292	0.34381	1.61291	1.37122	1.78959		ZFYVE28	1.37009	0.595785
EBF4	1.38606	-0.0056346	1.89978	1.52157	2.04857		EBF4	1.37007	0.814973
RP11-500M8.7	1.48853	1.60596	0.882552	1.38005	1.49137		RP11-500M8.7	1.36969	0.283796
CLEC12B	3.1232	3.97952	-0.0859102	-0.115528	-0.0599643		CLEC12B	1.36826	2.01585
CTA-929C8.6	3.1232	3.97952	-0.0859102	-0.115528	-0.0599643		CTA-929C8.6	1.36826	2.01585
CTC-340I23.2	3.1232	3.97952	-0.0859102	-0.115528	-0.0599643		CTC-340I23.2	1.36826	2.01585
KHDC1P1	3.1232	3.97952	-0.0859102	-0.115528	-0.0599643		KHDC1P1	1.36826	2.01585
LINC01998	3.1232	3.97952	-0.0859102	-0.115528	-0.0599643		LINC01998	1.36826	2.01585
PRSS48	3.1232	3.97952	-0.0859102	-0.115528	-0.0599643		PRSS48	1.36826	2.01585
RP11-148B18.1	3.1232	3.97952	-0.0859102	-0.115528	-0.0599643		RP11-148B18.1	1.36826	2.01585
RP11-284J1.1	3.1232	3.97952	-0.0859102	-0.115528	-0.0599643		RP11-284J1.1	1.36826	2.01585
RP11-508N12.2	3.1232	3.97952	-0.0859102	-0.115528	-0.0599643		RP11-508N12.2	1.36826	2.01585
RP11-527D7.1	3.1232	3.97952	-0.0859102	-0.115528	-0.0599643		RP11-527D7.1	1.36826	2.01585
RP11-67A1.2	3.1232	3.97952	-0.0859102	-0.115528	-0.0599643		RP11-67A1.2	1.36826	2.01585
RP11-84C10.1	3.1232	3.97952	-0.0859102	-0.115528	-0.0599643		RP11-84C10.1	1.36826	2.01585
RP1-45C12.1	3.1232	3.97952	-0.0859102	-0.115528	-0.0599643		RP1-45C12.1	1.36826	2.01585
SRPX2	3.1232	3.97952	-0.0859102	-0.115528	-0.0599643		SRPX2	1.36826	2.01585
HLA-G	0.618548	1.53547	2.34747	0.463257	1.87436		HLA-G	1.36782	0.809945
SOST	1.69514	4.01251	-2.43645	2.81576	0.748048		SOST	1.367	2.45227
PTGDS	1.16307	0.422903	2.68208	0.769176	1.79165		PTGDS	1.36578	0.894436
AC010524.2	1.86365	1.12516	2.42118	1.52007	-0.105568		AC010524.2	1.3649	0.949777
SBK2	1.59412	0.430993	1.89403	1.29645	1.60225		SBK2	1.36357	0.56252
GJB6	1.55578	1.87786	0.981852	1.70857	0.688976		GJB6	1.36261	0.505285
TUBA3D	1.19777	2.10603	2.01077	0.332604	1.16386		TUBA3D	1.36221	0.724633
RP11-70C1.3	1.17069	2.27265	0.86618	1.1009	1.39614		RP11-70C1.3	1.36131	0.543383
CTD-2091N23.1	-0.133283	-0.0170677	4.02837	2.98556	-0.0599643		CTD-2091N23.1	1.36072	1.99407
LINC00694	-0.133283	-0.0170677	4.02837	2.98556	-0.0599643		LINC00694	1.36072	1.99407
LINC01370	-0.133283	-0.0170677	4.02837	2.98556	-0.0599643		LINC01370	1.36072	1.99407
LINC02097	-0.133283	-0.0170677	4.02837	2.98556	-0.0599643		LINC02097	1.36072	1.99407
RP11-6B19.2	-0.133283	-0.0170677	4.02837	2.98556	-0.0599643		RP11-6B19.2	1.36072	1.99407
RP11-717H13.1	-0.133283	-0.0170677	4.02837	2.98556	-0.0599643		RP11-717H13.1	1.36072	1.99407
SLC4A1	2.35714	0.108084	0.159347	1.85748	2.32157		SLC4A1	1.36072	1.13746
APOBR	1.58534	0.245852	1.25244	1.90742	1.80853		APOBR	1.35992	0.671662
AC015922.5	-0.133283	-0.0170677	3.10936	3.89895	-0.0599643		AC015922.5	1.3596	1.97794
AGBL5-AS1	-0.133283	-0.0170677	3.10936	3.89895	-0.0599643		AGBL5-AS1	1.3596	1.97794
CHRNA4	-0.133283	-0.0170677	3.10936	3.89895	-0.0599643		CHRNA4	1.3596	1.97794
EFHC2	-0.133283	-0.0170677	3.10936	3.89895	-0.0599643		EFHC2	1.3596	1.97794
FRMD1	-0.133283	-0.0170677	3.10936	3.89895	-0.0599643		FRMD1	1.3596	1.97794
HBZP1	-0.133283	-0.0170677	3.10936	3.89895	-0.0599643		HBZP1	1.3596	1.97794
LMO7DN-IT1	-0.133283	-0.0170677	3.10936	3.89895	-0.0599643		LMO7DN-IT1	1.3596	1.97794
RP11-114H23.1	-0.133283	-0.0170677	3.10936	3.89895	-0.0599643		RP11-114H23.1	1.3596	1.97794
RP11-321M21.3	-0.133283	-0.0170677	3.10936	3.89895	-0.0599643		RP11-321M21.3	1.3596	1.97794
RP11-472I20.3	-0.133283	-0.0170677	3.10936	3.89895	-0.0599643		RP11-472I20.3	1.3596	1.97794
RP3-523E19.2	-0.133283	-0.0170677	3.10936	3.89895	-0.0599643		RP3-523E19.2	1.3596	1.97794
RP5-1029K10.2	-0.133283	-0.0170677	3.10936	3.89895	-0.0599643		RP5-1029K10.2	1.3596	1.97794
MAATS1	1.41155	0.951843	1.39086	1.1691	1.87021		MAATS1	1.35871	0.34167
RP11-638I2.6	0.967849	1.11698	1.45723	1.32166	1.92969		RP11-638I2.6	1.35868	0.370237
ADCYAP1	-0.133283	3.06718	4.02837	-0.115528	-0.0599643		ADCYAP1	1.35736	2.02843
EDN2	-0.133283	3.06718	4.02837	-0.115528	-0.0599643		EDN2	1.35736	2.02843
KRT17	-0.133283	3.06718	4.02837	-0.115528	-0.0599643		KRT17	1.35736	2.02843
LINC00102	-0.133283	3.06718	4.02837	-0.115528	-0.0599643		LINC00102	1.35736	2.02843
LINC01385	-0.133283	3.06718	4.02837	-0.115528	-0.0599643		LINC01385	1.35736	2.02843
LINC01429	-0.133283	3.06718	4.02837	-0.115528	-0.0599643		LINC01429	1.35736	2.02843
NPAP1	-0.133283	3.06718	4.02837	-0.115528	-0.0599643		NPAP1	1.35736	2.02843
RP11-1113L8.1	-0.133283	3.06718	4.02837	-0.115528	-0.0599643		RP11-1113L8.1	1.35736	2.02843
RP11-319G9.5	-0.133283	3.06718	4.02837	-0.115528	-0.0599643		RP11-319G9.5	1.35736	2.02843
RP11-429A20.3	-0.133283	3.06718	4.02837	-0.115528	-0.0599643		RP11-429A20.3	1.35736	2.02843
XIRP1	-0.133283	3.06718	4.02837	-0.115528	-0.0599643		XIRP1	1.35736	2.02843
ZNF750	-0.133283	3.06718	4.02837	-0.115528	-0.0599643		ZNF750	1.35736	2.02843
CNR2	-0.639824	3.59982	1.95611	0.586728	1.28361		CNR2	1.35729	1.57918
PAM	1.81069	1.17962	1.78194	0.671692	1.33807		PAM	1.3564	0.471137
SMIM11A	3.37382	0.19707	1.64662	0.55453	1.00958		SMIM11A	1.35632	1.25115
CT47A11	-0.133283	3.97952	3.10936	-0.115528	-0.0599643		CT47A11	1.35602	2.02148
LINC01336	-0.133283	3.97952	3.10936	-0.115528	-0.0599643		LINC01336	1.35602	2.02148
RP11-1055B8.3	-0.133283	3.97952	3.10936	-0.115528	-0.0599643		RP11-1055B8.3	1.35602	2.02148
RP11-252I13.2	-0.133283	3.97952	3.10936	-0.115528	-0.0599643		RP11-252I13.2	1.35602	2.02148
AC005789.9	-0.133283	-0.0170677	-0.0859102	2.98556	4.01545		AC005789.9	1.35295	1.9944
CHRNB3	-0.133283	-0.0170677	-0.0859102	2.98556	4.01545		CHRNB3	1.35295	1.9944
CNTN6	-0.133283	-0.0170677	-0.0859102	2.98556	4.01545		CNTN6	1.35295	1.9944
HSPB2-C11orf52	-0.133283	-0.0170677	-0.0859102	2.98556	4.01545		HSPB2-C11orf52	1.35295	1.9944
LINC01554	-0.133283	-0.0170677	-0.0859102	2.98556	4.01545		LINC01554	1.35295	1.9944
RP11-1099M24.8	-0.133283	-0.0170677	-0.0859102	2.98556	4.01545		RP11-1099M24.8	1.35295	1.9944
VCX2	-0.133283	-0.0170677	-0.0859102	2.98556	4.01545		VCX2	1.35295	1.9944
ABHD17AP5	-0.133283	-0.0170677	-0.0859102	3.89895	3.09858		ABHD17AP5	1.35225	1.98025
AC091177.1	-0.133283	-0.0170677	-0.0859102	3.89895	3.09858		AC091177.1	1.35225	1.98025
DUX4	-0.133283	-0.0170677	-0.0859102	3.89895	3.09858		DUX4	1.35225	1.98025
EEF1DP4	-0.133283	-0.0170677	-0.0859102	3.89895	3.09858		EEF1DP4	1.35225	1.98025
FNDC9	-0.133283	-0.0170677	-0.0859102	3.89895	3.09858		FNDC9	1.35225	1.98025
GNLY	-0.133283	-0.0170677	-0.0859102	3.89895	3.09858		GNLY	1.35225	1.98025
HSD3B1	-0.133283	-0.0170677	-0.0859102	3.89895	3.09858		HSD3B1	1.35225	1.98025
KB-1572G7.3	-0.133283	-0.0170677	-0.0859102	3.89895	3.09858		KB-1572G7.3	1.35225	1.98025
LINC01908	-0.133283	-0.0170677	-0.0859102	3.89895	3.09858		LINC01908	1.35225	1.98025
MFSD13B	-0.133283	-0.0170677	-0.0859102	3.89895	3.09858		MFSD13B	1.35225	1.98025
RP11-380I10.2	-0.133283	-0.0170677	-0.0859102	3.89895	3.09858		RP11-380I10.2	1.35225	1.98025
RP11-434D12.1	-0.133283	-0.0170677	-0.0859102	3.89895	3.09858		RP11-434D12.1	1.35225	1.98025
RP11-445K13.2	-0.133283	-0.0170677	-0.0859102	3.89895	3.09858		RP11-445K13.2	1.35225	1.98025
RP1-29C18.9	-0.133283	-0.0170677	-0.0859102	3.89895	3.09858		RP1-29C18.9	1.35225	1.98025
RP5-916L7.2	-0.133283	-0.0170677	-0.0859102	3.89895	3.09858		RP5-916L7.2	1.35225	1.98025
GRIN1	1.19368	-0.146585	2.57094	1.11984	2.01987		GRIN1	1.35155	1.03157
FOXA2	1.67397	0.81259	0.464283	2.16241	1.63933		FOXA2	1.35052	0.693178
DPYD	2.28504	2.1387	-0.0929148	0.562061	1.85953		DPYD	1.35048	1.0558
FOXL1	3.24784	0.700999	0.755805	1.81234	0.234076		FOXL1	1.35021	1.2078
BUB1B-PAK6	-0.133283	3.06718	-0.0859102	-0.115528	4.01545		BUB1B-PAK6	1.34958	2.02874
LGALS2	-0.133283	3.06718	-0.0859102	-0.115528	4.01545		LGALS2	1.34958	2.02874
RP11-1166P10.6	-0.133283	3.06718	-0.0859102	-0.115528	4.01545		RP11-1166P10.6	1.34958	2.02874
RP11-576C12.1	-0.133283	3.06718	-0.0859102	-0.115528	4.01545		RP11-576C12.1	1.34958	2.02874
RP5-872K7.7	-0.133283	3.06718	-0.0859102	-0.115528	4.01545		RP5-872K7.7	1.34958	2.02874
RP11-526A4.1	1.80348	0.777706	2.09762	0.697133	1.36979		RP11-526A4.1	1.34914	0.616182
RP11-634B7.4	2.65475	-2.3676	3.20617	2.50307	0.748048		RP11-634B7.4	1.34889	2.27268
LINC02062	2.96847	0.716649	0.758824	0.635027	1.66491		LINC02062	1.34878	0.997548
HNRNPA1P30	-0.133283	3.97952	-0.0859102	-0.115528	3.09858		HNRNPA1P30	1.34868	2.02371
HNRNPCL1	-0.133283	3.97952	-0.0859102	-0.115528	3.09858		HNRNPCL1	1.34868	2.02371
LINC01377	-0.133283	3.97952	-0.0859102	-0.115528	3.09858		LINC01377	1.34868	2.02371
RP11-197B12.1	-0.133283	3.97952	-0.0859102	-0.115528	3.09858		RP11-197B12.1	1.34868	2.02371
RP11-432J9.6	-0.133283	3.97952	-0.0859102	-0.115528	3.09858		RP11-432J9.6	1.34868	2.02371
RP11-43A14.1	-0.133283	3.97952	-0.0859102	-0.115528	3.09858		RP11-43A14.1	1.34868	2.02371
RP11-750H9.5	-0.133283	3.97952	-0.0859102	-0.115528	3.09858		RP11-750H9.5	1.34868	2.02371
FSTL5	0.844083	0.777928	2.09784	1.25225	1.77042		FSTL5	1.34851	0.576365
FBXO32	2.35692	0.507432	1.34879	0.427434	2.1011		FBXO32	1.34834	0.885871
C1orf127	2.66207	1.12516	1.17842	-0.222069	1.99621		C1orf127	1.34796	1.08288
CTD-2192J16.26	1.40225	2.04458	0.826782	1.65202	0.813856		CTD-2192J16.26	1.3479	0.533285
RP3-462D8.2	1.72611	0.82	1.8559	0.996961	1.33417		RP3-462D8.2	1.34663	0.448085
RP11-426L16.3	0.772668	1.62899	0.758824	2.81576	0.748048		RP11-426L16.3	1.34486	0.904337
LRRC10B	2.06445	1.36859	0.814964	1.67441	0.799921		LRRC10B	1.34447	0.548798
CAPN6	0.0987896	1.82082	1.80861	1.58572	1.4079		CAPN6	1.34437	0.716988
ALOX15	2.04045	1.00889	2.19909	0.972448	0.498512		ALOX15	1.34388	0.738483
ADCY4	3.226	-2.3676	1.67784	1.54841	2.62148		ADCY4	1.34123	2.18535
ZNF385B	1.75965	0.567398	1.09619	1.84303	1.43845		ZNF385B	1.34094	0.523255
NEGR1	2.10476	1.54894	0.307779	1.15206	1.58891		NEGR1	1.34049	0.669191
ZNRF2P2	2.06154	0.80059	1.56599	0.720396	1.55165		ZNRF2P2	1.34003	0.568189
ARAP1-AS1	-0.133283	3.06718	-0.0859102	3.89895	-0.0599643		ARAP1-AS1	1.33739	1.98085
CA5A	-0.133283	3.06718	-0.0859102	3.89895	-0.0599643		CA5A	1.33739	1.98085
GPR101	-0.133283	3.06718	-0.0859102	3.89895	-0.0599643		GPR101	1.33739	1.98085
GPR149	-0.133283	3.06718	-0.0859102	3.89895	-0.0599643		GPR149	1.33739	1.98085
LINC01871	-0.133283	3.06718	-0.0859102	3.89895	-0.0599643		LINC01871	1.33739	1.98085
LINC02088	-0.133283	3.06718	-0.0859102	3.89895	-0.0599643		LINC02088	1.33739	1.98085
RP11-167J8.3	-0.133283	3.06718	-0.0859102	3.89895	-0.0599643		RP11-167J8.3	1.33739	1.98085
RP11-2C24.5	-0.133283	3.06718	-0.0859102	3.89895	-0.0599643		RP11-2C24.5	1.33739	1.98085
RP11-697E22.2	-0.133283	3.06718	-0.0859102	3.89895	-0.0599643		RP11-697E22.2	1.33739	1.98085
RP11-862G15.2	-0.133283	3.06718	-0.0859102	3.89895	-0.0599643		RP11-862G15.2	1.33739	1.98085
SPINK9	-0.133283	3.06718	-0.0859102	3.89895	-0.0599643		SPINK9	1.33739	1.98085
XXbac-B444P24.8	-0.133283	3.06718	-0.0859102	3.89895	-0.0599643		XXbac-B444P24.8	1.33739	1.98085
AC020743.2	-0.133283	3.97952	-0.0859102	2.98556	-0.0599643		AC020743.2	1.33718	1.98989
CTA-797E19.2	-0.133283	3.97952	-0.0859102	2.98556	-0.0599643		CTA-797E19.2	1.33718	1.98989
CTD-2196E14.3	-0.133283	3.97952	-0.0859102	2.98556	-0.0599643		CTD-2196E14.3	1.33718	1.98989
CTD-2308N23.2	-0.133283	3.97952	-0.0859102	2.98556	-0.0599643		CTD-2308N23.2	1.33718	1.98989
GAS1RR	-0.133283	3.97952	-0.0859102	2.98556	-0.0599643		GAS1RR	1.33718	1.98989
RP11-14C22.6	-0.133283	3.97952	-0.0859102	2.98556	-0.0599643		RP11-14C22.6	1.33718	1.98989
RP11-77I22.2	-0.133283	3.97952	-0.0859102	2.98556	-0.0599643		RP11-77I22.2	1.33718	1.98989
RP1-63G5.8	-0.133283	3.97952	-0.0859102	2.98556	-0.0599643		RP1-63G5.8	1.33718	1.98989
RP5-945F2.3	-0.133283	3.97952	-0.0859102	2.98556	-0.0599643		RP5-945F2.3	1.33718	1.98989
HAND2	1.69492	2.58285	3.20595	-2.46629	1.66469		HAND2	1.33642	2.2218
RP3-467K16.4	2.25144	0.246296	1.82348	1.12038	1.23879		RP3-467K16.4	1.33608	0.761424
AC002985.3	3.63413	0.716649	2.23476	2.50307	-2.4105		AC002985.3	1.33562	2.33833
RCSD1	2.44101	1.9557	-0.0933078	1.5194	0.850331		RCSD1	1.33463	0.989631
RP11-706O15.5	1.77973	1.82807	1.62223	0.346628	1.09644		RP11-706O15.5	1.33462	0.623938
ICAM5	2.09875	0.255114	2.1857	0.899286	1.23404		ICAM5	1.33458	0.817494
SLC1A1	1.86343	0.812368	0.864872	1.70915	1.42096		SLC1A1	1.33416	0.479786
PDE11A	1.80346	1.35053	0.789356	1.40766	1.31751		PDE11A	1.3337	0.361594
MTX1P1	2.95069	3.16145	1.78452	-3.31712	2.0835		MTX1P1	1.33261	2.66228
PDE4DIPP1	2.3745	2.3009	0.826338	-0.216474	1.36956		PDE4DIPP1	1.33096	1.08172
SLITRK1	2.01247	0.507654	2.77382	1.21513	0.145648		SLITRK1	1.33095	1.07733
P2RY8	2.25144	0.800812	2.04174	0.720618	0.838375		P2RY8	1.3306	0.749785
PHOSPHO1	1.09588	0.932978	1.89014	1.43446	1.29302		PHOSPHO1	1.32929	0.366902
COMP	1.00822	0.751549	1.87472	1.22261	1.78921		COMP	1.32926	0.489201
CRX	1.307	-0.143631	2.66562	0.96342	1.84961		CRX	1.3284	1.04407
GSG1L	1.42733	1.55135	0.789798	1.4081	1.46143		GSG1L	1.3276	0.305628
ACOT12	1.40225	1.33244	-0.0922326	2.22154	1.77042		ACOT12	1.32688	0.868439
DMRTA2	1.32909	0.74226	1.23479	2.09474	1.21971		DMRTA2	1.32412	0.487678
TRPA1	1.445	1.47475	1.47834	1.11296	1.10253		TRPA1	1.32272	0.196703
ESAM	2.62103	0.517884	0.889868	1.33411	1.24939		ESAM	1.32246	0.794708
ADAMTS20	1.42832	0.663145	1.96288	0.789464	1.75738		ADAMTS20	1.32024	0.576466
RASA4B	1.49345	0.339978	2.22379	0.930614	1.61269		RASA4B	1.3201	0.714958
LUCAT1	1.84287	0.800368	0.851631	2.26405	0.837931		LUCAT1	1.31937	0.686729
AP001469.5	0.84386	1.33222	1.38348	2.22132	0.813634		AP001469.5	1.3189	0.570015
C1orf167	2.28708	0.324913	1.23537	1.1833	1.56283		C1orf167	1.3187	0.708916
STC1	1.19698	0.632048	1.91348	0.83304	2.01009		STC1	1.31713	0.623286
THBD	1.84331	1.51295	0.29515	1.68991	1.23879		THBD	1.31602	0.613342
SLC46A3	1.96501	0.42806	1.47297	1.25609	1.45791		SLC46A3	1.31601	0.560807
TNXB	1.84869	-0.00706431	1.84773	0.602005	2.28675		TNXB	1.31562	0.970712
LINC01936	0.772668	0.716649	2.23476	2.10331	0.748048		LINC01936	1.31509	0.781181
IKZF1	2.56921	0.246296	0.29515	1.43307	2.02712		IKZF1	1.31417	1.03396
RHBG	2.32379	0.261178	1.88925	0.317337	1.77498		RHBG	1.31331	0.957191
MPZL3	1.84287	1.51251	1.25244	1.11994	0.837931		MPZL3	1.31314	0.383142
SYNPO	2.00187	-0.328262	2.52436	0.92559	1.44058		SYNPO	1.31283	1.09568
EPX	1.8037	-0.134408	0.826782	1.9647	2.0835		EPX	1.30886	0.947429
HEATR4	1.19821	0.812812	1.17864	1.7096	1.63955		HEATR4	1.30776	0.36919
PRELID2	1.33003	0.40742	2.04565	0.929642	1.82579		PRELID2	1.30771	0.664627
ATP4A	1.34896	1.07379	2.17867	0.764204	1.16666		ATP4A	1.30646	0.531574
PRMT8	2.11674	-0.0111795	1.78258	1.08403	1.55868		PRMT8	1.30617	0.826516
CD79B	1.94478	0.793384	1.5512	0.912309	1.32513		CD79B	1.30536	0.470715
NSFP1	0.986276	1.01995	0.813658	1.95204	1.74757		NSFP1	1.3039	0.509602
PDGFRB	1.14312	0.845173	2.14458	1.17875	1.20619		PDGFRB	1.30356	0.491992
YPEL2	0.410527	1.83471	1.31018	1.81942	1.13651		YPEL2	1.30227	0.586021
RP11-566K11.2	6.78309	-0.0170677	-0.0859102	-0.115528	-0.0599643		RP11-566K11.2	1.30092	3.06484
AC104389.28	0.311784	0.24563	2.04108	1.68924	2.2159		AC104389.28	1.30073	0.952346
WDR31	1.67375	0.412798	2.91916	1.04506	0.450361		WDR31	1.30022	1.04108
FAM160A1	1.15948	0.854975	1.83678	1.2051	1.4346		FAM160A1	1.29819	0.365044
TNFSF9	2.43952	1.08748	0.399617	1.61014	0.951898		TNFSF9	1.29773	0.770014
SGK3	0.900717	1.36213	1.67361	1.1699	1.36649		SGK3	1.29457	0.284639
FOXD3	0.425559	2.58571	1.64875	0.747642	1.05635		FOXD3	1.2928	0.851989
LEF1	2.41839	2.34349	1.25222	0.165057	0.281558		LEF1	1.29214	1.08016
KLF5	1.12222	1.46871	1.02526	1.07226	1.76946		KLF5	1.29158	0.319161
C19orf67	3.17488	-2.0114	2.39522	1.44322	1.44869		C19orf67	1.29012	1.98256
SERPINA5	1.96123	0.454305	1.45346	0.396533	2.17		SERPINA5	1.2871	0.828899
CBR3-AS1	1.45574	1.7893	1.43591	0.333048	1.42141		CBR3-AS1	1.28708	0.554761
MECOM	1.15082	1.89184	3.32614	0.304124	-0.241174		MECOM	1.28635	1.40034
DNAAF1	1.48918	1.67413	1.36985	1.74556	0.149553		DNAAF1	1.28566	0.65224
HPCAL4	3.03149	0.724074	1.30565	0.644614	0.721894		HPCAL4	1.28555	1.01149
IL11	0.671641	0.525296	2.64457	0.822113	1.76232		IL11	1.28519	0.900538
OTOP2	1.40203	1.73179	0.82656	1.65179	0.813634		OTOP2	1.28516	0.441647
SCARA5	3.22014	0.912994	1.03536	0.690047	0.563896		SCARA5	1.28449	1.09766
NIPAL4	2.95047	0.777706	0.82656	-0.216252	2.08328		NIPAL4	1.28435	1.23817
MSX1	1.19799	1.78907	0.865094	1.70938	0.850997		MSX1	1.28251	0.449
AC020594.5	0.772668	1.62899	0.758824	2.50307	0.748048		AC020594.5	1.28232	0.779367
LIFR-AS1	1.73213	1.38174	1.51082	1.14292	0.640618		LIFR-AS1	1.28165	0.417024
SEMA3D	0.94725	1.41351	1.56275	1.20498	1.27959		SEMA3D	1.28161	0.231359
CGB5	2.96847	-2.3676	2.9489	0.635027	2.22106		CGB5	1.28117	2.2496
GPR155	1.15032	0.923024	1.89147	1.06439	1.37599		GPR155	1.28104	0.378761
SEPT4	1.45836	0.663092	1.18797	1.26064	1.82983		SEPT4	1.27998	0.425309
AC127904.2	0.48238	2.10581	0.463839	1.70893	1.63888		AC127904.2	1.27997	0.757802
LINC01260	1.04688	2.25665	0.165164	2.77744	0.15066		LINC01260	1.27936	1.20092
ZNF185	1.43547	0.371173	1.88505	0.87369	1.8285		ZNF185	1.27878	0.648489
DEC1	3.31331	1.64517	0.474883	0.44602	0.513927		DEC1	1.27866	1.24482
SMAD9	1.31627	0.473501	1.65351	1.49336	1.45647		SMAD9	1.27862	0.465812
GABRE	1.65426	0.838151	0.951386	1.30391	1.64541		GABRE	1.27862	0.379926
LCMT1-AS2	1.4018	2.04414	-0.0926769	0.696911	2.34017		LCMT1-AS2	1.27807	0.993341
IQSEC3	2.52967	0.3836	1.94731	0.114597	1.41207		IQSEC3	1.27745	1.02299
SLC7A4	1.69514	0.716649	1.67784	1.54841	0.748048		SLC7A4	1.27722	0.50074
CD5	1.69514	1.62899	1.67784	0.635027	0.748048		CD5	1.27701	0.536499
[truncated: 23,987 more rows]

## Sheet: B - RNA-Seq FC8, DAVID
	Average	SD		DAVID	Annotation Cluster 1	Enrichment Score: 2.46		P_Value	Benjamini			DAVID	Annotation Cluster 1	Enrichment Score: 1.61		P_Value	Benjamini
GREM2	8.23225	1.33485		FC log2 3		UP_KEYWORDS	Glycoprotein	7.0E-5	7.6E-3			FC log2 3		UP_KEYWORDS	Neurogenesis	7.1E-3	5.1E-1
TGFB2	6.54479	1.72593		upregulated		UP_KEYWORDS	Signal	7.0E-3	2.7E-1			downregulated		GOTERM_BP_DIRECT	cell differentiation	1.3E-2	1.0E0
GOLGA8R	5.81958	0.545551				UP_KEYWORDS	Secreted	7.5E-3	2.7E-1					GOTERM_BP_DIRECT	nervous system development	1.3E-2	1.0E0
RP1-90J20.8	5.65626	0.936914				UP_KEYWORDS	Disulfide bond	4.1E-2	5.6E-1					UP_KEYWORDS	Differentiation	3.7E-2	1.0E0
THEMIS	5.65161	0.983432			Annotation Cluster 2	Enrichment Score: 2.3								UP_KEYWORDS	Developmental protein	1.9E-1	1.0E0
RP11-235E17.2	5.54766	3.19447				GOTERM_BP_DIRECT	male gonad development	6.1E-4	2.9E-1				Annotation Cluster 2	Enrichment Score: 1.53
FOXD1-AS1	5.54261	1.39887				GOTERM_BP_DIRECT	embryonic limb morphogenesis	3.0E-3	5.1E-1					UP_KEYWORDS	Disulfide bond	6.8E-3	5.1E-1
HOXA4	5.49447	1.15348				GOTERM_BP_DIRECT	uterus development	4.5E-3	5.1E-1					UP_KEYWORDS	Glycoprotein	9.7E-3	5.1E-1
TUBB8P7	5.46661	1.07829				GOTERM_BP_DIRECT	skeletal system development	7.8E-2	1.0E0					UP_KEYWORDS	Signal	3.8E-1	1.0E0
CPA6	5.44261	1.01945			Annotation Cluster 3	Enrichment Score: 2.08							Annotation Cluster 3	Enrichment Score: 1.11
RP11-159H10.3	5.40354	0.84132				INTERPRO	Homeobox, conserved site	1.4E-6	4.6E-4					UP_KEYWORDS	Glycoprotein	9.7E-3	5.1E-1
RP11-284F21.7	5.37546	0.652296				INTERPRO	Homeodomain	3.0E-6	4.9E-4					UP_KEYWORDS	Transmembrane helix	1.1E-1	1.0E0
RIMBP3B	5.29275	3.05557				UP_KEYWORDS	Homeobox	5.6E-6	1.2E-3					UP_KEYWORDS	Transmembrane	1.1E-1	1.0E0
ATP6V0A4	5.28034	1.00812				INTERPRO	Homeodomain-like	3.8E-5	4.1E-3					UP_KEYWORDS	Membrane	3.0E-1	1.0E0
PTPRCAP	5.2652	3.12772				INTERPRO	Homeodomain, metazoa	5.9E-5	4.9E-3				Annotation Cluster 4	Enrichment Score: 1.08
HOXD-AS2	5.25597	0.493038				GOTERM_BP_DIRECT	positive regulation of transcription, DNA-templated	4.3E-3	5.1E-1					INTERPRO	C-type lectin-like	3.0E-2	1.0E0
TMEM229B	5.21725	0.900054				GOTERM_MF_DIRECT	sequence-specific DNA binding	1.2E-2	9.9E-1					INTERPRO	C-type lectin, conserved site	3.3E-2	1.0E0
ITGBL1	5.21474	0.777627				GOTERM_MF_DIRECT	RNA polymerase II regulatory region sequence-specific DNA binding	1.6E-2	1.0E0					INTERPRO	C-type lectin fold	3.6E-2	1.0E0
CTC-471J1.8	5.20143	1.70291				UP_KEYWORDS	Activator	3.0E-2	4.7E-1					UP_KEYWORDS	Endocytosis	4.9E-2	1.0E0
KLF18	5.15266	0.970926				GOTERM_BP_DIRECT	positive regulation of transcription from RNA polymerase II promoter	5.3E-2	1.0E0					GOTERM_BP_DIRECT	endocytosis	6.7E-2	1.0E0
RBAKDN	5.12527	3.06283				GOTERM_MF_DIRECT	transcription regulatory region DNA binding	6.6E-2	1.0E0					INTERPRO	C-type lectin	1.1E-1	1.0E0
RP11-333A23.4	5.07904	0.693382				GOTERM_BP_DIRECT	negative regulation of transcription from RNA polymerase II promoter	7.9E-2	1.0E0					UP_KEYWORDS	Immunity	1.2E-1	1.0E0
LINC00989	5.06062	0.596445				GOTERM_MF_DIRECT	transcription factor activity, sequence-specific DNA binding	8.0E-2	1.0E0					UP_KEYWORDS	Lectin	3.2E-1	1.0E0
COL3A1	5.05738	2.67437				UP_KEYWORDS	DNA-binding	1.0E-1	1.0E0					GOTERM_MF_DIRECT	carbohydrate binding	3.4E-1	1.0E0
KCNJ1	5.04409	1.21323				UP_KEYWORDS	Transcription regulation	1.7E-1	1.0E0				Annotation Cluster 5	Enrichment Score: 0.89
RP1-111C20.4	5.03142	0.776826				GOTERM_BP_DIRECT	regulation of transcription, DNA-templated	2.0E-1	1.0E0					GOTERM_BP_DIRECT	adaptive immune response	1.8E-2	1.0E0
RP11-5A19.5	5.02268	1.03622				UP_KEYWORDS	Transcription	2.1E-1	1.0E0					UP_KEYWORDS	Adaptive immunity	1.1E-1	1.0E0
NKX2-1	4.95945	1.24052				GOTERM_MF_DIRECT	DNA binding	2.1E-1	1.0E0					UP_KEYWORDS	Immunity	1.2E-1	1.0E0
SH2D4B	4.94752	1.09432				GOTERM_BP_DIRECT	transcription, DNA-templated	5.7E-1	1.0E0					UP_KEYWORDS	Innate immunity	2.6E-1	1.0E0
DGCR5_2	4.94676	0.542829				UP_KEYWORDS	Nucleus	9.4E-1	1.0E0					GOTERM_BP_DIRECT	innate immune response	5.6E-1	1.0E0
CTD-2015H3.1	4.93863	0.862803			Annotation Cluster 4	Enrichment Score: 1.87							Annotation Cluster 6	Enrichment Score: 0.86
ADGRE1	4.88959	0.80343				GOTERM_BP_DIRECT	phospholipid metabolic process	6.3E-4	2.9E-1					INTERPRO	G protein-coupled receptor, rhodopsin-like	1.8E-2	1.0E0
KRTAP5-10	4.86872	1.16622				GOTERM_BP_DIRECT	phospholipid catabolic process	4.5E-3	5.1E-1					INTERPRO	GPCR, rhodopsin-like, 7TM	2.1E-2	1.0E0
CTD-2105E13.6	4.77522	0.636953				UP_KEYWORDS	Lipid metabolism	8.5E-1	1.0E0					GOTERM_BP_DIRECT	G-protein coupled receptor signaling pathway	4.0E-2	1.0E0
RP11-603J24.9	4.76749	2.85486			Annotation Cluster 5	Enrichment Score: 1.58								UP_KEYWORDS	G-protein coupled receptor	5.9E-2	1.0E0
CD163	4.7146	0.977352				GOTERM_BP_DIRECT	potassium ion transport	3.0E-3	5.1E-1					UP_KEYWORDS	Transducer	8.4E-2	1.0E0
RP11-385D13.1	4.70558	2.88588				INTERPRO	Potassium channel, inwardly rectifying, Kir	6.0E-3	3.3E-1					UP_KEYWORDS	Sensory transduction	1.2E-1	1.0E0
RP11-65J3.3	4.65146	0.965898				INTERPRO	Potassium channel, inwardly rectifying, Kir, cytoplasmic	6.0E-3	3.3E-1					UP_KEYWORDS	Receptor	1.5E-1	1.0E0
RP11-293I14.2	4.63699	2.6771				GOTERM_MF_DIRECT	inward rectifier potassium channel activity	8.8E-3	9.9E-1					KEGG_PATHWAY	Olfactory transduction	1.9E-1	1.0E0
CPLX3	4.6126	1.0519				UP_KEYWORDS	Potassium transport	1.2E-2	3.8E-1					UP_KEYWORDS	Cell membrane	2.3E-1	1.0E0
RP11-589P10.7	4.60225	0.694382				UP_KEYWORDS	Potassium	1.7E-2	4.5E-1					GOTERM_MF_DIRECT	G-protein coupled receptor activity	2.8E-1	1.0E0
C1orf87	4.55959	0.999879				GOTERM_BP_DIRECT	potassium ion import	1.7E-2	1.0E0					GOTERM_MF_DIRECT	olfactory receptor activity	2.8E-1	1.0E0
GATA6-AS1	4.55937	2.66369				UP_KEYWORDS	Ion channel	2.0E-2	4.5E-1					INTERPRO	Olfactory receptor	3.0E-1	1.0E0
CD81-AS1	4.53669	1.22506				UP_KEYWORDS	Voltage-gated channel	2.8E-2	4.7E-1					GOTERM_BP_DIRECT	detection of chemical stimulus involved in sensory perception of smell	3.2E-1	1.0E0
RP13-870H17.3	4.53399	1.14967				GOTERM_BP_DIRECT	regulation of ion transmembrane transport	4.7E-2	1.0E0					UP_KEYWORDS	Olfaction	3.5E-1	1.0E0
NRN1	4.51928	1.46379				UP_KEYWORDS	Ion transport	5.8E-2	7.0E-1					GOTERM_BP_DIRECT	signal transduction	9.0E-1	1.0E0
KCNJ2	4.48733	1.36233				INTERPRO	Immunoglobulin E-set	1.8E-1	1.0E0				Annotation Cluster 7	Enrichment Score: 0.85
DENND2D	4.4873	0.459068				GOTERM_BP_DIRECT	potassium ion transmembrane transport	2.2E-1	1.0E0					UP_KEYWORDS	Potassium	5.7E-2	1.0E0
MS4A4E	4.48722	0.455962				UP_KEYWORDS	Transport	3.4E-1	1.0E0					UP_KEYWORDS	Potassium transport	1.8E-1	1.0E0
ANKRD18DP	4.48052	1.00176			Annotation Cluster 6	Enrichment Score: 1.51								UP_KEYWORDS	Ion transport	2.7E-1	1.0E0
TBX2-AS1	4.45952	1.36487				GOTERM_BP_DIRECT	wound healing	2.0E-2	1.0E0				Annotation Cluster 8	Enrichment Score: 0.53
RP4-631H13.2	4.44907	0.878672				GOTERM_BP_DIRECT	collagen fibril organization	3.3E-2	1.0E0					GOTERM_MF_DIRECT	serine-type peptidase activity	5.9E-2	1.0E0
CTB-46B19.2	4.43834	0.235912				GOTERM_BP_DIRECT	heart development	4.5E-2	1.0E0					INTERPRO	Trypsin-like cysteine/serine peptidase domain	2.0E-1	1.0E0
C8orf4	4.41155	1.02406			Annotation Cluster 7	Enrichment Score: 1.34								UP_KEYWORDS	Serine protease	2.5E-1	1.0E0
RNASE1	4.38502	0.86607				GOTERM_BP_DIRECT	integrin-mediated signaling pathway	5.9E-3	5.9E-1					GOTERM_MF_DIRECT	serine-type endopeptidase activity	4.7E-1	1.0E0
ERVV-1	4.33134	2.65194				KEGG_PATHWAY	Focal adhesion	8.0E-2	1.0E0					GOTERM_BP_DIRECT	proteolysis	6.6E-1	1.0E0
HBE1	4.32558	1.12839				GOTERM_BP_DIRECT	platelet activation	2.0E-1	1.0E0					UP_KEYWORDS	Protease	7.1E-1	1.0E0
LINC00899	4.3164	1.15852			Annotation Cluster 8	Enrichment Score: 1.25							Annotation Cluster 9	Enrichment Score: 0.53
AP000344.4	4.30594	0.908002				UP_KEYWORDS	Zymogen	6.1E-3	2.7E-1					UP_KEYWORDS	Leucine-rich repeat	1.6E-1	1.0E0
TEX13D	4.30558	0.949641				UP_KEYWORDS	Serine protease	2.3E-2	4.6E-1					INTERPRO	Leucine-rich repeat, typical subtype	3.2E-1	1.0E0
KIAA1211L	4.30521	0.785997				INTERPRO	Peptidase S1, trypsin family, active site	3.9E-2	1.0E0					INTERPRO	Leucine-rich repeat	5.1E-1	1.0E0
MTCYBP21	4.30446	0.779635				INTERPRO	Peptidase S1A, chymotrypsin-type	5.0E-2	1.0E0				Annotation Cluster 10	Enrichment Score: 0.49
MYH7	4.30422	0.801355				UP_KEYWORDS	Protease	5.7E-2	7.0E-1					UP_KEYWORDS	Ion channel	2.2E-1	1.0E0
HSH2D	4.2736	1.16024				INTERPRO	Peptidase S1	5.8E-2	1.0E0					UP_KEYWORDS	Ion transport	2.7E-1	1.0E0
LINC01976	4.2359	1.0935				INTERPRO	Trypsin-like cysteine/serine peptidase domain	6.8E-2	1.0E0					UP_KEYWORDS	Transport	5.8E-1	1.0E0
RP11-210L7.3	4.22765	0.934535				GOTERM_MF_DIRECT	serine-type peptidase activity	7.4E-2	1.0E0				Annotation Cluster 11	Enrichment Score: 0.45
RP11-179K3.2	4.22566	0.759218				GOTERM_MF_DIRECT	serine-type endopeptidase activity	1.1E-1	1.0E0					GOTERM_MF_DIRECT	cytokine activity	3.0E-1	1.0E0
AC006539.2	4.22488	0.728781				GOTERM_BP_DIRECT	proteolysis	1.6E-1	1.0E0					UP_KEYWORDS	Cytokine	3.7E-1	1.0E0
ZNF716	4.21841	2.60442				UP_KEYWORDS	Hydrolase	2.1E-1	1.0E0					KEGG_PATHWAY	Cytokine-cytokine receptor interaction	4.0E-1	1.0E0
GOLGA6L6	4.20434	2.48514			Annotation Cluster 9	Enrichment Score: 1.24							Annotation Cluster 12	Enrichment Score: 0.38
AC138035.1	4.19996	2.51978				GOTERM_BP_DIRECT	transcription from RNA polymerase II promoter	3.4E-2	1.0E0					UP_KEYWORDS	GTP-binding	2.0E-1	1.0E0
CTSE	4.1934	2.51278				GOTERM_MF_DIRECT	RNA polymerase II core promoter proximal region sequence-specific DNA binding	4.1E-2	1.0E0					GOTERM_MF_DIRECT	GTP binding	2.2E-1	1.0E0
STMN4	4.1878	2.56125				GOTERM_BP_DIRECT	positive regulation of transcription from RNA polymerase II promoter	5.3E-2	1.0E0					INTERPRO	Small GTP-binding protein domain	2.9E-1	1.0E0
PRSS22	4.18487	1.05083				GOTERM_MF_DIRECT	transcriptional activator activity, RNA polymerase II core promoter proximal region sequence-specific binding	8.8E-2	1.0E0					GOTERM_BP_DIRECT	small GTPase mediated signal transduction	5.0E-1	1.0E0
RP11-474P2.2	4.17677	0.815582				UP_KEYWORDS	DNA-binding	1.0E-1	1.0E0					UP_KEYWORDS	Nucleotide-binding	8.6E-1	1.0E0
BVES-AS1	4.17644	0.824747			Annotation Cluster 10	Enrichment Score: 0.78								INTERPRO	P-loop containing nucleoside triphosphate hydrolase	9.3E-1	1.0E0
ACR	4.17548	0.830315				GOTERM_BP_DIRECT	adaptive immune response	9.3E-2	1.0E0				Annotation Cluster 13	Enrichment Score: 0.29
HLA-DPB2	4.17532	0.772165				UP_KEYWORDS	Adaptive immunity	1.5E-1	1.0E0					INTERPRO	Ankyrin repeat	4.9E-1	1.0E0
TACSTD2	4.14516	0.699654				UP_KEYWORDS	Immunity	3.3E-1	1.0E0					INTERPRO	Ankyrin repeat-containing domain	5.1E-1	1.0E0
RP5-864K19.6	4.14375	2.74388			Annotation Cluster 11	Enrichment Score: 0.76								UP_KEYWORDS	ANK repeat	5.3E-1	1.0E0
C5AR2	4.12763	1.23486				UP_KEYWORDS	Transmembrane helix	1.2E-1	1.0E0				Annotation Cluster 14	Enrichment Score: 0.24
NXPH1	4.10482	0.267072				UP_KEYWORDS	Transmembrane	1.3E-1	1.0E0					INTERPRO	WD40 repeat	5.2E-1	1.0E0
DIP2A-IT1	4.10366	0.95672				UP_KEYWORDS	Cell membrane	1.7E-1	1.0E0					UP_KEYWORDS	WD repeat	5.7E-1	1.0E0
C9orf64	4.10111	0.955711				UP_KEYWORDS	Membrane	3.5E-1	1.0E0					INTERPRO	WD40-repeat-containing domain	5.9E-1	1.0E0
PQLC2L	4.07559	2.35048			Annotation Cluster 12	Enrichment Score: 0.58								INTERPRO	WD40/YVTN repeat-like-containing domain	6.3E-1	1.0E0
RP11-297P16.4	4.05791	2.43738				UP_KEYWORDS	Spermatogenesis	1.8E-1	1.0E0				Annotation Cluster 15	Enrichment Score: 0.2
LINC00706	4.04138	0.923566				GOTERM_BP_DIRECT	cell differentiation	2.5E-1	1.0E0					GOTERM_MF_DIRECT	RNA polymerase II core promoter proximal region sequence-specific DNA binding	1.8E-1	1.0E0
KLRC4-KLRK1	4.04007	2.43389				UP_KEYWORDS	Differentiation	4.0E-1	1.0E0					INTERPRO	Krueppel-associated box	2.6E-1	1.0E0
RGN	4.03891	0.865148			Annotation Cluster 13	Enrichment Score: 0.49								INTERPRO	Zinc finger C2H2-type/integrase DNA-binding domain	3.1E-1	1.0E0
TSGA10IP	4.03787	1.29161				GOTERM_BP_DIRECT	visual perception	1.8E-1	1.0E0					INTERPRO	Zinc finger, C2H2-like	3.7E-1	1.0E0
C2orf78	4.02417	0.319079				UP_KEYWORDS	Vision	2.2E-1	1.0E0					INTERPRO	Zinc finger, C2H2	4.1E-1	1.0E0
T	4.01101	0.977813				UP_KEYWORDS	Sensory transduction	8.5E-1	1.0E0					UP_KEYWORDS	DNA-binding	6.4E-1	1.0E0
INMT-MINDY4	4.00911	2.55878			Annotation Cluster 14	Enrichment Score: 0.45								GOTERM_MF_DIRECT	nucleic acid binding	7.4E-1	1.0E0
CTD-2313J23.1	4.00578	0.508917				GOTERM_MF_DIRECT	Ras guanyl-nucleotide exchange factor activity	2.0E-1	1.0E0					GOTERM_BP_DIRECT	regulation of transcription, DNA-templated	8.0E-1	1.0E0
SYNPR-AS1	3.99435	0.995788				GOTERM_BP_DIRECT	positive regulation of GTPase activity	3.9E-1	1.0E0					GOTERM_MF_DIRECT	metal ion binding	8.4E-1	1.0E0
RP1-8B1.4	3.99199	0.954024				GOTERM_BP_DIRECT	MAPK cascade	5.7E-1	1.0E0					GOTERM_BP_DIRECT	transcription, DNA-templated	8.6E-1	1.0E0
GABRA2	3.98801	1.85755			Annotation Cluster 15	Enrichment Score: 0.35								UP_KEYWORDS	Transcription regulation	8.8E-1	1.0E0
DLX1	3.98422	1.01372				GOTERM_BP_DIRECT	phospholipase C-activating G-protein coupled receptor signaling pathway	8.3E-2	1.0E0					UP_KEYWORDS	Transcription	9.0E-1	1.0E0
EYA4	3.97093	2.53775				KEGG_PATHWAY	Neuroactive ligand-receptor interaction	1.6E-1	1.0E0					UP_KEYWORDS	Zinc-finger	9.2E-1	1.0E0
RP11-649E7.5	3.9574	5.5374				UP_KEYWORDS	Receptor	1.9E-1	1.0E0					UP_KEYWORDS	Metal-binding	9.7E-1	1.0E0
SCGB2A1	3.93412	1.03721				GOTERM_MF_DIRECT	G-protein coupled receptor activity	7.5E-1	1.0E0					UP_KEYWORDS	Zinc	9.8E-1	1.0E0
GATA1	3.93176	0.898522				UP_KEYWORDS	G-protein coupled receptor	7.7E-1	1.0E0					GOTERM_MF_DIRECT	DNA binding	9.8E-1	1.0E0
LHX3	3.92941	0.854891				GOTERM_BP_DIRECT	G-protein coupled receptor signaling pathway	7.9E-1	1.0E0					UP_KEYWORDS	Nucleus	1.0E0	1.0E0
CIDEC	3.92898	0.817659				UP_KEYWORDS	Transducer	8.2E-1	1.0E0				Annotation Cluster 16	Enrichment Score: 0.04
LINC00951	3.92251	0.546634				INTERPRO	G protein-coupled receptor, rhodopsin-like	9.0E-1	1.0E0					INTERPRO	Immunoglobulin-like fold	8.7E-1	1.0E0
UPF3AP2	3.92236	0.5431				INTERPRO	GPCR, rhodopsin-like, 7TM	9.1E-1	1.0E0					UP_KEYWORDS	Immunoglobulin domain	8.9E-1	1.0E0
RP11-433J8.1	3.92185	0.53807			Annotation Cluster 16	Enrichment Score: 0.33								INTERPRO	Immunoglobulin-like domain	9.6E-1	1.0E0
ZNF728	3.92077	0.492588				GOTERM_BP_DIRECT	protein glycosylation	2.0E-1	1.0E0				Annotation Cluster 17	Enrichment Score: 0.02
RAB19	3.88952	2.26132				UP_KEYWORDS	Glycosyltransferase	2.7E-1	1.0E0					UP_KEYWORDS	Nucleotide-binding	8.6E-1	1.0E0
FNDC8	3.88615	0.436949				UP_KEYWORDS	Signal-anchor	4.6E-1	1.0E0					UP_KEYWORDS	Kinase	9.6E-1	1.0E0
AIF1	3.88178	0.934461				UP_KEYWORDS	Golgi apparatus	8.7E-1	1.0E0					GOTERM_MF_DIRECT	ATP binding	9.9E-1	1.0E0
KCNA4	3.88178	0.934461				UP_KEYWORDS	Transferase	1.0E0	1.0E0					UP_KEYWORDS	ATP-binding	9.9E-1	1.0E0
CTC-304I17.6	3.87746	2.25725			Annotation Cluster 17	Enrichment Score: 0.24
RP4-614O4.11	3.85916	1.10875				GOTERM_MF_DIRECT	zinc ion binding	2.1E-1	1.0E0
CCDC177	3.84998	0.774848				UP_KEYWORDS	Zinc	8.0E-1	1.0E0
EGR4	3.84965	0.768009				GOTERM_MF_DIRECT	metal ion binding	8.1E-1	1.0E0
GATA6	3.82167	2.44912				UP_KEYWORDS	Metal-binding	8.1E-1	1.0E0
AC091801.1	3.82037	0.829088			Annotation Cluster 18	Enrichment Score: 0.04
RP11-363N22.3	3.81826	0.746525				INTERPRO	Immunoglobulin-like fold	8.3E-1	1.0E0
RP11-462H3.2	3.81794	0.779266				INTERPRO	Immunoglobulin subtype	8.8E-1	1.0E0
RP11-7F17.3	3.78971	2.23453				UP_KEYWORDS	Immunoglobulin domain	9.2E-1	1.0E0
KCNJ13	3.7784	2.2232				INTERPRO	Immunoglobulin-like domain	9.8E-1	1.0E0
B3GNT3	3.77653	0.731938			Annotation Cluster 19	Enrichment Score: 0.04
CTB-33O18.3	3.77645	2.25784				GOTERM_MF_DIRECT	nucleic acid binding	8.4E-1	1.0E0
LOX	3.76837	0.972884				INTERPRO	Zinc finger C2H2-type/integrase DNA-binding domain	9.0E-1	1.0E0
TMEM204	3.76272	2.4469				INTERPRO	Zinc finger, C2H2-like	9.2E-1	1.0E0
LAIR1	3.76069	1.26948				INTERPRO	Zinc finger, C2H2	9.4E-1	1.0E0
PTPRH	3.75268	1.16479				UP_KEYWORDS	Zinc-finger	9.9E-1	1.0E0
BARX2	3.74696	2.2083			Annotation Cluster 20	Enrichment Score: 0
TDRD9	3.7448	2.52097				UP_KEYWORDS	Nucleotide-binding	1.0E0	1.0E0
GCNT7	3.73983	0.690235				UP_KEYWORDS	ATP-binding	1.0E0	1.0E0
RP11-344B5.4	3.73939	0.655503				GOTERM_MF_DIRECT	ATP binding	1.0E0	1.0E0
RP11-7O11.3	3.73875	0.6794
AC016995.3	3.73802	0.642022
TTC36	3.73711	0.630273
RP11-440G9.1	3.69525	0.931849
UCA1_1	3.66951	2.25245
RXFP3	3.66636	2.30585
RP11-3B12.2	3.66534	0.818258
VAV1	3.65639	0.25954
AC005609.17	3.64912	2.24763
TBC1D3P2	3.63596	0.862661
AQP6	3.63587	0.841697
SPEM1	3.63566	0.863452
MT3	3.62868	1.15877
LINC01589	3.62845	0.550479
ANGPTL3	3.62754	0.536499
ADGRF1	3.62711	0.531471
UNC93B3	3.62663	0.488148
RP11-486A14.2	3.62642	0.479763
APOA5	3.62573	0.472323
OLFM3	3.62545	0.701751
ERAS	3.60453	2.10563
RP11-330H6.5	3.59169	2.06591
C1orf210	3.58788	0.643012
PAX3	3.58594	2.32939
RP4-724E13.2	3.58172	2.25304
RP1-37E16.12	3.57241	0.552083
RHOXF1P2	3.56017	2.07648
CTD-2514C3.1	3.55671	0.72365
NAT16	3.55518	0.708207
LA16c-313D11.9	3.55493	0.650683
SLC35D3	3.55395	0.689495
LINC00670	3.55385	0.693359
RP11-492I21.1	3.54969	2.22036
FAR2P4	3.54772	2.20491
ELAVL3	3.53179	2.21855
LINC01422_1	3.5178	0.6065
MMD2	3.50045	2.08481
S100A14	3.49716	1.17592
RPH3A	3.48736	2.12062
P2RY6	3.48096	2.02523
FSHR	3.48035	2.00934
LINC00029	3.47269	2.19802
TRPM1	3.46781	2.14865
TBX22	3.4646	2.13208
TEX35	3.4532	0.869002
MGARP	3.44578	0.981109
C10orf91	3.44192	0.454957
PDZK1P1	3.43387	2.14656
RP11-561O23.5	3.43387	2.14656
NTRK2	3.43266	1.07382
CSTF3-AS1	3.42737	2.10361
HNF1A	3.41964	2.09542
AC058791.1	3.41689	1.93703
TPSAB1	3.41372	1.99542
RP11-834C11.10	3.41186	2.13535
ST3GAL6-AS1	3.40191	2.09343
FUT3	3.39886	0.764595
RP11-371E8.4	3.38342	3.18586
KLK4	3.37655	2.05867
GFRA4	3.37291	0.689821
PGC	3.37043	0.605995
AP000320.7	3.3701	2.08661
IDI2-AS1	3.36742	0.58923
LHX5	3.35975	0.550112
RP11-458F8.1	3.35094	2.06425
PCDHGA7	3.34119	3.17771
BHLHE40-AS1	3.31454	2.00792
SMIM24	3.31117	0.900909
ANKRD1	3.30351	2.40238
AC114730.11	3.30208	1.92662
MRLN	3.29836	1.99783
RP4-539M6.22	3.29828	2.01788
RP11-328J6.1	3.29014	1.8934
LINC01989	3.28949	1.88205
AL513523.2	3.28362	4.59847
CTD-3035D6.2	3.28164	1.89817
BRDT	3.28082	0.523416
LINC01247	3.27782	2.04898
FAM90A24P	3.26154	2.04417
ALS2CR11	3.25946	0.358082
RP11-466F5.6	3.25946	0.358082
TMEM156	3.25946	0.358082
GJB4	3.25925	0.406351
ITGB3	3.25925	0.406351
CTD-2006C1.10	3.24139	2.02494
RP11-317L10.1	3.2389	2.13447
RP11-588H23.3	3.23677	0.349375
WNT1	3.2324	1.91305
CYP2T1P	3.23109	1.97128
PLA2G4E	3.22882	1.9623
PLA2G4F	3.22882	1.9623
TDRD6	3.22849	1.95948
GOLGA6L22	3.2247	3.0266
RP11-310E22.4	3.22137	2.1057
AC005307.5	3.21812	1.94201
RP11-479O9.3	3.21732	1.92254
KCNF1	3.21248	2.25669
RP11-401F2.3	3.2117	2.0527
CYP3A43	3.21019	1.95056
EEF1E1-BLOC1S5	3.20077	3.87156
LTF	3.19954	1.97179
SCGB1D2	3.19702	1.95928
KPNA7	3.19274	2.0267
UGT2A1	3.18883	2.07722
CTD-3105H18.4	3.18797	1.94153
LINC01630	3.18755	2.06845
RP11-340I6.8	3.18738	1.94843
RP11-145G20.1	3.17237	2.05337
FOXD1	3.17103	1.38992
CGB2	3.16531	1.9589
TMEM132C	3.15137	1.33577
KRT16P1	3.13304	0.613688
MAPT-AS1	3.12117	1.83009
PITX3	3.12109	0.685693
RP11-368M16.3	3.12101	1.82895
CA6	3.11986	1.89078
RP11-121P12.1	3.11871	1.88493
NXF4	3.11708	2.0172
SLC22A14	3.11201	1.94809
PGK1P2	3.10634	1.84788
RP11-65J3.2	3.10467	1.95866
SAMD4A	3.09986	0.567579
RP11-20B24.5	3.099	1.85899
RP11-235E17.3	3.09667	2.07395
RP11-168O16.2	3.09536	2.01114
NKX6-3	3.08635	1.88861
SLC28A1	3.08581	1.87557
CTC-360G5.8	3.08093	4.32714
RP11-807H17.1	3.08032	3.02477
CTD-2561B21.11	3.07952	2.00776
HOXA10	3.07704	1.99678
FAM74A1	3.07685	1.98981
CTD-2540B15.6	3.07678	0.0550105
FAM124B	3.07678	0.0550105
RP11-149B9.2	3.07678	0.0550105
RASGRF1	3.06932	1.29044
NCMAP	3.06772	1.0195
CD300A	3.06498	2.94119
RP11-148K1.10	3.0562	1.96121
FGF7P5	3.0464	2.86229
HAND1	3.0441	0.874443
CRYAA	3.04323	2.85081
CH17-38B12.4	3.03366	2.93927
HIST1H2AD	3.02906	2.86304
RP11-178C3.1	3.02864	2.85142
PAPPA	3.01948	1.48287
KL	3.01734	1.84523
MYOSLID	3.01528	1.91708
GLRA4	3.0152	1.02214
LGI1	3.01491	0.888606
RP3-339A18.6	3.01434	1.90784
HOXA11	3.01269	2.86687
BICDL2	3.01169	0.811332
SPATA18	3.0109	1.73716
LINC02008	3.00266	2.95344
RP11-482D24.2	-3.00094	1.83563
CTD-2369P2.5	-3.00334	1.83855
FAM3D-AS1	-3.00334	1.83855
AC010731.2	-3.0129	1.77728
IFNE	-3.0129	1.77728
AC004538.3	-3.01312	1.77728
ACOT6	-3.01394	2.40859
SLC14A2	-3.0167	1.82404
NPIPA3	-3.01749	2.62298
RP11-554E23.4	-3.02695	1.82404
LDAH	-3.03157	5.0168
RP11-74M13.4	-3.0339	2.02223
ACKR2	-3.03755	1.70863
BTBD8_1	-3.04165	3.18707
RP5-1186N24.3	-3.05001	2.44742
EHHADH	-3.05264	3.27652
DAP3P1	-3.05455	1.97216
RP13-228J13.1	-3.05566	2.02552
ZNF717	-3.06068	1.2215
AP000487.6	-3.06523	1.99407
SLC26A1	-3.06686	3.48681
CTB-174O21.2	-3.0686	2.02843
LINC00319	-3.07203	3.74854
PSCA	-3.07345	1.9944
PPIAP29	-3.07505	1.75124
LINC01441	-3.07927	1.95022
RPL12P42	-3.09857	1.72646
CYP4F34P	-3.10937	2.24783
ACTG2	-3.11051	2.20215
CTC-564N23.2	-3.11806	2.59362
RP11-50B3.4	-3.13179	2.40667
SLA	-3.139	2.09912
AC069154.4	-3.14104	2.20622
CFAP52	-3.14461	2.76145
AC100830.3	-3.14516	2.0736
TGM4	-3.16064	2.3196
NBPF6	-3.16322	1.66741
ASH1L-IT1	-3.16428	1.42833
CTB-113D17.1	-3.16428	1.42833
HSPA8P13	-3.16428	1.42833
RP11-799B12.2	-3.16428	1.42833
LINC01532	-3.1645	1.42833
SLC6A11	-3.16472	3.33565
LRTM1	-3.16472	1.42833
ZEB2-AS1	-3.16797	2.69072
IDUA	-3.16801	3.85112
ALMS1P1	-3.17652	1.42772
LMOD2	-3.17652	1.42772
NEUROG3	-3.17652	1.42772
RP11-281P23.2	-3.17652	1.42772
SLC24A5	-3.17652	1.42772
FOXD4L4	-3.17674	1.42772
KDM4F	-3.17674	1.42772
RP3-415N12.1	-3.17697	1.42772
ZNF737	-3.18101	1.90907
PRAMEF1	-3.18111	2.21449
INA	-3.18234	4.54633
UBE2Q2L	-3.18387	1.42575
GS1-57L11.1	-3.18409	1.42575
RP1-68D18.4	-3.18409	1.42575
RP11-424M22.3	-3.18874	2.26675
RP11-278H7.1	-3.19536	1.36895
RP5-1142A6.8	-3.19536	1.36895
ZNF341-AS1	-3.19536	1.36895
RGR	-3.19558	1.36895
RP11-223A3.1	-3.19558	1.36895
RTP4	-3.19558	1.36895
AGAP13P	-3.1958	1.36895
MRGPRG	-3.1958	1.36895
PLG	-3.19872	1.41609
HSD17B7P2	-3.19895	1.41609
RP3-454G6.2	-3.19895	1.41609
ZNRF3-AS1	-3.19895	1.41609
CTB-11I22.1	-3.19917	1.41609
RP11-473I1.6	-3.19917	1.41609
RPS10P16	-3.19917	1.41609
SNRPCP3	-3.19917	1.41609
PKLR	-3.20324	2.08924
RP11-244F12.2	-3.20565	3.02951
RDH10-AS1	-3.21014	1.70358
AC097461.4	-3.21779	1.42833
KRT78	-3.21779	1.42833
RPL7P24	-3.21779	1.42833
SLC25A15P4	-3.21779	1.42833
RP11-73M7.6	-3.22574	1.74419
INSC	-3.23012	1.42772
CTA-373H7.7	-3.23063	3.11989
RP11-85O21.2	-3.23151	2.208
HTRA3	-3.23533	4.27854
CTC-498J12.1	-3.23752	1.42575
RP6-102O10.1	-3.23752	1.42575
AC005488.11	-3.24909	1.36895
AC012358.7	-3.2497	1.70863
RPRML	-3.25036	2.18031
AC007365.3	-3.25249	1.41609
LINC01127	-3.25249	1.41609
OR52L1	-3.25249	1.41609
RAB7B	-3.25249	1.41609
AC008781.7	-3.25616	2.09035
HSFX2	-3.25639	2.09035
CTD-2132N18.3	-3.27453	3.47732
RP11-67L3.5	-3.27966	2.44374
AC006042.6	-3.28394	0.0460179
AC007365.1	-3.28394	0.0460179
AC011298.2	-3.28394	0.0460179
ANO1-AS2	-3.28394	0.0460179
AP000640.10	-3.28394	0.0460179
BMS1P9	-3.28394	0.0460179
C6orf163	-3.28394	0.0460179
CCDC182	-3.28394	0.0460179
CLEC10A	-3.28394	0.0460179
CTD-2050B12.1	-3.28394	0.0460179
CTD-2330K9.2	-3.28394	0.0460179
GKN2	-3.28394	0.0460179
GPC6-AS1	-3.28394	0.0460179
GZMK	-3.28394	0.0460179
KB-1107E3.1	-3.28394	0.0460179
LA16c-306A4.1	-3.28394	0.0460179
LA16c-313D11.12	-3.28394	0.0460179
LINC01886	-3.28394	0.0460179
LINGO3	-3.28394	0.0460179
LRRC18	-3.28394	0.0460179
OR10AD1	-3.28394	0.0460179
PATE4	-3.28394	0.0460179
PGLYRP3	-3.28394	0.0460179
POTEH	-3.28394	0.0460179
PSAPL1	-3.28394	0.0460179
RP11-1070N10.3	-3.28394	0.0460179
RP11-10I6.2	-3.28394	0.0460179
RP11-128A17.1	-3.28394	0.0460179
RP11-132N15.1	-3.28394	0.0460179
RP11-361D15.2	-3.28394	0.0460179
RP11-430C7.4	-3.28394	0.0460179
RP11-51L5.5	-3.28394	0.0460179
RP11-989E6.3	-3.28394	0.0460179
RP13-43E11.1	-3.28394	0.0460179
RP3-369A17.6	-3.28394	0.0460179
RP5-907D15.3	-3.28394	0.0460179
RP5-971N18.3	-3.28394	0.0460179
SAGE1	-3.28394	0.0460179
SPINK13	-3.28394	0.0460179
SUGT1P1	-3.28394	0.0460179
TPT1P5	-3.28394	0.0460179
XXYLT1-AS1	-3.28394	0.0460179
AC006372.5	-3.28417	0.0460179
CTD-2308G16.1	-3.28417	0.0460179
GABRA1	-3.28417	0.0460179
HRAT17	-3.28417	0.0460179
KCNK17	-3.28417	0.0460179
LINC01115_2	-3.28417	0.0460179
LINC01416	-3.28417	0.0460179
MTCO3P43	-3.28417	0.0460179
RP11-129I19.2	-3.28417	0.0460179
RP11-145H9.3	-3.28417	0.0460179
RP11-173M1.4	-3.28417	0.0460179
RP11-270M14.5	-3.28417	0.0460179
RP11-474B12.1	-3.28417	0.0460179
RP11-497E19.2	-3.28417	0.0460179
RP13-923O23.6	-3.28417	0.0460179
RP1-90G24.10	-3.28417	0.0460179
RPL21P122	-3.28417	0.0460179
SIRPB3P	-3.28417	0.0460179
SPTA1	-3.28417	0.0460179
TCF7L1-IT1	-3.28417	0.0460179
TRIM53CP	-3.28417	0.0460179
AC007391.2	-3.28439	0.0460179
AC016907.3	-3.28439	0.0460179
AC026150.6	-3.28439	0.0460179
AC092839.4	-3.28439	0.0460179
B3GALNT1P1	-3.28439	0.0460179
C10orf126	-3.28439	0.0460179
C6orf229	-3.28439	0.0460179
CCRL2	-3.28439	0.0460179
CH507-9B2.8	-3.28439	0.0460179
CTA-299D3.8	-3.28439	0.0460179
CTD-2319I12.5	-3.28439	0.0460179
CTD-2527I21.4	-3.28439	0.0460179
CTD-2529O21.1	-3.28439	0.0460179
CTD-2540B15.7	-3.28439	0.0460179
CTD-3105H18.16	-3.28439	0.0460179
DISC1-IT1	-3.28439	0.0460179
DNASE1L3	-3.28439	0.0460179
FCF1P7	-3.28439	0.0460179
LIMS1-AS1	-3.28439	0.0460179
LINC00276	-3.28439	0.0460179
NRSN1	-3.28439	0.0460179
OR51B5	-3.28439	0.0460179
RLIMP1	-3.28439	0.0460179
RP11-109E12.5	-3.28439	0.0460179
RP11-197N18.7	-3.28439	0.0460179
RP11-277A4.4	-3.28439	0.0460179
RP11-297D21.2	-3.28439	0.0460179
RP11-35G22.1	-3.28439	0.0460179
RP11-391L3.1	-3.28439	0.0460179
RP11-449D8.5	-3.28439	0.0460179
RP11-54O7.11	-3.28439	0.0460179
RP11-562A8.5	-3.28439	0.0460179
RP11-642D6.1	-3.28439	0.0460179
RP11-718G2.5	-3.28439	0.0460179
RP1-182D15.2	-3.28439	0.0460179
RP1-29C18.10	-3.28439	0.0460179
RP4-597A16.2	-3.28439	0.0460179
SMC2-AS1	-3.28439	0.0460179
TBC1D21	-3.28439	0.0460179
ZDHHC20-IT1	-3.28439	0.0460179
RP11-9B6.1	-3.28949	2.02538
RP11-479O16.1	-3.29216	1.7314
RP11-798G7.7	-3.29292	2.072
WASH4P	-3.30688	3.6049
HOXC9	-3.31604	2.24661
CTD-2369P2.12	-3.31867	4.51391
RP11-1149O23.2	-3.32277	2.24643
RP4-647C14.2	-3.328	3.05486
ICAM2	-3.33566	2.5677
BMS1P8	-3.34269	2.11935
GAPDHP72	-3.35461	1.74619
RP11-343C2.9	-3.36623	2.69033
RP11-15H20.8	-3.36716	4.11754
RP11-54O7.16	-3.37247	2.20891
LINC02028	-3.3756	1.74326
PKD2L2	-3.38095	1.83855
RP11-59N23.1	-3.38437	2.072
RP11-583F2.1	-3.38828	1.83563
TXK	-3.38851	1.83563
PKNOX2-AS1	-3.41829	2.41014
RP11-152F13.10	-3.43123	2.40685
BNIP3P5	-3.43779	1.71031
RP11-264M12.2	-3.45283	2.34393
RP13-638C3.6	-3.46108	2.02552
RP11-396C23.4	-3.48895	1.70358
RP11-381K20.2	-3.49182	2.97739
RP11-138I1.3	-3.49407	2.17585
CTD-2583A14.9	-3.50823	1.82404
AC002472.8	-3.50832	3.039
STAB2	-3.51223	2.11358
PABPC3	-3.51234	1.74979
SHE	-3.5241	0.74366
RPL12P28	-3.55018	2.66622
RP11-112J3.15	-3.55185	1.42833
RP11-66B24.2	-3.55185	1.42833
AP000320.6	-3.55207	1.42833
RP11-135A1.2	-3.55207	1.42833
C17orf98	-3.55251	1.42833
RP11-403H13.1	-3.56454	1.42772
RP11-108K14.8	-3.57002	3.19833
RP5-858B6.3	-3.5721	1.42575
RP11-977G19.11	-3.57723	2.36198
RPSAP69	-3.58315	1.36895
RP11-483I13.2	-3.58322	2.67732
AC011551.3	-3.58337	1.36895
F11-AS1	-3.58337	1.36895
LINC01807	-3.58652	1.41609
LINC01587	-3.58696	1.41609
ZBTB12BP	-3.58696	1.41609
SCO2_2	-3.59413	2.9419
OR3A2	-3.59808	2.072
ZNF844	-3.62301	0.815075
USP41	-3.62776	2.84987
RP4-539M6.19	-3.65254	2.7957
GJA9	-3.65376	2.37124
KCNK2	-3.67318	1.84077
RP11-798G7.5	-3.67406	2.11469
IKBKGP1	-3.67675	3.95864
RP11-384M15.3	-3.69084	1.42575
LINC00370	-3.70244	1.36895
RP11-154D6.1	-3.70584	1.41609
RP4-771M4.3	-3.70584	1.41609
RP11-342D11.2	-3.70965	1.82404
CSPG4P5	-3.72069	2.08428
FPGT	-3.72677	1.98025
RP11-368P15.3	-3.72916	2.75339
RP11-678G14.3	-3.74287	1.93241
RP11-392E22.10	-3.75014	3.11145
PRR35	-3.77852	1.43122
SVOPL	-3.77897	2.46767
HTR2B	-3.79132	2.50172
RP11-25H12.1	-3.79339	1.92671
AC003005.2	-3.80027	1.42833
RAB40AL	-3.81043	2.02766
RP13-436F16.1	-3.81304	2.09035
AC005339.2	-3.81558	0.0460179
CTD-2026K11.3	-3.81558	0.0460179
ERICH3-AS1	-3.81558	0.0460179
KRTAP7-1	-3.81558	0.0460179
LL0XNC01-237H1.3	-3.81558	0.0460179
PLCB2-AS1	-3.81558	0.0460179
RP11-227G15.3	-3.81558	0.0460179
RP11-540D14.8	-3.81558	0.0460179
RP11-770G2.2	-3.81558	0.0460179
RP5-943J3.1	-3.81558	0.0460179
BPIFB9P	-3.8158	0.0460179
CABP2	-3.8158	0.0460179
CH507-216K13.2	-3.8158	0.0460179
FPGT-TNNI3K	-3.8158	0.0460179
HIST2H2BB	-3.8158	0.0460179
KIF25	-3.8158	0.0460179
LINC02211	-3.8158	0.0460179
RP11-90B9.2	-3.8158	0.0460179
ABHD17AP4	-3.81602	0.0460179
LINC01721	-3.81602	0.0460179
MTCO3P29	-3.81602	0.0460179
RP11-360F5.1	-3.81602	0.0460179
RP11-473O4.4	-3.81602	0.0460179
GS1-393G12.12	-3.82666	2.08754
SLC25A24P1	-3.83449	3.37023
DCAF4L2	-3.83454	1.41609
ZNF354C	-3.84467	2.15511
RP11-861E21.2	-3.84769	1.9224
RP11-618P17.4	-3.84963	1.9046
RP11-507K2.3	-3.8523	2.01952
AP000295.9	-3.86846	2.3114
SMCO1	-3.87254	2.02573
NTAN1P2	-3.87704	1.42575
RP11-66B24.7	-3.88514	1.74922
RP11-304C12.5	-3.88875	1.36895
RP4-604G5.1	-3.89167	1.41609
AC015688.3	-3.89168	2.66577
CYP4F35P	-3.90676	2.02874
RP11-327F22.1	-3.90759	1.98989
LINC00540	-3.90844	2.09932
CIDEB	-3.91279	0.0460179
CLEC4M	-3.91279	0.0460179
CRTAM	-3.91279	0.0460179
CTD-2313F11.1	-3.91279	0.0460179
LINC01029	-3.91279	0.0460179
LINC01068	-3.91279	0.0460179
OR6B2	-3.91279	0.0460179
PRICKLE2-AS1_1	-3.91279	0.0460179
RHOA-IT1	-3.91279	0.0460179
RP11-235G24.3	-3.91279	0.0460179
RP11-467L19.8	-3.91279	0.0460179
RP11-656E20.5	-3.91279	0.0460179
RP11-705C15.5	-3.91279	0.0460179
RP1-34M23.5	-3.91279	0.0460179
RP5-1028L10.1	-3.91279	0.0460179
CTC-432M15.3	-3.9322	4.35036
UBD	-3.94315	3.01149
PMS2P2	-3.98153	2.20412
AP001062.8	-3.99954	3.54494
LDHC	-4.032	2.82045
CPLX2	-4.03211	1.54027
PTGFR	-4.04733	1.36895
CTD-3074O7.11	-4.05268	4.98421
CTD-2306M5.1	-4.05433	2.31704
CEMP1	-4.06123	3.17118
RP11-84A19.2	-4.06126	2.02538
AC002550.5	-4.06911	2.9413
CTAGE9	-4.07	1.82404
HPS3	-4.09223	3.98361
ARC	-4.10798	3.143
TMEM213	-4.12141	1.42772
MTND5P28	-4.12163	1.42772
RP11-27M24.1	-4.1244	1.77728
IRF5	-4.12654	3.44688
GSTT2	-4.12741	2.54388
RP11-13E5.2	-4.12875	1.42575
PRG2	-4.16165	0.0460179
RP11-266N13.2	-4.16487	2.18659
URGCP-MRPS24	-4.18418	2.61581
RP11-10N23.4	-4.20078	2.60271
CTD-2542C24.2	-4.20337	0.0460179
RP11-414J4.2	-4.20337	0.0460179
ENPP7P2	-4.20359	0.0460179
RP11-324E6.6	-4.20359	0.0460179
NAV2-AS2	-4.20381	0.0460179
CTD-3214H19.4	-4.2566	3.29021
BEX1	-4.25957	1.0457
RP11-106M3.2	-4.27955	2.02538
LOXL4	-4.28132	2.21701
GPR75-ASB3	-4.31574	1.41609
CTC-550B14.1	-4.34708	0.0460179
CTD-2545M3.6	-4.34708	0.0460179
OCIAD1-AS1	-4.34708	0.0460179
RFPL4AL1	-4.34708	0.0460179
RP11-732A19.8	-4.34708	0.0460179
ST13P12	-4.34708	0.0460179
XXbac-B33L19.4	-4.34708	0.0460179
LINC02163	-4.34948	2.75616
RP11-382B18.6	-4.35446	1.84077
RP11-219A15.1	-4.38388	2.41014
RSPO4	-4.39882	1.42575
AC099668.5	-4.40872	2.21051
RP11-514P8.7	-4.41941	0.0460179
RP11-248G5.8	-4.44529	3.64144
LVCAT5	-4.47468	4.23933
TREX1	-4.48118	3.33158
CTD-2201G3.1	-4.50875	0.0460179
FOXP4-AS1	-4.50875	0.0460179
RP11-259O2.1	-4.50875	0.0460179
H2AFB3	-4.50897	0.0460179
TMPRSS11CP	-4.53891	0.0460179
RP11-452K12.7	-4.54076	2.08754
RP11-360L9.7	-4.54917	3.5608
IL10RB-AS1	-4.57023	3.51428
LINC00954	-4.59441	2.7732
P4HA2-AS1	-4.6448	0.0460179
THUMPD2	-4.66546	0.347659
RP11-513I15.6	-4.6741	1.60596
AC106782.20	-4.67725	0.0460179
RP11-252E2.1	-4.67725	0.0460179
TP53TG3E	-4.67725	0.0460179
RP11-511P7.7	-4.68175	3.25273
TNFSF12	-4.73291	2.87718
CTD-2278I10.6	-4.85309	3.71148
RP11-298I3.5	-4.94438	0.0460179
RP11-463J10.3	-4.94438	0.0460179
RP11-457M11.7	-4.96003	1.42772
RNASE10	-4.9604	1.74031
RP5-956O18.3	-4.98274	0.0460179
XXbac-B562F10.12	-5.01486	1.77728
AC114730.7	-5.01664	0.0460179
RP11-745O10.4	-5.02035	4.06153
IL13RA2	-5.1135	0.824024
RP11-173P15.5	-5.16898	0.0460179
DLK1	-5.173	0.0460179
MCF2L-AS1	-5.173	0.0460179
C1QTNF3	-5.20814	2.82919
LINC00836	-5.23675	2.69414
IDSP1	-5.25246	2.26675
FEZF1	-5.25333	2.21946
RPL36A-HNRNPH2	-5.29034	3.76626
LA16c-306E5.3	-5.29226	3.30338
CD24	-5.32583	2.23269
CTD-2524L6.3	-5.32646	0.0460179
RP11-162P23.2	-5.33895	4.58064
RP11-589M4.1	-5.35736	2.87802
CES1P1	-5.39223	2.52188
RP11-290L1.3	-5.41167	3.82934
MIR497HG	-5.47478	0.0460179
AL021546.6	-5.53044	3.00382
TRMO	-5.58248	2.21818
AQP5	-5.60273	1.41609
CLDN16	-5.65366	2.33037
SPAG16	-5.6605	4.02278
CTD-3193O13.11	-5.89747	2.41014
RAB4B-EGLN2	-5.91436	1.95461
RP11-77H9.5	-6.01827	1.77728
SMIM8	-6.05746	1.9944
RP13-1032I1.10	-6.06361	4.81503
GPSM1	-6.07561	0.628881
RP11-566K11.4	-6.14564	2.09035
RP3-430N8.11	-6.27125	0.0460179
ZNF826P	-6.27509	2.08445
TNFSF11	-6.28608	1.42833
RP11-497H16.5	-6.33865	0.0460179
RP11-109P14.9	-6.3643	0.0460179
RP11-667K14.4	-6.3643	0.0460179
RP4-533D7.6	-6.3643	0.0460179
RP11-474G23.1	-6.39239	4.05022
AC002116.8	-6.45169	0.0460179
RP11-386G11.10	-6.57903	2.27054
CERS6-AS1	-6.59546	3.10136
SH2D4A	-6.64362	1.74816
GP1BB	-6.68589	0.0460179
CRIP1	-6.77454	3.75767
RP11-613D13.10	-6.80889	2.072
ZNF732	-6.86664	1.42575
RP11-618K13.2	-7.45032	0.0460179
RP11-134F2.8	-7.51317	4.03034
RP11-1100L3.7	-7.88581	0.0460179
RP11-256P1.1	-7.88581	0.0460179
ARL2-SNX15	-8.35017	4.28385
RNF219	-8.41227	6.67878
RP11-3P17.5	-10.059	3.57936
RP11-161H23.5	-12.5704	0.0460179

## Sheet: C - MassSpec NCCIT-dCD24 vs. WT
Protein names	Gene names	log2_Intensity NCCIT-dCD24-1	log2_Intensity NCCIT-dCD24-2	log2_Intensity NCCIT-dCD24-3	log2_Intensity NCCIT-dCD24-4	log2_Intensity NCCIT-dCD24-5	log2_Intensity NCCIT-CD24+/+ 1	log2_Intensity NCCIT-CD24+/+ 2	log2_Intensity NCCIT-CD24+/+ 3	Student's T-test Difference Intensity	-Log Student's T-test p-value
Aladin	AAAS	26.2632	27.0048	26.5476	26.6046	26.618	26.539	26.5126	26.6146	0.0522312	0.122501
Acetoacetyl-CoA synthetase	AACS	19.4767	NaN	20.5997	21.7426	NaN	23.9062	19.9387	20.4578	-0.705303	0.277961
Alpha- and gamma-adaptin-binding protein p34	AAGAB	22.0911	24.4017	22.9052	22.8587	23.2443	NaN	NaN	NaN	1.46964	0.992757
Uncharacterized protein FLJ45252	AAK1	21.9491	21.2292	21.4789	21.1277	22.3044	21.661	NaN	NaN	0.794406	0.873799
Angio-associated migratory cell protein	AAMP	24.8542	24.4469	23.7887	24.2992	24.3124	24.3024	22.4599	23.8711	0.795807	0.859128
Protein AAR2 homolog	AAR2	23.5175	24.0793	23.8106	23.5204	23.957	22.4561	NaN	22.8163	2.10022	1.57089
Alanine--tRNA ligase, cytoplasmic	AARS	29.1698	29.0488	29.5122	29.417	29.4723	29.5393	29.3346	29.5977	-0.166526	0.581456
Alanine--tRNA ligase, mitochondrial	AARS2	23.8905	23.608	24.3354	24.4447	24.114	23.9439	24.4837	24.2845	-0.158843	0.284317
L-aminoadipate-semialdehyde dehydrogenase-phosphopantetheinyl transferase	AASDHPPT	25.8998	26.4491	26.4422	26.6701	26.3551	26.6992	26.548	26.6622	-0.273222	0.783921
Alpha-aminoadipic semialdehyde synthase, mitochondrial;Lysine ketoglutarate reductase;Saccharopine dehydrogenase	AASS	25.0907	26.8052	26.2156	26.3489	26.0686	25.3557	25.6777	25.1814	0.700833	0.909596
Protein AATF	AATF	24.4382	23.6299	24.3869	23.8475	25.2925	23.3086	23.9751	24.2142	0.486393	0.517546
ATP-binding cassette sub-family B member 7, mitochondrial	ABCB7	25.273	21.9219	24.9003	23.1386	24.963	23.6714	24.2524	24.5518	-0.119181	0.0470703
Multidrug resistance-associated protein 5	ABCC5	22.8823	22.7554	22.5627	21.5338	22.2821	NaN	NaN	22.6716	1.92134	1.17143
ATP-binding cassette sub-family D member 3	ABCD3	25.8108	25.7979	25.3219	25.1093	25.4066	25.7859	25.5416	25.5646	-0.141368	0.310606
ATP-binding cassette sub-family E member 1	ABCE1	28.9182	28.7515	28.6377	28.7827	28.6629	29.0025	28.9813	28.4526	-0.0615688	0.160988
ATP-binding cassette sub-family F member 1	ABCF1	23.9746	23.9806	24.8404	24.9078	24.8189	24.6743	24.7448	25.3429	-0.416205	0.602796
ATP-binding cassette sub-family F member 3	ABCF3	27.0109	27.0664	26.8684	26.4361	27.1797	26.424	27.0933	26.8357	0.127948	0.23086
Mycophenolic acid acyl-glucuronide esterase, mitochondrial	ABHD10	25.8121	26.2286	26.4058	25.9101	26.0293	26.1995	26.2951	26.279	-0.180688	0.586211
Alpha/beta hydrolase domain-containing protein 11	ABHD11	24.1188	22.577	23.0272	23.436	23.6233	24.5715	24.28	23.838	-0.87334	1.20334
Monoacylglycerol lipase ABHD12	ABHD12	22.3485	NaN	22.6565	22.8664	22.7989	23.0705	23.1001	22.6625	-0.985335	0.464412
Abhydrolase domain-containing protein 16A	ABHD16A	22.147	21.947	21.885	22.0851	22.5121	22.2445	23.3839	22.4846	-0.589122	1.04289
Abl interactor 1	ABI1	23.3219	23.3537	23.3342	23.3207	22.681	23.747	20.2577	23.4429	0.719754	0.375816
Abl interactor 2	ABI2	22.857	22.5946	22.9914	23.1377	21.8684	23.081	23.3152	22.7992	-0.375278	0.549045
Costars family protein ABRACL	ABRACL	27.8767	26.9695	28.678	27.7708	28.2166	29.2374	26.4695	27.677	0.107707	0.0545372
3-ketoacyl-CoA thiolase, peroxisomal	ACAA1	NaN	23.3882	22.6841	23.8443	22.5504	21.4046	22.2666	22.8447	0.383312	0.171293
3-ketoacyl-CoA thiolase, mitochondrial	ACAA2	27.6577	26.8197	27.4272	26.7849	26.8236	27.3773	26.8428	27.4298	-0.114036	0.156048
Acetyl-CoA carboxylase 1;Biotin carboxylase	ACACA	27.8638	28.1593	28.1275	28.2833	27.9552	28.2465	28.2568	28.3196	-0.196464	0.998613
Isobutyryl-CoA dehydrogenase, mitochondrial	ACAD8	21.7761	24.5289	24.6038	24.2436	23.5656	24.3615	23.8954	24.0261	-0.350737	0.1955
Acyl-CoA dehydrogenase family member 9, mitochondrial	ACAD9	23.6893	23.9234	23.3431	23.6678	23.8673	24.1247	23.3353	24.1882	-0.184559	0.323963
Medium-chain specific acyl-CoA dehydrogenase, mitochondrial	ACADM	27.7364	27.6106	27.8992	27.1935	27.6655	27.5295	27.5157	27.2225	0.198463	0.531194
Short/branched chain specific acyl-CoA dehydrogenase, mitochondrial	ACADSB	20.5929	24.2696	23.6291	24.0377	22.7253	24.6515	23.0216	21.7297	-0.0833204	0.0262946
Very long-chain specific acyl-CoA dehydrogenase, mitochondrial	ACADVL	28.6124	27.6059	28.4674	27.6799	28.6863	27.8224	28.1868	28.4026	0.0730721	0.0781917
Arf-GAP with coiled-coil, ANK repeat and PH domain-containing protein 2	ACAP2	22.1481	21.9459	22.2548	21.3596	22.2419	22.3744	22.0964	21.481	0.00609309	0.00693174
Acetyl-CoA acetyltransferase, mitochondrial	ACAT1	26.8515	26.8153	27.0996	27.0962	27.2961	27.4087	27.2208	27.1807	-0.238314	0.941201
Acetyl-CoA acetyltransferase, cytosolic	ACAT2	28.39	28.971	28.6954	29.1409	29.5323	29.2708	29.6426	29.5279	-0.534514	1.01711
Golgi resident protein GCP60	ACBD3	25.6483	24.6349	25.767	25.3957	25.6247	25.7299	25.5398	25.6852	-0.23752	0.375732
Apoptotic chromatin condensation inducer in the nucleus	ACIN1	28.108	28.0647	28.1466	27.9256	28.6458	27.6384	28.1004	27.6537	0.380666	0.990288
ATP-citrate synthase	ACLY	29.3725	29.0418	29.3724	29.2589	29.4747	29.5991	29.4138	29.6425	-0.247749	1.17254
Cytoplasmic aconitate hydratase	ACO1	24.7588	26.0858	25.3555	25.7169	25.7243	25.6012	25.6166	25.5702	-0.0677395	0.0817279
Aconitate hydratase, mitochondrial	ACO2	28.1862	28.5517	28.8277	28.6465	28.5392	28.7744	28.9065	28.6132	-0.214418	0.678414
Acyl-coenzyme A thioesterase 1;Acyl-coenzyme A thioesterase 2, mitochondrial	ACOT1;ACOT2	21.7181	24.2	23.9994	23.0923	24.785	24.4503	24.6276	24.353	-0.918038	0.608042
Cytosolic acyl coenzyme A thioester hydrolase	ACOT7	28.8055	28.7006	28.5986	28.7881	28.4497	28.8703	28.5707	28.6448	-0.0267607	0.0885613
Acyl-coenzyme A thioesterase 8	ACOT8	23.5753	24.391	23.4993	23.5997	23.8066	23.5185	24.0563	23.7442	0.00139313	0.00189767
Acyl-coenzyme A thioesterase 9, mitochondrial	ACOT9	24.5202	23.5029	23.195	23.3356	24.2519	23.4902	24.017	22.9877	0.262795	0.26147
Peroxisomal acyl-coenzyme A oxidase 1	ACOX1	26.8581	25.7546	26.8372	26.0544	26.4082	24.9004	24.9891	24.7919	1.48869	2.65731
NA	ACP1	NaN	21.9491	22.2752	22.7796	22.5773	21.2538	21.0704	NaN	0.835264	0.990434
Low molecular weight phosphotyrosine protein phosphatase	ACP1	27.8051	28.582	28.302	28.2794	28.3827	28.3841	28.3182	28.5483	-0.146615	0.355598
Lysophosphatidic acid phosphatase type 6	ACP6	NaN	NaN	21.0711	21.272	20.9307	22.5828	22.1765	21.6918	-1.06929	2.13761
Long-chain-fatty-acid--CoA ligase 3	ACSL3	27.0158	26.8772	26.5287	26.915	26.7783	27.3942	27.4328	27.104	-0.487319	1.96473
Long-chain-fatty-acid--CoA ligase 4	ACSL4	28.1378	27.4183	28.3247	27.5297	27.9288	28.0852	28.3459	28.374	-0.40046	0.831477
Acetyl-coenzyme A synthetase, cytoplasmic	ACSS2	22.9527	22.9584	23.5787	23.5534	22.8755	24.2337	24.4536	24.1686	-1.10156	2.62957
Actin, cytoplasmic 1;Actin, cytoplasmic 1, N-terminally processed	ACTB	29.9018	29.3822	29.9	28.7173	29.1275	29.2358	28.9002	28.9662	0.371713	0.551993
Beta-actin-like protein 2	ACTBL2	NaN	23.8843	NaN	NaN	NaN	23.4011	NaN	23.8218	NaN	NaN
Actin, alpha cardiac muscle 1;Actin, alpha skeletal muscle;Actin, aortic smooth muscle;Actin, gamma-enteric smooth muscle	ACTC1;ACTA1;ACTA2;ACTG2	32.6516	32.9447	32.8883	32.6897	32.7211	32.5592	32.7209	32.0997	0.319177	1.05986
Actin, cytoplasmic 2;Actin, cytoplasmic 2, N-terminally processed	ACTG1	35.6528	35.5733	35.4784	35.6222	35.4819	35.6566	35.5511	35.4979	-0.0068044	0.0404161
Actin-like protein 6A	ACTL6A	29.345	29.6159	29.3008	29.5352	29.2052	29.2191	29.2806	28.9812	0.240093	1.0213
Alpha-actinin-1	ACTN1	30.1371	30.2618	30.0974	29.984	30.2168	30.1968	29.9589	29.7804	0.16072	0.717728
Alpha-actinin-4	ACTN4	28.9752	28.9767	28.8641	29.0334	28.6431	28.5919	28.8477	28.7728	0.161063	0.729378
Actin-related protein 10	ACTR10	21.7706	21.1948	20.8737	21.2231	NaN	NaN	21.4812	22.5086	-0.432531	0.427577
Alpha-centractin	ACTR1A	27.6414	26.8498	27.2283	27.0294	27.3777	26.9844	27.2563	26.9919	0.147796	0.323163
Actin-related protein 2	ACTR2	26.7424	27.0678	26.7368	27.2253	26.9935	26.9075	26.8168	27.0241	0.0370722	0.101744
Actin-related protein 3	ACTR3	28.5786	28.9358	28.1522	28.724	28.8086	28.3866	28.9178	28.9982	-0.127678	0.224758
Actin-related protein 5	ACTR5	21.9905	22.6914	22.1397	22.6376	21.8085	22.2714	20.3883	22.6902	0.470255	0.357332
Aminoacylase-1	ACY1;ABHD14A-ACY1	21.3832	NaN	23.2648	22.7351	23.5573	23.8008	23.4644	23.6223	-1.49163	0.784082
Adenosine deaminase	ADA	NaN	22.2783	23.3184	23.4935	NaN	23.2581	23.6431	23.6743	-1.26687	0.861978
Disintegrin and metalloproteinase domain-containing protein 10	ADAM10	23.4677	23.3206	23.0494	22.9863	23.1331	22.9853	23.6258	23.4956	-0.177511	0.424849
Double-stranded RNA-specific adenosine deaminase	ADAR	28.2753	27.8801	28.2469	27.9371	27.8772	28.1828	28.0259	28.0798	-0.0528474	0.164154
AarF domain-containing protein kinase 4	ADCK4	NaN	NaN	NaN	NaN	20.5143	NaN	NaN	NaN	NaN	NaN
Alpha-adducin	ADD1	24.6626	25.1123	24.9963	25.1633	24.4286	24.8224	25.0381	25.1152	-0.119234	0.243693
Beta-adducin	ADD2	NaN	22.2966	21.1343	NaN	21.5295	22.1627	21.6603	23.0137	-1.12902	0.895428
Gamma-adducin	ADD3	23.2569	23.2095	22.8643	22.7616	23.0456	22.8141	22.9905	22.4282	0.283351	0.799492
Alcohol dehydrogenase class-3	ADH5	29.7307	28.8212	28.9019	28.9776	29.3223	29.1532	29.2386	29.1958	-0.0451623	0.0718021
Adenosine kinase	ADK	22.4453	22.3729	22.6643	21.8071	21.7805	22.877	23.1854	23.1742	-0.864838	1.87956
Activity-dependent neuroprotector homeobox protein	ADNP	25.4163	26.0572	25.8126	24.8705	25.233	25.7762	26.1411	25.7333	-0.405632	0.660301
2-aminoethanethiol dioxygenase	ADO	NaN	21.3546	NaN	NaN	21.5175	NaN	NaN	NaN	NaN	NaN
Poly(ADP-ribose) glycohydrolase ARH3	ADPRHL2	25.745	25.108	24.8029	25.5374	25.0023	25.3643	25.0893	24.9911	0.0909059	0.13973
Beta-adrenergic receptor kinase 1;Beta-adrenergic receptor kinase 2	ADRBK1;ADRBK2	23.2006	21.3815	22.2875	20.6984	22.4174	21.0589	20.4145	20.3575	1.38675	1.21585
Proteasomal ubiquitin receptor ADRM1	ADRM1	26.7686	26.3907	26.911	26.3193	26.5777	26.1705	24.967	24.6671	1.32526	1.95071
Adenylosuccinate lyase	ADSL	27.7307	27.1227	28.636	27.8739	27.2348	27.5726	27.6386	27.2462	0.23383	0.258771
Adenylosuccinate synthetase isozyme 2	ADSS	27.4572	26.1821	27.213	25.9981	27.2346	26.8991	27.1384	27.1617	-0.249415	0.25039
Zinc finger protein AEBP2	AEBP2	20.9555	NaN	NaN	NaN	21.3859	NaN	20.8227	NaN	NaN	NaN
AFG3-like protein 2	AFG3L2	26.9278	26.7495	27.1039	26.778	27.1131	26.3371	26.2562	26.8694	0.446908	1.37076
Arf-GAP domain and FG repeat-containing protein 1	AGFG1	25.6243	25.9308	25.8645	25.7795	25.7578	25.2363	25.9893	26.1493	-0.000240707	0.000369046
Acylglycerol kinase, mitochondrial	AGK	26.1788	25.4446	26.3569	25.7011	26.8504	26.8274	26.7695	26.6156	-0.631133	0.971097
Glycogen debranching enzyme;4-alpha-glucanotransferase;Amylo-alpha-1,6-glucosidase	AGL	23.9908	26.2679	26.4199	25.0222	25.6025	25.4766	25.3201	25.4303	0.0516289	0.0299015
Agmatinase, mitochondrial	AGMAT	22.1884	NaN	22.5087	21.8877	NaN	22.2674	NaN	21.6956	-0.0774676	0.0441912
Protein argonaute-1;Protein argonaute	AGO1	26.1183	24.7592	26.2872	26.398	26.7326	26.0386	25.0417	25.3057	0.597049	0.552588
Protein argonaute-2;Protein argonaute-3	AGO2;AGO3	NaN	21.6255	21.6824	20.7631	22.783	21.6882	21.3008	21.9642	0.037723	0.0286833
1-acyl-sn-glycerol-3-phosphate acyltransferase alpha	AGPAT1	21.5176	21.6722	21.6212	22.5425	22.5225	21.9119	20.8185	20.956	0.746388	0.967089
Alkyldihydroxyacetonephosphate synthase, peroxisomal	AGPS	27.6392	27.3075	27.7796	27.3328	27.8439	27.0083	26.42	26.6586	0.884972	2.41502
Agrin;Agrin N-terminal 110 kDa subunit;Agrin C-terminal 110 kDa subunit;Agrin C-terminal 90 kDa fragment;Agrin C-terminal 22 kDa fragment	AGRN	22.1279	20.3477	NaN	NaN	19.4756	NaN	20.1605	21.1012	0.498797	0.316068
Type-1 angiotensin II receptor-associated protein	AGTRAP	24.0789	23.5336	23.8705	23.5239	24.9154	23.6834	23.6216	24.5551	0.0311138	0.0262632
Protein ELYS	AHCTF1	22.1128	22.2972	20.7318	21.5179	NaN	21.3737	21.1424	23.7474	-0.488913	0.284707
Adenosylhomocysteinase	AHCY	30.7804	30.3123	30.5328	30.7863	30.3235	30.6053	30.7616	30.854	-0.193244	0.617452
Putative adenosylhomocysteinase 2;Putative adenosylhomocysteinase 3;Adenosylhomocysteinase	AHCYL1;AHCYL2	24.5868	25.5434	25.378	25.7145	25.2699	24.1009	24.616	25.4273	0.583793	0.751437
Neuroblast differentiation-associated protein AHNAK	AHNAK	26.2307	25.7779	24.404	25.5365	23.6846	23.4832	23.7372	24.3397	1.27337	1.00379
Activator of 90 kDa heat shock protein ATPase homolog 1	AHSA1	26.3462	26.8013	27.392	27.7952	27.9196	26.823	26.3093	27.2318	0.462846	0.472727
Axin interactor, dorsalization-associated protein	AIDA	23.1279	23.0532	23.6078	22.4342	24.1958	23.0619	22.4503	21.965	0.79139	0.874828
Apoptosis-inducing factor 1, mitochondrial	AIFM1	28.4634	28.1096	28.2892	28.1933	28.489	28.0466	28.6876	28.7742	-0.193918	0.44694
Aminoacyl tRNA synthase complex-interacting multifunctional protein 1;Endothelial monocyte-activating polypeptide 2	AIMP1	27.2811	27.8622	27.4497	27.8949	27.4684	27.3258	27.3672	27.3265	0.251432	0.760976
Aminoacyl tRNA synthase complex-interacting multifunctional protein 2	AIMP2	27.3379	27.0054	26.6634	26.8245	26.9817	26.7492	25.949	26.6715	0.506046	1.10624
AH receptor-interacting protein	AIP	23.3301	22.7988	23.2296	22.7539	23.8265	22.848	23.2018	22.2065	0.435668	0.612974
Adenylate kinase isoenzyme 1	AK1	22.8714	23.5617	22.595	24.1059	22.7361	24.4751	24.5648	24.4109	-1.30957	1.84958
Adenylate kinase 2, mitochondrial;Adenylate kinase 2, mitochondrial, N-terminally processed;Adenylate kinase 2, mitochondrial	AK2	27.4433	28.2871	28.0421	28.4679	28.5668	28.3953	28.6707	28.1146	-0.232097	0.340214
GTP:AMP phosphotransferase AK3, mitochondrial	AK3	20.7531	21.3363	22.3645	21.9287	22.7019	21.6591	21.5531	21.648	0.196867	0.161961
Adenylate kinase 4, mitochondrial	AK4	27.8527	28.2648	26.7338	27.8553	26.8422	27.2128	27.1169	26.6194	0.5267	0.578048
Adenylate kinase isoenzyme 6	AK6;TAF9	25.4836	24.7724	24.7401	25.1839	24.6945	24.9274	22.4033	23.2285	1.45518	1.33645
A-kinase anchor protein 12	AKAP12	28.0175	27.0056	27.1389	26.9588	26.0182	26.7473	26.9857	27.041	0.103113	0.0873382
A-kinase anchor protein 2	AKAP2	27.8396	27.3658	27.644	27.1317	27.1076	27.7038	27.3298	27.5707	-0.117009	0.227472
A-kinase anchor protein 8	AKAP8	NaN	NaN	22.335	NaN	23.086	NaN	20.8633	NaN	NaN	NaN
A-kinase anchor protein 8-like	AKAP8L	23.9552	24.2202	24.1115	24.495	24.0229	24.4983	23.2494	23.2827	0.48417	0.727148
Alcohol dehydrogenase [NADP(+)]	AKR1A1	29.3069	29.5294	29.9117	29.7484	29.2962	29.9864	30.0179	29.9496	-0.426117	1.40628
Aldose reductase	AKR1B1	26.966	26.2484	26.5943	27.2218	26.7833	26.8941	26.5035	26.9817	-0.0303706	0.0431698
Aflatoxin B1 aldehyde reductase member 2	AKR7A2	26.1124	26.4495	26.0383	26.5238	25.9917	26.4332	26.6416	26.1689	-0.191458	0.492392
Proline-rich AKT1 substrate 1	AKT1S1	21.8537	21.3584	22.1024	21.2117	21.7322	20.7239	NaN	20.6814	0.962041	2.35154
Delta-aminolevulinic acid dehydratase	ALAD	23.0936	22.6303	22.637	21.3792	22.3465	22.0222	21.6352	22.4176	0.392336	0.418814
5-aminolevulinate synthase, nonspecific, mitochondrial	ALAS1	21.9659	20.893	22.8621	NaN	21.0026	NaN	NaN	NaN	1.43771	0.876805
Aldehyde dehydrogenase family 16 member A1	ALDH16A1	26.1192	25.9768	26.1581	25.7742	26.3973	26.0929	26.2357	26.0278	-0.0336709	0.0843279
Delta-1-pyrroline-5-carboxylate synthase;Glutamate 5-kinase;Gamma-glutamyl phosphate reductase	ALDH18A1	28.6559	28.8888	28.6609	28.7579	28.5939	28.537	28.3959	28.4774	0.241357	1.7428
Aldehyde dehydrogenase X, mitochondrial	ALDH1B1	26.9973	26.8869	26.9736	26.9521	27.0721	26.8909	26.9795	26.6663	0.130843	0.826785
Aldehyde dehydrogenase, mitochondrial	ALDH2	25.7359	26.2891	25.9096	25.5344	25.7049	26.136	25.942	25.1586	0.0892401	0.120092
Fatty aldehyde dehydrogenase	ALDH3A2	27.055	26.7826	26.8749	26.9687	26.8038	26.858	26.7812	26.8978	0.0513133	0.295426
Delta-1-pyrroline-5-carboxylate dehydrogenase, mitochondrial	ALDH4A1	25.3434	24.1918	24.5154	25.2378	24.837	25.1313	25.5312	25.1753	-0.454183	0.734182
Methylmalonate-semialdehyde dehydrogenase [acylating], mitochondrial	ALDH6A1	24.7701	24.294	24.5585	24.5612	24.5234	24.6661	24.6363	24.7893	-0.155801	0.712403
Alpha-aminoadipic semialdehyde dehydrogenase	ALDH7A1	28.563	29.1542	29.0683	28.9408	29.0734	28.9672	29.2459	29.1194	-0.150933	0.445512
4-trimethylaminobutyraldehyde dehydrogenase	ALDH9A1	27.9764	27.3761	27.5189	26.9006	27.6425	27.5085	27.446	27.8364	-0.114086	0.176903
Fructose-bisphosphate aldolase A;Fructose-bisphosphate aldolase	ALDOA	31.0555	31.4309	31.0508	31.2867	31.1526	30.9845	30.7967	31.0485	0.25204	1.18811
Fructose-bisphosphate aldolase C;Fructose-bisphosphate aldolase	ALDOC	29.1506	29.0741	29.1929	28.4793	29.1146	28.9836	28.6728	28.8661	0.161443	0.372446
RNA demethylase ALKBH5	ALKBH5	22.5773	22.109	22.5607	22.0103	22.2128	22.719	NaN	22.307	0.302747	0.302108
Alkaline phosphatase, tissue-nonspecific isozyme	ALPL	25.2593	24.8166	26.0159	24.6786	25.3882	24.5828	24.8798	24.1465	0.695386	1.02094
THO complex subunit 4	ALYREF	27.0797	27.3798	27.1021	27.1587	26.9694	27.1322	25.7618	27.5444	0.325117	0.34544
E3 ubiquitin-protein ligase AMFR	AMFR	22.5659	20.31	21.1893	22.4749	NaN	21.5501	NaN	21.7625	0.161772	0.103179
AMP deaminase 2	AMPD2	23.1013	22.4258	23.0867	22.0918	22.9557	21.7965	21.7794	22.4051	0.73858	1.27038
Anaphase-promoting complex subunit 1	ANAPC1	24.3208	24.1283	23.4126	23.8185	24.1191	24.4303	24.9598	24.4632	-0.657918	1.43547
Anaphase-promoting complex subunit 4	ANAPC4	NaN	NaN	21.8792	NaN	21.6429	NaN	21.285	20.9429	NaN	NaN
Anaphase-promoting complex subunit 5	ANAPC5	22.7524	21.7261	22.3167	21.7814	22.1091	21.3958	21.5528	21.1905	0.757449	1.55729
Anaphase-promoting complex subunit 7	ANAPC7	23.5988	24.032	24.1219	23.9144	24.0978	24.6385	23.6378	24.6116	-0.342998	0.594752
Protein angel homolog 2	ANGEL2	21.457	20.3583	22.2959	NaN	22.3867	21.1436	NaN	19.939	0.331728	0.169984
Ankyrin-3	ANK3	24.3087	23.6889	24.0783	24.5337	24.0952	23.9739	24.7626	24.1082	-0.140603	0.217926
Rabankyrin-5	ANKFY1	25.5651	25.4612	25.9889	25.8633	26.087	24.9562	25.9581	24.6526	0.604116	0.932223
Ankyrin repeat and KH domain-containing protein 1	ANKHD1	25.7803	25.1865	25.2592	25.1838	24.3482	25.4747	25.4145	25.0693	-0.167882	0.208736
Ankyrin repeat domain-containing protein 13A;Ankyrin repeat domain-containing protein 13D	ANKRD13A;ANKRD13D	20.5375	NaN	NaN	NaN	21.7543	NaN	21.5287	21.1927	NaN	NaN
Ankyrin repeat domain-containing protein 17	ANKRD17	24.0078	23.7596	22.8841	23.566	22.8608	22.9357	23.8731	23.3536	0.0281949	0.0262228
Serine/threonine-protein phosphatase 6 regulatory ankyrin repeat subunit A	ANKRD28	23.5912	23.9225	22.3592	20.7458	23.4702	22.5464	23.3255	22.9836	-0.134049	0.059922
Ankyrin repeat and zinc finger domain-containing protein 1	ANKZF1	23.6899	23.256	22.9101	22.5508	21.3482	21.7974	23.0862	22.5097	0.286559	0.188439
Actin-binding protein anillin	ANLN	22.2347	22.9667	21.1087	20.282	21.5925	21.8688	20.5997	NaN	0.684052	0.435788
Acidic leucine-rich nuclear phosphoprotein 32 family member A	ANP32A	28.802	29.6107	28.8314	29.229	29.267	29.5781	29.6449	29.6767	-0.485233	1.27339
Acidic leucine-rich nuclear phosphoprotein 32 family member B	ANP32B	27.265	26.9093	26.9939	27.3565	26.5021	27.6155	27.2112	26.9926	-0.267785	0.510125
Acidic leucine-rich nuclear phosphoprotein 32 family member E	ANP32E	28.8197	28.2256	29.2046	28.2508	29.1239	29.5395	29.6271	29.1065	-0.699419	1.22234
Annexin A1;Annexin	ANXA1	27.1374	21.9402	21.9319	20.0938	21.6771	NaN	NaN	NaN	2.44554	0.731826
Annexin A11	ANXA11	24.8691	24.1052	23.9468	23.7632	24.1851	23.928	24.3725	23.3271	0.297987	0.390025
Annexin A2;Annexin;Putative annexin A2-like protein	ANXA2;ANXA2P2	31.267	30.8299	31.1942	31.2581	31.4393	30.6537	31.1355	31.0666	0.245763	0.686185
Annexin A5;Annexin	ANXA5	30.7519	30.2364	30.0101	30.0023	30.3165	30.1278	30.0143	29.7431	0.30172	0.736973
Annexin A6;Annexin	ANXA6	30.7213	30.0662	30.1646	29.9104	30.2578	30.119	29.9626	29.998	0.197521	0.483032
Annexin A7	ANXA7	26.627	26.6511	26.6748	26.5594	26.6005	26.1552	25.7707	26.8459	0.36529	0.781762
AP-1 complex subunit beta-1	AP1B1	27.1525	26.9745	27.9957	27.3879	27.315	26.9425	27.4086	27.4337	0.103518	0.153264
AP-1 complex subunit gamma-1	AP1G1	26.5194	26.6137	26.4159	26.7153	26.1366	26.4346	26.5797	26.7406	-0.104797	0.298277
AP-1 complex subunit mu-1	AP1M1	27.1027	26.9004	26.6456	26.4215	26.486	26.3699	26.2963	26.5729	0.298227	0.821762
AP-1 complex subunit sigma-1A	AP1S1	22.4778	NaN	21.3949	NaN	20.8297	21.5019	NaN	21.8098	-0.114885	0.0666326
AP-1 complex subunit sigma-2	AP1S2	24.4225	24.8127	24.7655	25.4807	24.6114	25.1516	25.1698	25.1922	-0.352627	0.720479
AP-2 complex subunit alpha-1	AP2A1	27.7947	27.6807	28.0439	27.7594	27.8552	27.6528	27.5808	27.7712	0.158516	0.878033
AP-2 complex subunit alpha-2	AP2A2	NaN	21.8032	21.6811	22.2656	23.265	22.305	21.9829	22.4619	-0.287291	0.208771
AP-2 complex subunit beta	AP2B1	28.1437	28.2741	28.7117	28.0002	28.257	27.9478	27.9436	28.1984	0.247423	0.706636
AP-2 complex subunit mu	AP2M1	25.7694	25.9756	26.0709	25.6575	26.1411	26.0379	25.1231	25.9217	0.228656	0.417526
AP-3 complex subunit beta-1	AP3B1	26.7123	26.7727	26.8053	27.0803	26.652	27.1152	27.1971	27.2127	-0.370471	1.98327
AP-3 complex subunit delta-1	AP3D1	25.386	25.6311	25.5613	26.4074	25.1363	26.1106	25.6982	26.6823	-0.539288	0.751322
AP-3 complex subunit mu-1	AP3M1	26.2702	26.3963	26.427	26.3432	26.3597	26.2458	26.5535	26.3799	-0.0337868	0.177565
AP-3 complex subunit mu-2	AP3M2	NaN	21.8784	22.3637	NaN	20.8613	NaN	NaN	NaN	0.51958	0.265339
AP-3 complex subunit sigma-1	AP3S1	24.0928	24.0631	24.6909	24.1313	24.7756	24.7002	23.6008	24.5244	0.0755938	0.0840616
AP-5 complex subunit zeta-1	AP5Z1	23.6895	23.513	24.2144	22.603	23.2449	NaN	23.4708	21.5427	1.44541	1.16763
Acylamino-acid-releasing enzyme	APEH	27.8901	27.5818	27.6061	27.5513	27.6059	27.9039	27.3898	27.7989	-0.0505136	0.135313
DNA-(apurinic or apyrimidinic site) lyase;DNA-(apurinic or apyrimidinic site) lyase, mitochondrial	APEX1	27.5494	27.7811	27.9006	28.2456	28.584	29.2831	28.4739	28.0994	-0.606662	0.868013
Apoptosis inhibitor 5	API5	29.1989	29.3868	29.2486	29.3269	29.0706	28.9104	29.2911	29.6343	-0.0322132	0.0679376
Amyloid-like protein 2	APLP2	NaN	20.5485	NaN	24.2058	NaN	23.7137	22.0295	23.2104	-1.54471	0.669188
Adipocyte plasma membrane-associated protein	APMAP	26.5618	26.2752	26.416	26.1626	25.8833	26.6262	26.1964	26.525	-0.189405	0.474509
NAD(P)H-hydrate epimerase	APOA1BP	26.6366	25.2423	26.4966	25.083	26.5647	26.2952	26.2193	26.0933	-0.197981	0.165234
Apolipoprotein E	APOE	26.1625	25.5995	25.6255	25.5922	25.3605	25.448	25.7305	25.2707	0.184943	0.403254
Apolipoprotein O	APOO	23.8099	23.9085	24.8772	25.4182	24.6584	24.7984	23.8989	24.2613	0.214943	0.189027
MICOS complex subunit MIC27	APOOL	23.7373	24.9408	24.9247	25.3354	24.2997	24.9455	24.9806	24.1508	-0.0447444	0.0364659
Amyloid beta A4 protein;N-APP;Soluble APP-alpha;Soluble APP-beta;C99;Beta-amyloid protein 42;Beta-amyloid protein 40;C83;P3(42);P3(40);C80;Gamma-secretase C-terminal fragment 59;Gamma-secretase C-terminal fragment 57;Gamma-secretase C-terminal fragment 50;C31	APP	25.5102	25.4471	25.2777	25.2214	25.2788	25.3085	24.8324	25.1786	0.240532	0.965454
DCC-interacting protein 13-alpha	APPL1	23.4406	24.096	24.0509	24.077	24.2665	24.1419	23.5433	22.3261	0.649103	0.733181
Adenine phosphoribosyltransferase	APRT	28.1336	27.9805	28.1901	28.9171	28.8916	28.8078	28.1289	28.6831	-0.117363	0.145558
Aprataxin	APTX	22.1111	22.4516	22.0309	22.6773	NaN	22.4688	NaN	NaN	1.11866	1.2226
Intron-binding protein aquarius	AQR	25.4892	25.3217	24.9994	25.1179	23.8483	24.2539	24.6334	24.964	0.338193	0.351724
Serine/threonine-protein kinase A-Raf	ARAF	NaN	NaN	NaN	NaN	NaN	NaN	NaN	NaN	NaN	NaN
Arf-GAP with Rho-GAP domain, ANK repeat and PH domain-containing protein 1	ARAP1	23.7815	24.1134	24.3095	23.2551	23.8376	23.3433	22.7817	23.0897	0.787865	1.59718
Coatomer subunit delta	ARCN1	27.9946	28.0685	27.4509	27.6801	27.8739	27.7672	27.7278	26.5591	0.462233	0.68697
ADP-ribosylation factor 1;ADP-ribosylation factor 3	ARF1;ARF3	30.4014	30.3072	30.3356	30.0667	30.4227	30.3274	30.1058	30.0382	0.149577	0.681373
ADP-ribosylation factor 4	ARF4	26.2803	26.3459	26.3427	26.4523	26.2665	25.5209	26.4836	26.3295	0.226217	0.458078
ADP-ribosylation factor 5	ARF5	23.4303	24.6773	23.7315	24.7998	24.6656	23.861	23.3138	24.109	0.499642	0.563885
ADP-ribosylation factor 6	ARF6	23.6664	24.1841	23.5481	23.5626	24.2321	23.4315	23.5807	23.2867	0.405697	0.979911
ADP-ribosylation factor GTPase-activating protein 1	ARFGAP1	25.171	24.9339	25.7228	25.6513	25.7834	25.7342	25.1783	25.255	0.0632941	0.0889872
ADP-ribosylation factor GTPase-activating protein 2	ARFGAP2	25.4274	25.4	25.2766	25.2458	24.8483	25.448	25.6165	25.1203	-0.155294	0.389394
ADP-ribosylation factor GTPase-activating protein 3	ARFGAP3	23.5519	23.3915	23.7987	23.3978	22.2487	23.8974	23.6597	24.1026	-0.60886	0.824075
Brefeldin A-inhibited guanine nucleotide-exchange protein 1	ARFGEF1	26.2274	26.0858	26.6669	26.066	26.1971	26.57	26.6892	26.4591	-0.324121	1.10282
Brefeldin A-inhibited guanine nucleotide-exchange protein 2	ARFGEF2	22.6182	21.4848	22.7296	22.402	NaN	22.1827	22.0803	22.2035	0.0993024	0.122859
Arfaptin-1	ARFIP1	25.2843	25.5686	24.7547	25.4076	25.5041	25.1901	25.433	24.8755	0.137674	0.246992
Arfaptin-2	ARFIP2	23.2093	23.1802	23.2918	23.1799	23.1766	23.7243	23.784	22.3519	-0.0792123	0.0835735
Rho GTPase-activating protein 1	ARHGAP1	27.8878	28.4453	28.3202	27.9473	28.2881	28.1776	28.308	28.2345	-0.0622691	0.160792
Rho GTPase-activating protein 17	ARHGAP17	25.0433	24.193	23.7929	24.5629	24.3311	24.1736	24.7267	25.0656	-0.270632	0.347056
Rho GTPase-activating protein 29	ARHGAP29	23.9933	22.6808	NaN	21.7832	21.0098	20.984	21.5412	23.3602	0.033541	0.0115435
Rho GTPase-activating protein 8	ARHGAP8	23.8532	23.0375	24.58	23.5307	23.6766	22.672	NaN	24.1921	1.18774	0.731272
Rho GDP-dissociation inhibitor 1	ARHGDIA	28.9768	28.4099	28.3541	29.04	28.7756	29.017	28.7331	28.245	0.046256	0.0657094
Rho guanine nucleotide exchange factor 10-like protein	ARHGEF10L	26.1507	25.6679	27.6219	27.0263	25.6328	26.8356	27.8081	27.3916	-0.925158	0.822491
Rho guanine nucleotide exchange factor 2	ARHGEF2	25.5832	26.1562	25.6262	26.1734	25.6022	26.3094	25.9338	26.1165	-0.29165	0.710645
Rho guanine nucleotide exchange factor 7	ARHGEF7	23.1022	22.7247	26.4439	24.4437	21.3966	23.7876	23.3797	23.1241	0.191772	0.0589417
AT-rich interactive domain-containing protein 1A	ARID1A	26.9942	26.7482	26.8791	26.9957	26.5701	26.9467	27.1971	27.3924	-0.341274	1.26345
AT-rich interactive domain-containing protein 1B	ARID1B	NaN	18.3138	NaN	18.8044	NaN	NaN	19.4195	19.7741	NaN	NaN
AT-rich interactive domain-containing protein 3A	ARID3A	23.6457	22.5012	23.235	21.6242	23.9725	NaN	NaN	22.3987	2.23626	1.44476
AT-rich interactive domain-containing protein 3B	ARID3B	26.8779	26.5311	26.2034	25.6563	26.1949	26.9255	25.8909	26.815	-0.251028	0.289875
E3 ubiquitin-protein ligase ARIH1	ARIH1	24.0518	23.4441	23.3468	24.1006	23.2312	22.8799	24.11	23.8609	0.0179665	0.0165594
E3 ubiquitin-protein ligase ARIH2	ARIH2	24.8963	24.2978	22.7249	21.8625	22.7745	24.339	22.0828	21.9205	0.530437	0.227857
ADP-ribosylation factor-like protein 1	ARL1	25.455	26.5598	25.7026	26.4506	26.6825	26.2186	25.5247	26.2094	0.185879	0.198411
ADP-ribosylation factor-like protein 2	ARL2;ARL2-SNX15	25.1526	25.0409	25.8214	25.1114	25.3025	25.2195	24.8967	25.1029	0.212715	0.484412
ADP-ribosylation factor-like protein 3	ARL3	24.9084	25.8038	25.5489	25.3845	25.7603	26.3902	25.7149	26.1905	-0.617351	1.25435
PRA1 family protein 3	ARL6IP5	22.5229	22.8738	23.3487	22.7736	NaN	23.3347	NaN	22.1057	0.439864	0.187445
ADP-ribosylation factor-like protein 8A	ARL8A	23.0196	23.205	22.9155	22.7237	NaN	23.4623	NaN	23.2958	0.282981	0.105987
Armadillo repeat-containing protein 1	ARMC1	25.5748	24.498	25.0907	24.8248	24.7018	24.2495	24.5621	24.4447	0.519273	1.04823
Armadillo repeat-containing protein 6	ARMC6	26.0531	25.3991	25.9285	25.7075	27.1674	25.8773	25.4955	24.9338	0.61557	0.660973
Armadillo repeat-containing protein 8	ARMC8	21.2127	20.664	23.7822	23.227	24.3063	22.6584	21.0025	22.5126	0.580622	0.225428
LisH domain-containing protein ARMC9	ARMC9	21.256	24.6746	24.9242	20.6445	21.8147	23.3309	22.2197	22.1017	0.112019	0.0314907
Armadillo repeat-containing X-linked protein 1	ARMCX1	22.7749	21.1777	22.6896	22.2805	22.7793	22.6172	23.728	22.0586	-0.460872	0.368906
Armadillo repeat-containing X-linked protein 2	ARMCX2	24.9896	23.684	24.9537	24.0003	25.7705	24.9025	24.35	25.073	-0.0955457	0.0647178
Armadillo repeat-containing X-linked protein 3	ARMCX3	23.4786	22.2921	22.787	23.2026	22.5147	22.3768	23.1565	22.8451	0.0621961	0.0663056
Protein-glutamate O-methyltransferase	ARMT1	28.1649	29.4646	29.6506	29.7518	29.2798	29.5216	29.5288	29.357	-0.206772	0.215235
Aryl hydrocarbon receptor nuclear translocator	ARNT	23.3291	23.9174	22.3765	22.9784	23.9009	22.3392	23.5347	23.1903	0.27909	0.242454
NA	ARPC1A	26.2024	26.4965	26.714	26.3939	26.7103	26.6072	26.7459	26.0981	0.019672	0.035053
Actin-related protein 2/3 complex subunit 1A	ARPC1A	23.9283	24.1797	23.3089	23.7472	23.4212	23.9074	24.4047	24.721	-0.627281	1.20325
Actin-related protein 2/3 complex subunit 1B	ARPC1B	24.819	25.2474	24.6891	24.0982	24.3717	23.9074	25.1985	24.1702	0.219742	0.227409
Actin-related protein 2/3 complex subunit 2	ARPC2	27.408	27.7751	27.5181	27.3523	27.6018	27.3141	27.601	27.4221	0.0853045	0.306988
Actin-related protein 2/3 complex subunit 3	ARPC3	25.5706	26.0827	26.2118	26.0619	25.9354	26.0199	24.5999	25.5541	0.581197	0.864234
Actin-related protein 2/3 complex subunit 4	ARPC4;ARPC4-TTLL3	27.9323	28.4738	27.852	27.7579	27.8565	27.9673	28.3788	27.8313	-0.0846125	0.155482
Actin-related protein 2/3 complex subunit 5	ARPC5	25.4396	25.9128	25.5467	24.9639	25.4893	25.8212	25.9769	26.1214	-0.502743	1.25793
Actin-related protein 2/3 complex subunit 5-like protein	ARPC5L	26.0225	25.8869	26.316	25.5042	25.9369	25.8807	25.1984	25.2451	0.491888	1.08022
Beta-arrestin-1	ARRB1	26.895	25.44	25.8206	26.4723	26.1344	25.3127	25.1383	25.8024	0.734658	1.03784
Arylsulfatase E	ARSE	23.5618	24.1957	23.3371	24.3135	25.0166	24.0365	24.6147	23.3825	0.0736894	0.0547725
Arsenite methyltransferase	AS3MT	22.7978	22.9885	22.9268	23.453	23.0172	23.2018	23.5632	23.7403	-0.465094	1.32022
Activating signal cointegrator 1 complex subunit 2	ASCC2	22.7042	24.0224	23.8715	23.7116	23.6261	23.4674	23.7458	23.8019	-0.0845458	0.0976264
Activating signal cointegrator 1 complex subunit 3	ASCC3	23.91	24.9947	24.5699	24.8995	23.948	23.5499	24.182	24.2341	0.475723	0.66127
Histone chaperone ASF1A	ASF1A	24.5094	24.6632	24.6516	25.0654	25.0665	24.5183	24.688	23.9122	0.418377	0.921769
Histone chaperone ASF1B	ASF1B	NaN	20.9386	20.8043	21.9594	21.6995	21.2171	23.2636	21.9397	-0.835507	0.780392
Set1/Ash2 histone methyltransferase complex subunit ASH2	ASH2L	24.96	25.3685	25.4514	25.3548	25.4274	24.9252	25.4857	25.4159	0.0367859	0.0750422
Argininosuccinate lyase	ASL	25.5958	25.7819	25.503	25.0715	25.6874	25.4705	25.6164	25.3511	0.0485714	0.102945
N-acetylserotonin O-methyltransferase-like protein	ASMTL	24.3479	23.9339	24.2535	24.2234	23.7772	23.7521	23.7299	23.2123	0.542405	1.51363
ATPase ASNA1	ASNA1	27.6045	27.6168	27.1775	27.2705	27.6035	27.5144	28.0717	27.5557	-0.259352	0.688257
Asparagine synthetase [glutamine-hydrolyzing]	ASNS	28.5014	28.6189	28.8112	28.495	28.9411	29.3889	29.1093	29.2818	-0.586439	2.36641
Aspartyl/asparaginyl beta-hydroxylase	ASPH	23.1754	21.6406	23.0221	20.3254	21.5907	20.3556	20.7426	21.9606	0.931239	0.553003
Tether containing UBX domain for GLUT4	ASPSCR1	24.7326	25.2858	24.9918	25.0243	24.6157	25.0675	25.0322	25.4485	-0.252698	0.657114
Isoaspartyl peptidase/L-asparaginase;Isoaspartyl peptidase/L-asparaginase alpha chain;Isoaspartyl peptidase/L-asparaginase beta chain	ASRGL1	28.5075	28.6917	28.586	29.0396	28.9506	29.0098	28.8922	28.6658	-0.100852	0.265825
Argininosuccinate synthase	ASS1	26.5744	27.0298	26.6096	26.5996	27.2406	27.7538	28.4689	27.738	-1.17609	2.45173
Protein asunder homolog	ASUN	22.7359	23.5252	23.4777	23.107	24.8283	23.8058	23.6618	22.018	0.372972	0.239815
ATPase family AAA domain-containing protein 1	ATAD1	22.3156	22.369	24.5528	23.2078	24.3554	24.3069	24.7477	23.074	-0.682716	0.41286
ATPase family AAA domain-containing protein 3A	ATAD3A	27.1342	27.8777	27.5477	27.714	27.5052	27.3371	27.7276	27.6865	-0.0279767	0.0520502
ATPase family AAA domain-containing protein 3B	ATAD3B	25.1425	24.6112	24.9509	25.2044	25.1316	24.8434	25.6697	25.0499	-0.17952	0.330295
Activating transcription factor 7-interacting protein 1	ATF7IP	25.7723	25.4104	25.0691	24.9594	24.8331	25.027	25.5034	25.4202	-0.108033	0.16602
Autophagy-related protein 16-1	ATG16L1	22.6746	22.7464	24.582	21.0467	25.3222	24.9066	21.5822	22.3683	0.322004	0.0941372
Ubiquitin-like-conjugating enzyme ATG3	ATG3	24.3938	25.1832	24.6854	25.2994	24.5231	24.6663	24.5327	24.0067	0.415105	0.718892
Cysteine protease ATG4B	ATG4B	23.1671	23.8266	24.1303	24.314	23.9461	23.4712	24.0293	23.5998	0.176717	0.249622
Autophagy protein 5	ATG5;DKFZp686F0183	23.7496	23.4298	24.2229	23.938	24.0609	23.639	23.8129	23.9437	0.0816761	0.162865
Bifunctional purine biosynthesis protein PURH;Phosphoribosylaminoimidazolecarboxamide formyltransferase;IMP cyclohydrolase	ATIC	30.3443	29.7472	29.7198	29.707	30.0406	30.0757	30.1199	29.8495	-0.103247	0.236198
Atlastin-2	ATL2	24.636	23.14	23.9288	23.7711	23.5297	24.3957	23.7781	23.8941	-0.221553	0.252924
Atlastin-3	ATL3	24.9945	25.7652	25.3325	25.5477	24.8676	25.6382	25.6605	25.4855	-0.293261	0.614289
Manganese-transporting ATPase 13A1	ATP13A1	22.6935	22.6764	21.4375	21.5911	22.454	NaN	21.8672	NaN	1.4454	1.15787
Sodium/potassium-transporting ATPase subunit alpha-1	ATP1A1	30.5621	30.4586	30.0619	30.3833	30.0971	30.1541	30.1924	30.2266	0.121542	0.400467
Sodium/potassium-transporting ATPase subunit alpha-3;Sodium/potassium-transporting ATPase subunit alpha-2	ATP1A3;ATP1A2	21.4712	22.5636	22.9963	NaN	22.0304	21.7254	22.1031	22.6989	-0.338015	0.190867
Sodium/potassium-transporting ATPase subunit beta-1	ATP1B1	23.3953	22.6771	22.5951	22.4108	22.9239	23.479	22.2708	23.2316	-0.193346	0.220018
Sodium/potassium-transporting ATPase subunit beta-3	ATP1B3	28.4976	28.7893	28.5259	28.4921	28.4504	28.5455	28.3206	28.6276	0.0531488	0.199767
Sarcoplasmic/endoplasmic reticulum calcium ATPase 2	ATP2A2	27.9129	27.4696	27.3873	27.332	27.3489	27.92	27.6979	27.6092	-0.252204	0.783119
Plasma membrane calcium-transporting ATPase 1;Calcium-transporting ATPase	ATP2B1	26.063	25.1642	26.103	25.5857	25.137	25.39	25.8477	25.4972	0.0323067	0.037792
Calcium-transporting ATPase type 2C member 1;Calcium-transporting ATPase	ATP2C1	NaN	21.2639	21.3616	20.9101	21.6989	21.7193	NaN	20.5112	-0.618289	0.436903
ATP synthase subunit alpha, mitochondrial	ATP5A1	32.0474	32.2542	31.9293	32.1207	32.2066	32.3111	32.2312	32.4418	-0.21639	1.28922
ATP synthase subunit beta, mitochondrial;ATP synthase subunit beta	ATP5B	32.6596	32.615	32.5415	32.7724	32.7374	32.5967	32.833	32.4937	0.0240613	0.0956636
ATP synthase subunit gamma, mitochondrial	ATP5C1	27.7784	27.9237	28.0824	28.6643	28.333	27.2004	27.9924	28.3436	0.310856	0.427422
ATP synthase subunit delta, mitochondrial	ATP5D	24.8663	24.7607	25.1299	26.227	26.4261	26.3698	24.6402	24.9475	0.162821	0.0979155
ATP synthase F(0) complex subunit B1, mitochondrial	ATP5F1	28.3598	28.7103	28.6803	28.6241	28.6301	28.2605	28.3701	28.3926	0.25986	1.58684
ATP synthase F(0) complex subunit C1, mitochondrial;ATP synthase F(0) complex subunit C3, mitochondrial;ATP synthase F(0) complex subunit C2, mitochondrial	ATP5G1;ATP5G3;ATP5G2	22.7205	23.6583	22.5455	26.1992	25.7224	25.2298	24.3999	23.0525	-0.0582387	0.0177382
ATP synthase subunit d, mitochondrial	ATP5H	27.4695	27.454	27.8307	27.6074	27.8559	27.6351	27.089	27.7062	0.166728	0.401462
ATP synthase subunit e, mitochondrial	ATP5I	25.3804	25.5744	25.4859	25.8811	25.5537	25.342	25.1541	25.6492	0.193362	0.594473
ATP synthase subunit f, mitochondrial	ATP5J2-PTCD1;ATP5J2	25.9373	26.5478	26.876	25.77	26.5037	25.769	25.4552	25.503	0.751214	1.42282
ATP synthase subunit g, mitochondrial	ATP5L	27.5559	27.2808	28.0576	28.0525	28.2135	28.0725	28.0169	28.3086	-0.300583	0.576517
ATP synthase subunit O, mitochondrial	ATP5O	29.1701	29.6769	29.2664	29.6811	29.5843	29.6357	29.4348	29.3164	0.0134659	0.0291002
V-type proton ATPase 116 kDa subunit a isoform 1;V-type proton ATPase subunit a	ATP6V0A1	23.8979	24.0917	23.618	24.7167	23.8986	23.4497	23.6769	23.9814	0.341885	0.59754
V-type proton ATPase catalytic subunit A	ATP6V1A	27.3745	27.5335	27.7109	27.9425	27.982	28.1079	27.3443	27.868	-0.0647127	0.105332
V-type proton ATPase subunit B, brain isoform	ATP6V1B2	26.4945	25.9224	26.2309	26.8058	26.7593	26.7497	26.7381	26.733	-0.297721	0.644004
V-type proton ATPase subunit C 1	ATP6V1C1	24.8879	24.7129	24.7405	24.8869	25.2904	25.4537	25.3305	25.1555	-0.409513	1.4512
V-type proton ATPase subunit D	ATP6V1D	22.8834	23.0386	23.3153	22.0996	23.4912	22.6674	22.661	23.3161	0.0841339	0.0850586
V-type proton ATPase subunit E 1	ATP6V1E1	26.307	22.125	NaN	23.6243	21.601	21.5391	24.0092	NaN	0.329835	0.0836203
V-type proton ATPase subunit G 1;V-type proton ATPase subunit G 2	ATP6V1G1;ATP6V1G2;ATP6V1G2-DDX39B	24.1208	23.1151	23.2643	23.5559	23.3808	23.674	23.3986	23.4963	-0.035574	0.0522133
V-type proton ATPase subunit H	ATP6V1H	25.3148	24.5583	25.0591	25.4282	24.5213	24.4909	24.9232	25.3777	0.0457352	0.0513243
ATP synthase mitochondrial F1 complex assembly factor 1	ATPAF1	25.88	25.4007	24.0068	25.0798	25.2313	25.4456	24.1395	25.3711	0.13431	0.0952676
ATP synthase mitochondrial F1 complex assembly factor 2	ATPAF2	21.5855	23.3045	21.4387	23.9302	NaN	23.2285	23.5043	22.3893	-1.0773	0.459654
Ataxin-10	ATXN10	27.0742	26.88	27.5266	26.9282	27.0458	27.0904	26.8238	27.4712	-0.0375023	0.064915
Ataxin-2	ATXN2	25.1076	23.8699	24.8028	24.7059	24.2291	24.6956	24.8412	24.1395	-0.0156982	0.0160125
Ataxin-2-like protein	ATXN2L	27.3385	27.4412	27.462	27.3338	27.3626	27.5603	27.8596	27.7758	-0.344258	2.44978
Ancient ubiquitous protein 1	AUP1	22.1959	21.9446	22.7934	22.5896	22.0803	22.6762	22.7871	22.4361	-0.31235	0.66493
Aurora kinase A	AURKA	23.4879	24.0619	23.6725	23.2152	23.7403	23.6213	22.5273	23.0536	0.568131	0.982347
Aurora kinase B	AURKB	24.8087	24.4199	25.4572	24.665	25.8539	24.7789	25.2192	24.4533	0.223827	0.231497
Galactosylgalactosylxylosylprotein 3-beta-glucuronosyltransferase 3	B3GAT3	22.174	21.8727	22.4868	21.4446	22.4018	21.7221	22.5791	NaN	0.573246	0.455158
Beta-1,4-glucuronyltransferase 1	B4GAT1	22.1039	NaN	NaN	22.4839	NaN	21.9099	23.3195	22.5468	-1.60744	1.04638
BRISC and BRCA1-A complex member 1	BABAM1	24.7538	23.8465	24.822	23.9075	24.5318	23.6173	23.88	23.4884	0.710455	1.30333
BAG family molecular chaperone regulator 2	BAG2	25.2565	25.0154	24.5526	25.3238	24.8579	24.9025	25.5305	24.6746	-0.0346714	0.0458453
BAG family molecular chaperone regulator 5	BAG5	NaN	23.408	21.1259	22.5325	22.1574	22.9546	20.4003	22.5411	0.052973	0.0212565
Large proline-rich protein BAG6	BAG6;BAT3	26.7931	26.812	26.5752	26.4262	26.0933	27.0548	25.8124	26.4687	0.0946665	0.110867
Brain-specific angiogenesis inhibitor 1-associated protein 2	BAIAP2	21.8234	22.0913	22.3513	22.7931	22.2763	22.1258	NaN	NaN	1.34653	1.28658
Bcl-2 homologous antagonist/killer	BAK1	22.0006	23.4767	22.2528	22.8649	23.0497	NaN	21.3574	21.0527	1.56517	2.29046
Barrier-to-autointegration factor;Barrier-to-autointegration factor, N-terminally processed	BANF1	26.9243	26.9371	27.0533	26.851	27.1013	26.6239	26.5855	26.8183	0.297491	1.99812
Chromatin complexes subunit BAP18	BAP18;C17orf49;RNASEK-C17orf49	23.7734	24.5609	24.3298	24.8563	24.3601	24.8774	24.3402	24.5062	-0.198492	0.318814
Brain acid soluble protein 1	BASP1	25.8623	25.503	25.352	25.893	25.0444	24.9377	24.7063	25.363	0.52861	1.07738
Apoptosis regulator BAX	BAX	23.7985	23.4056	23.7803	23.3279	23.859	22.5988	22.4533	23.2537	0.865631	2.00757
Tyrosine-protein kinase BAZ1B	BAZ1B	NaN	NaN	NaN	21.442	NaN	21.8319	NaN	NaN	NaN	NaN
Basal cell adhesion molecule	BCAM	22.7729	NaN	21.0492	NaN	NaN	NaN	NaN	NaN	NaN	NaN
B-cell receptor-associated protein 31	BCAP31	26.6168	25.915	26.1761	26.9318	25.76	26.3268	23.1547	26.6073	0.916975	0.485517
Pre-mRNA-splicing factor SPF27	BCAS2	26.0412	26.4002	26.3048	26.8627	25.9237	26.3833	26.4763	25.7663	0.0979038	0.1359
Branched-chain-amino-acid aminotransferase, cytosolic	BCAT1	28.2667	27.8977	27.6063	28.0634	27.1715	27.8813	28.4292	27.7735	-0.226884	0.327464
Branched-chain-amino-acid aminotransferase, mitochondrial;Branched-chain-amino-acid aminotransferase	BCAT2	23.2585	22.5264	23.4159	23.1439	22.4788	22.9947	23.9471	22.1988	-0.0821579	0.0648559
BRCA2 and CDKN1A-interacting protein	BCCIP	27.4694	27.6328	27.8072	26.9785	28.2378	26.524	26.5908	26.4941	1.08881	2.12146
2-oxoisovalerate dehydrogenase subunit beta, mitochondrial	BCKDHB	NaN	20.9143	NaN	21.5459	22.2631	21.997	22.5133	19.7985	-0.0446136	0.0208318
[3-methyl-2-oxobutanoate dehydrogenase [lipoamide]] kinase, mitochondrial	BCKDK	24.0842	24.1794	23.0984	22.8147	23.5752	22.3507	23.7021	23.5316	0.355571	0.318691
B-cell lymphoma/leukemia 10	BCL10	20.9179	21.5488	21.5838	21.0551	20.9477	21.1845	21.3046	21.0535	0.0298326	0.0515658
Bcl-2-like protein 12	BCL2L12	24.3922	24.879	23.7864	24.955	24.581	24.832	23.9171	24.229	0.192722	0.227263
Bcl-2-like protein 13	BCL2L13	21.3233	22.6655	22.9658	NaN	21.8016	20.8203	21.9566	21.6653	0.236526	0.112109
B-cell CLL/lymphoma 9 protein	BCL9	22.3627	NaN	21.49	21.7877	21.7657	21.4808	22.797	21.4168	-0.46196	0.286564
Bcl-2-associated transcription factor 1	BCLAF1	26.7368	26.3496	26.786	26.8598	26.3883	26.5865	26.7798	26.7509	-0.0815987	0.220527
Breakpoint cluster region protein	BCR	21.3484	20.5565	20.9697	20.8135	21.4987	NaN	21.0527	NaN	0.541517	0.505784
D-beta-hydroxybutyrate dehydrogenase, mitochondrial	BDH1	24.3131	23.1187	23.1394	22.9266	24.298	22.6893	23.4412	22.4284	0.706192	0.744617
3-hydroxybutyrate dehydrogenase type 2	BDH2	23.2162	23.4681	22.88	23.1623	22.8168	22.8348	23.3361	23.6914	-0.178752	0.313668
BEN domain-containing protein 3	BEND3	23.2281	25.212	24.6546	24.7417	24.8137	25.2148	24.7854	24.9417	-0.450595	0.435884
BET1 homolog	BET1;DKFZp781C0425	21.818	22.1894	22.1762	22.8351	22.8664	20.557	22.7715	22.7921	0.336768	0.222754
Protein bicaudal D homolog 1	BICD1	22.1346	22.3305	22.6392	23.3101	22.7734	21.8291	24.4837	22.0148	-0.138291	0.0727891
BH3-interacting domain death agonist;BH3-interacting domain death agonist p15;BH3-interacting domain death agonist p13;BH3-interacting domain death agonist p11	BID	23.603	21.0325	22.3202	21.774	22.6034	22.6394	22.4236	22.6776	-0.313571	0.21859
Baculoviral IAP repeat-containing protein 6	BIRC6	22.5487	21.6509	21.0813	22.2199	21.2436	21.0063	21.8947	21.5893	0.252103	0.244236
Bleomycin hydrolase	BLMH	26.9198	26.3585	26.5931	26.3403	26.5726	27.0027	26.2748	26.1382	0.084965	0.133061
Biliverdin reductase A	BLVRA	22.1037	22.1464	22.7728	21.9655	22.4642	22.5074	22.7734	23.2057	-0.538299	1.15524
Flavin reductase (NADPH)	BLVRB	25.3584	24.1482	26.1579	25.6885	25.4796	24.9707	25.4382	24.5256	0.388334	0.343315
BMP-2-inducible protein kinase	BMP2K	23.8064	22.7108	23.1113	22.0004	23.8028	22.5417	22.9325	NaN	0.964587	0.729891
Ribosome biogenesis protein BMS1 homolog	BMS1	22.5313	23.2564	20.9724	22.4534	21.2533	NaN	20.9092	21.9437	0.738255	0.564609
Vesicle transport protein SEC20	BNIP1	21.2771	21.2823	21.5314	21.2452	21.3933	20.618	NaN	20.7819	1.04843	1.86338
BolA-like protein 2	BOLA2;BOLA2B	23.1462	22.5294	23.6079	23.7261	23.3109	23.8021	23.0871	23.4553	-0.184051	0.233057
Ribosome biogenesis protein BOP1	BOP1	26.6979	26.8549	26.5194	26.5521	26.2062	26.7666	26.5322	26.6697	-0.0900902	0.240042
3(2),5-bisphosphate nucleotidase 1	BPNT1	25.6446	23.3649	26.0331	25.2299	26.1159	25.4072	25.507	25.8071	-0.296097	0.169328
Nucleosome-remodeling factor subunit BPTF	BPTF	23.2472	23.5884	23.014	23.442	22.3296	23.8243	23.045	24.3222	-0.606224	0.742778
Lys-63-specific deubiquitinase BRCC36	BRCC3	24.6459	23.6233	25.1547	23.935	23.1783	23.8826	24.061	23.3081	0.356873	0.298422
Bromodomain-containing protein 3	BRD3	NaN	22.2141	21.9037	22.677	22.6365	23.8879	22.9091	23.1819	-1.3101	1.29541
Bromodomain-containing protein 4	BRD4	23.6371	24.6775	23.1623	24.1558	24.0794	23.9656	23.0416	24.3069	0.171068	0.148781
BRCA1-A complex subunit BRE	BRE	24.4084	23.5222	24.6354	23.6447	23.8876	23.9188	23.8941	24.7087	-0.154186	0.171641
Ribosome biogenesis protein BRX1 homolog	BRIX1	26.6804	26.4527	26.5851	26.5518	27.603	26.7694	26.8345	26.683	0.0122767	0.0147035
BRO1 domain-containing protein BROX	BROX	24.7362	23.8064	24.8075	24.22	25.1165	24.5348	23.7101	24.9148	0.150738	0.141295
Bromodomain and WD repeat-containing protein 3	BRWD3	25.2049	24.9833	25.3135	25.78	24.416	NaN	NaN	18.8746	5.48049	4.29987
NA	BSCL2	23.2283	20.9967	21.8377	23.0076	22.4536	24.3212	23.9708	23.0105	-1.46271	1.26649
Basigin	BSG	29.9545	29.6633	29.7804	29.5065	29.6329	29.4672	29.6223	29.3574	0.225227	1.00567
TATA-binding protein-associated factor 172	BTAF1	22.3506	23.5187	24.0211	21.7267	21.9002	21.6543	23.1618	24.2316	-0.312431	0.145832
Transcription factor BTF3	BTF3	28.2384	27.4482	27.7717	28.234	28.1627	27.9429	27.8826	28.0777	0.00329208	0.00516839
Transcription factor BTF3 homolog 4;Transcription factor BTF3	BTF3L4	27.9101	27.3889	27.8445	27.3902	27.6303	28.0787	27.1203	26.6105	0.36297	0.474538
Mitotic checkpoint serine/threonine-protein kinase BUB1 beta	BUB1B	23.2728	22.7405	22.8386	21.9981	21.0285	21.7196	21.8611	22.2293	0.439029	0.351515
Mitotic checkpoint protein BUB3	BUB3	27.4866	27.4471	27.2141	27.2873	26.7042	27.0108	27.5254	27.2266	-0.0263959	0.0424546
Protein BUD31 homolog	BUD31	24.6873	24.6674	25.0348	24.2359	24.831	24.7767	24.0499	24.6341	0.20439	0.371509
Bystin	BYSL	25.4651	26.4009	25.9305	25.6399	26.4608	25.4673	26.6434	25.5657	0.0872993	0.0825524
Basic leucine zipper and W2 domain-containing protein 1	BZW1	27.7515	27.6044	27.6056	28.0923	27.6233	26.6871	27.5887	27.7809	0.383197	0.669169
Basic leucine zipper and W2 domain-containing protein 2	BZW2	25.7799	25.7033	25.3826	25.9383	25.1092	26.5795	25.313	25.87	-0.338169	0.456569
Uncharacterized protein C10orf35	C10orf35	21.6722	NaN	21.4393	NaN	21.3577	NaN	21.7642	NaN	0.41929	0.308328
UPF0696 protein C11orf68	C11orf68	22.3923	22.7064	22.1219	21.9018	21.2487	22.0229	22.6236	21.8372	-0.0870342	0.0848471
Protein Hikeshi	C11orf73	NaN	24.0785	NaN	NaN	NaN	NaN	NaN	23.1894	NaN	NaN
Uncharacterized protein C11orf98	C11orf98	22.2194	23.7201	22.91	23.0867	23.1654	23.5465	22.3951	23.3834	-0.0880161	0.0760464
UPF0160 protein MYG1, mitochondrial	C12orf10	27.0665	27.8931	27.0438	27.1321	27.336	27.1748	26.8434	27.0415	0.274396	0.579105
UPF0568 protein C14orf166	C14orf166	26.2426	26.7628	26.3664	27.2138	27.1662	27.1249	26.1039	27.0415	-0.00642331	0.00601802
RUS1 family protein C16orf58	C16orf58	22.2631	NaN	NaN	NaN	NaN	NaN	NaN	NaN	NaN	NaN
Uncharacterized protein C17orf85	C17orf85	22.3701	23.1649	22.3547	22.9127	21.8355	22.5988	21.7074	23.1213	0.0517328	0.0415193
Uncharacterized protein C1orf109	C1orf109	20.602	NaN	20.2103	21.2245	20.5573	21.124	NaN	21.0297	-0.620753	0.845217
UPF0587 protein C1orf123	C1orf123	25.2845	25.319	25.342	23.7828	25.4266	25.5498	24.807	24.7131	0.00767975	0.00558763
Complement component 1 Q subcomponent-binding protein, mitochondrial	C1QBP	30.6509	30.9268	30.2023	30.8432	30.6253	30.3221	30.5338	29.4691	0.541355	0.951475
UPF0687 protein C20orf27	C20orf27	26.4762	26.035	26.1256	26.1043	26.1042	26.6695	25.8381	26.1434	-0.0479341	0.0843107
NA	C21orf33	25.511	26.5879	25.5511	26.1344	25.9434	26.3873	26.0207	25.9224	-0.164573	0.233261
NA	C21orf33	21.291	21.7601	25.0545	24.0843	24.0523	23.166	23.0916	NaN	1.0539	0.387881
UPF0769 protein C21orf59	C21orf59	23.6968	21.6378	22.434	21.9477	22.2582	23.4092	21.982	NaN	0.315071	0.170251
C2 domain-containing protein 5	C2CD5	21.7439	21.4718	22.7473	22.1834	22.8195	22.2588	23.2384	23.0428	-0.653479	0.773657
Uncharacterized protein C2orf47, mitochondrial	C2orf47	25.0318	24.8094	25.0576	24.9259	25.1532	24.805	25.334	23.9391	0.302848	0.441036
Ashwin	C2orf49	22.6442	23.1279	22.442	22.3235	22.458	22.3184	22.5813	22.7428	0.0516146	0.0895656
UPF0565 protein C2orf69	C2orf69	22.1569	20.7687	21.386	NaN	NaN	20.5312	20.3961	NaN	0.261945	0.172883
Uncharacterized protein C3orf17	C3orf17	21.5497	21.2993	21.1887	21.4354	NaN	NaN	21.7354	NaN	-0.12576	0.0814902
UPF0609 protein C4orf27	C4orf27	25.144	24.8619	24.8243	24.0091	25.2295	24.5226	25.1363	22.9403	0.614035	0.504297
UPF0489 protein C5orf22	C5orf22	21.6254	21.7025	21.7484	22.9295	22.0528	21.786	21.4206	22.1702	0.219425	0.2502
UPF0600 protein C5orf51	C5orf51	24.3918	24.8576	24.9283	25.1761	23.9383	23.4193	24.8473	25.236	0.157568	0.117568
UPF0669 protein C6orf120	C6orf120	NaN	23.1903	22.5105	22.5601	22.4034	22.7331	22.2974	22.2037	-0.0567888	0.0420745
Uncharacterized protein C7orf50	C7orf50	22.9433	23.2499	23.244	23.2708	22.7272	NaN	23.162	23.3904	1.05767	0.529336
UPF0488 protein C8orf33	C8orf33	NaN	NaN	22.3426	NaN	NaN	NaN	NaN	22.2626	NaN	NaN
Putative methyltransferase C9orf114	C9orf114	23.9557	24.0568	23.4231	23.9933	23.8277	23.4467	23.2663	24.0156	0.275107	0.576966
Protein PAXX	C9orf142	NaN	NaN	NaN	NaN	NaN	NaN	NaN	NaN	NaN	NaN
Uncharacterized protein C9orf78	C9orf78	NaN	22.6832	NaN	21.2528	21.257	22.421	21.5276	NaN	-0.185599	0.0951907
Carbonic anhydrase 14	CA14	NaN	NaN	NaN	NaN	NaN	22.3412	23.1955	22.135	-2.22929	1.41847
Carbonic anhydrase 2	CA2	25.8433	25.3518	24.5626	24.6512	24.5388	24.2015	25.0397	24.7651	0.320751	0.352561
Calcium-binding protein 39	CAB39	24.3414	24.5706	24.6506	24.6022	24.6846	25.0743	24.7794	24.7653	-0.303099	1.49455
VWFA and cache domain-containing protein 1	CACHD1	22.3273	22.152	21.9751	20.3786	22.0973	22.5307	NaN	22.6596	0.0435638	0.0188704
CDK2-associated and cullin domain-containing protein 1	CACUL1	21.3136	20.7818	20.5878	20.8369	21.3003	20.2742	21.5133	20.8459	0.0862461	0.0968079
Calcyclin-binding protein	CACYBP	29.7229	29.876	29.5768	29.2733	29.6981	29.8554	29.4793	29.2237	0.109968	0.233852
CAD protein;Glutamine-dependent carbamoyl-phosphate synthase;Aspartate carbamoyltransferase;Dihydroorotase	CAD	29.367	29.4894	28.9804	29.233	29.1316	29.2709	29.541	29.2841	-0.125049	0.410274
Cell adhesion molecule 1	CADM1	21.9668	23.8212	21.6602	22.9513	21.8669	20.9608	22.079	21.0767	1.08106	0.910232
Caldesmon	CALD1	24.7475	24.0103	24.3972	24.2226	23.9833	24.0806	23.9244	24.7557	0.0186095	0.0240274
NA	CALM2;CALM3;CALM1	28.3385	27.9153	28.7287	28.199	28.6276	28.3892	28.3332	28.5364	-0.0577858	0.106113
Calreticulin	CALR	30.0932	29.7713	29.929	30.3438	29.9671	29.9304	29.6177	30.0882	0.142101	0.380837
Calumenin	CALU	26.1023	26.1813	25.908	26.7409	26.3516	26.5075	26.4567	25.7693	0.01233	0.0163381
Calcium/calmodulin-dependent protein kinase kinase 1	CAMKK1	NaN	NaN	NaN	NaN	NaN	21.829	22.4591	28.6526	-4.05253	1.34961
Calcium signal-modulating cyclophilin ligand	CAMLG	20.8439	NaN	NaN	21.2868	22.7283	20.9656	NaN	NaN	0.0968029	0.0501477
Cullin-associated NEDD8-dissociated protein 1	CAND1	30.5526	30.7104	30.4704	30.6834	30.4215	30.4989	30.5909	30.5514	0.0205823	0.096031
Calnexin	CANX	30.8879	30.9242	30.939	30.8367	30.924	31.0273	30.7292	30.9329	0.00587934	0.0293476
Adenylyl cyclase-associated protein 1;Adenylyl cyclase-associated protein	CAP1	29.9914	30.0921	30.2296	30.2894	30.1655	30.1719	29.8489	30.2523	0.0625559	0.220184
Adenylyl cyclase-associated protein	CAP1	24.2986	23.6473	23.4936	24.8469	23.9141	23.172	23.2503	24.4543	0.414571	0.412637
Macrophage-capping protein	CAPG	NaN	22.9525	23.843	NaN	NaN	NaN	23.2302	22.8236	NaN	NaN
Calpain-1 catalytic subunit	CAPN1	27.8128	27.7669	27.9169	27.8326	28.0593	27.9208	27.6953	27.6699	0.115702	0.60888
Calpain-5	CAPN5	NaN	NaN	NaN	NaN	21.2615	21.0991	NaN	21.5295	NaN	NaN
Calpain small subunit 1	CAPNS1	24.3432	24.5902	24.2671	24.8279	23.7273	23.7995	24.4381	23.9246	0.297078	0.473097
Caprin-1	CAPRIN1	27.36	27.9133	27.6474	27.0936	28.0484	27.6094	27.8256	25.5265	0.625342	0.487418
F-actin-capping protein subunit alpha-1	CAPZA1	28.9718	29.4374	29.0376	28.5885	28.8345	29.2285	28.7773	29.1899	-0.0912735	0.165149
F-actin-capping protein subunit alpha-2	CAPZA2	28.5105	28.5384	28.3394	28.5892	28.3545	28.6688	28.2025	28.2332	0.0982164	0.323345
NA	CAPZB	28.9053	29.7522	29.4218	29.6362	29.4241	29.6601	29.5647	29.4904	-0.143808	0.307414
F-actin-capping protein subunit beta	CAPZB	25.7268	24.8263	25.5259	24.8498	24.8524	23.2871	24.8651	24.6546	0.887293	1.03121
Calcium-regulated heat stable protein 1	CARHSP1	25.7256	25.7317	25.1146	25.1354	25.7257	24.9628	24.8927	24.5753	0.676311	1.69843
Histone-arginine methyltransferase CARM1	CARM1	26.6468	26.5321	26.6351	26.3951	26.5177	26.6513	25.7279	26.4155	0.280471	0.633333
Cysteine--tRNA ligase, cytoplasmic	CARS	27.4313	27.0922	27.7485	27.3968	26.9498	27.6155	27.9499	27.2159	-0.270022	0.511619
NA	CARS	21.8537	21.5053	21.1198	20.5407	21.2231	20.7534	NaN	19.9296	0.859582	1.34732
Probable cysteine--tRNA ligase, mitochondrial	CARS2	NaN	21.4954	NaN	21.1496	18.1897	NaN	NaN	NaN	0.123989	0.0401928
Protein CASC4	CASC4	NaN	21.5133	21.4429	21.2568	21.2711	21.8596	21.3903	21.9933	-0.537833	1.06922
Peripheral plasma membrane protein CASK	CASK	23.0648	22.6059	20.7322	22.7342	21.5092	23.0207	23.9434	23.0382	-1.20485	0.9951
Caspase-3;Caspase-3 subunit p17;Caspase-3 subunit p12	CASP3	23.0145	24.5817	24.2477	24.4179	23.8131	23.1711	22.7043	23.248	0.973832	1.31301
Caspase-9;Caspase-9 subunit p35;Caspase-9 subunit p10;Caspase	CASP9	NaN	21.888	22.4959	22.0729	NaN	22.3482	22.741	21.7106	-0.463238	0.542724
Calpastatin	CAST	NaN	22.7582	23.1023	23.9268	22.3487	21.4304	22.758	22.1812	0.477557	0.270034
E3 ubiquitin-protein ligase CBL	CBL	24.2177	24.6401	26.0648	25.7941	25.3559	26.0197	25.8292	24.8635	-0.356302	0.278092
Carbonyl reductase [NADPH] 1	CBR1	28.068	27.1162	27.0703	26.7625	26.9338	26.7299	26.9205	27.1712	0.249638	0.335177
Cystathionine beta-synthase	CBS	26.039	27.8325	28.3213	26.8172	26.6742	27.4812	27.5035	27.6788	-0.417678	0.320448
COBW domain-containing protein 1;COBW domain-containing protein 2;COBW domain-containing protein 5;COBW domain-containing protein 3;COBW domain-containing protein 6	CBWD1;CBWD2;CBWD5;CBWD3;CBWD6;CBWD7	NaN	NaN	NaN	22.1245	21.6443	21.8339	NaN	NaN	NaN	NaN
Chromobox protein homolog 1	CBX1	26.8155	26.6707	27.078	26.7359	26.8818	26.6129	26.8858	26.6026	0.135954	0.547209
Chromobox protein homolog 3	CBX3	27.8758	28.0447	28.629	28.1506	28.1487	28.4585	28.4382	28.8194	-0.402296	1.10536
Chromobox protein homolog 5	CBX5	24.0679	24.0424	24.05	24.6667	23.5815	23.9603	23.6785	23.1293	0.492347	0.849034
Coiled-coil and C2 domain-containing protein 1A	CC2D1A	21.6979	21.1391	21.944	21.2501	21.4028	NaN	21.4346	20.8206	0.586047	1.05401
Cell division cycle and apoptosis regulator protein 1	CCAR1	25.8405	25.2991	25.3719	25.6526	25.6067	26.0694	26.436	26.1493	-0.66403	2.29773
Cell cycle and apoptosis regulator protein 2	CCAR2	28.3881	28.4582	28.4375	28.6796	28.8095	28.5273	28.592	28.665	-0.0401782	0.135584
Kynurenine--oxoglutarate transaminase 1	CCBL1	21.6388	22.3848	21.9658	22.4528	21.8557	22.4255	22.8503	22.4845	-0.527192	1.21095
Kynurenine--oxoglutarate transaminase 3	CCBL2	26.3823	26.4424	26.6233	26.6789	26.3994	26.6894	26.5862	26.4462	-0.0686897	0.299177
Coiled-coil domain-containing protein 115	CCDC115	NaN	NaN	NaN	20.4889	NaN	NaN	NaN	NaN	NaN	NaN
Coiled-coil domain-containing protein 124	CCDC124	24.5183	24.5855	24.6454	24.7879	24.4559	24.0139	22.8087	24.3983	0.85827	1.27229
Coiled-coil domain-containing protein 134	CCDC134	22.2111	22.4425	21.8158	22.7775	23.098	22.6962	23.1844	23.5309	-0.66821	0.997284
Coiled-coil domain-containing protein 22	CCDC22	23.4401	21.0761	22.471	19.957	NaN	21.1302	20.8263	23.0455	-0.323921	0.111523
Coiled-coil domain-containing protein 36	CCDC36	24.393	24.2976	24.7803	24.2097	24.7311	24.9573	25.3054	NaN	0.798297	0.31508
Coiled-coil domain-containing protein 43	CCDC43	NaN	NaN	23.1622	NaN	22.896	NaN	22.5673	NaN	NaN	NaN
Coiled-coil domain-containing protein 47	CCDC47	26.7646	27.3007	26.968	26.9322	26.8864	26.7862	26.7863	26.4501	0.296181	1.06295
Coiled-coil domain-containing protein 51	CCDC51	23.1524	23.1143	22.7134	22.8875	22.7413	22.7795	23.7701	22.4897	-0.0913344	0.109592
Coiled-coil domain-containing protein 58	CCDC58	25.591	24.8148	25.3912	25.4909	25.2111	25.6552	25.7864	25.8137	-0.451962	1.29487
Coiled-coil domain-containing protein 6	CCDC6	25.7129	25.1829	25.1925	25.2493	25.9255	26.1405	25.6553	26.3219	-0.586634	1.23419
Coiled-coil domain-containing protein 77	CCDC77	20.9086	21.0077	20.6464	22.0836	22.2849	22.6293	22.3314	21.215	-0.672295	0.581043
Coiled-coil domain-containing protein 86	CCDC86	24.0602	24.4157	23.9748	24.1342	23.3662	23.6087	23.8205	24.0727	0.156256	0.255507
G2/mitotic-specific cyclin-B1	CCNB1	25.597	24.9452	25.7723	25.6815	26.5826	24.4803	24.783	25.554	0.776653	0.945621
Cyclin-H	CCNH	23.5421	22.7923	22.4689	22.9076	23.6802	21.8071	23.1954	22.5985	0.544571	0.607076
Cyclin-K	CCNK	25.4419	25.5741	25.2206	24.8097	24.9996	24.8591	24.8222	24.9522	0.33132	0.888212
Cyclin-L2	CCNL2	23.7165	23.0967	23.4986	23.2701	23.6076	23.0916	23.5952	21.3484	0.759496	0.712266
Cyclin-T1	CCNT1	23.0529	22.629	22.3006	22.2594	22.7868	NaN	21.1267	22.4017	1.21767	1.51389
Nocturnin	CCRN4L	21.8554	20.7275	21.5767	22.9733	21.2809	20.8385	NaN	NaN	0.97764	1.00805
Copper chaperone for superoxide dismutase;Superoxide dismutase [Cu-Zn]	CCS	NaN	20.4778	22.0558	NaN	21.2398	23.056	23.717	23.1911	-2.35659	2.50354
T-complex protein 1 subunit beta	CCT2	31.424	31.3296	31.6	31.5344	31.9403	31.4967	31.4653	31.2321	0.16765	0.505219
T-complex protein 1 subunit gamma	CCT3	31.2572	30.9976	31.2639	31.3586	31.4461	31.288	30.85	31.0578	0.199422	0.71248
T-complex protein 1 subunit delta	CCT4	31.1709	31.3362	31.0941	31.204	30.9263	31.1474	31.7825	31.3056	-0.26553	0.794106
T-complex protein 1 subunit epsilon	CCT5	31.0929	31.0967	31.1847	31.2717	30.9889	31.1145	31.2474	30.9784	0.0135456	0.0560923
T-complex protein 1 subunit zeta	CCT6A	30.6329	30.4571	30.7124	30.9381	30.8419	30.7796	30.9823	30.7679	-0.126783	0.468853
T-complex protein 1 subunit eta	CCT7	30.8257	30.9432	30.7504	30.9047	30.7236	30.7505	30.6388	30.9649	0.0448069	0.196523
T-complex protein 1 subunit theta	CCT8	31.2573	31.3835	31.2416	31.2774	31.1146	31.1297	31.4343	31.3166	-0.0386551	0.173612
Vacuolar fusion protein CCZ1 homolog;Vacuolar fusion protein CCZ1 homolog B	CCZ1;CCZ1B	NaN	21.3241	NaN	20.0353	21.6471	20.8256	NaN	20.3131	0.451128	0.537192
CD276 antigen	CD276	23.7882	23.2482	23.6023	23.5345	23.8006	22.7382	24.2056	24.2759	-0.145115	0.141099
CD2-associated protein	CD2AP	26.5757	26.6638	26.102	25.7909	26.7817	26.1499	26.3084	25.8605	0.276544	0.466203
CD2 antigen cytoplasmic tail-binding protein 2	CD2BP2	21.424	22.5333	22.1165	22.8256	22.2612	23.0168	NaN	21.7746	0.722836	0.418374
DNA-directed RNA polymerase I subunit RPA34	CD3EAP	22.8519	23.8648	22.6599	NaN	22.9913	22.6136	NaN	23.4245	0.0595001	0.0190955
Membrane cofactor protein	CD46	NaN	21.7952	21.5205	21.8652	21.1068	20.4462	22.49	21.0851	0.0539478	0.0350884
Complement decay-accelerating factor	CD55	23.216	20.682	23.3317	20.6921	23.6443	22.9015	23.3841	22.9037	-0.749855	0.360934
CD63 antigen;Tetraspanin	CD63	21.6157	21.9627	22.4275	20.7658	NaN	20.374	NaN	21.2442	0.616229	0.556527
CD81 antigen;Tetraspanin	CD81	22.2908	21.8727	21.6213	20.7135	21.7259	NaN	NaN	25.2327	-0.118179	0.0307391
CD9 antigen;Tetraspanin	CD9	27.5896	27.5775	27.3581	27.6922	27.3745	27.9032	27.2829	27.4458	-0.0255585	0.0559368
CD99 antigen-like protein 2	CD99L2	21.8713	NaN	NaN	NaN	NaN	21.3507	NaN	NaN	NaN	NaN
Cell division cycle protein 123 homolog	CDC123	23.2038	23.3438	24.3382	24.401	24.4841	24.5447	23.1308	23.1103	0.358913	0.294768
Cell division cycle protein 16 homolog	CDC16	22.866	23.4378	NaN	NaN	22.5689	22.8116	23.3371	23.3353	-1.16453	0.691237
Cyclin-dependent kinase 1	CDC2;CDK1	28.4688	28.3267	28.2987	28.3388	28.6417	28.5341	28.6464	28.4738	-0.136505	0.717761
Cell division cycle protein 20 homolog	CDC20	24.7383	24.7212	24.0856	23.3647	23.7134	23.2651	20.8597	22.8784	1.79021	1.46941
Cell division cycle protein 23 homolog	CDC23	25.0973	25.1038	24.5464	24.9867	24.9941	25.3202	24.6879	24.1564	0.224149	0.341103
M-phase inducer phosphatase 3	CDC25C	21.2389	21.2363	22.3191	23.1059	23.4118	23.4237	20.8174	22.1913	0.118245	0.0506798
Cell division cycle protein 27 homolog	CDC27	24.7572	24.6989	25.092	24.2576	24.7488	25.0344	25.0325	24.5729	-0.169035	0.345389
Hsp90 co-chaperone Cdc37;Hsp90 co-chaperone Cdc37, N-terminally processed	CDC37	27.3832	27.2626	27.4319	27.7125	26.959	27.2698	26.7084	27.4159	0.218492	0.428748
Hsp90 co-chaperone Cdc37-like 1	CDC37L1	20.9183	22.6183	22.0993	20.4344	21.6761	21.0784	21.3329	NaN	0.584486	0.476314
Pre-mRNA-processing factor 17	CDC40	21.4965	23.4597	23.7144	23.4922	23.3279	21.4015	NaN	22.2892	1.761	1.38111
Cell division control protein 42 homolog	CDC42	26.9063	26.9977	27.8475	27.9183	27.7482	26.7049	27.2707	27.3396	0.378545	0.535968
Serine/threonine-protein kinase MRCK beta	CDC42BPB	22.3573	21.3119	22.0219	22.6148	21.8804	23.4574	23.4727	22.7351	-1.18447	1.85423
Cell division cycle 5-like protein	CDC5L	26.3043	26.5625	26.2379	26.7609	26.6426	26.8611	26.3322	26.4577	-0.0486909	0.101076
Cell division cycle 7-related protein kinase	CDC7	23.907	24.6995	23.8183	23.7502	23.5662	24.1707	24.1735	24.1842	-0.227876	0.38014
Parafibromin	CDC73	25.4425	25.2137	25.6317	25.1745	25.5401	25.429	26.2606	25.6042	-0.36409	0.826243
Borealin	CDCA8	23.3069	21.6639	21.6023	20.9545	21.6741	21.0433	NaN	20.9945	1.11431	1.02152
Cadherin-1;E-Cad/CTF1;E-Cad/CTF2;E-Cad/CTF3	CDH1	21.8768	23.1229	21.6973	22.7082	20.9176	23.8383	NaN	NaN	0.0844311	0.0341188
Cadherin-2	CDH2	25.3724	25.5039	25.8764	26.1732	26.1995	26.7884	26.2063	26.3021	-0.607193	1.22915
Cadherin-6	CDH6	22.6549	22.1363	22.5294	22.733	22.8543	20.4684	22.3732	22.8484	0.684902	0.578383
Cyclin-dependent kinase 11B;Cyclin-dependent kinase 11A	CDK11B;CDK11A	22.6227	23.6285	23.6685	23.9373	23.0865	22.5811	23.6157	25.2272	-0.419334	0.268163
Cyclin-dependent kinase 12	CDK12	24.2397	24.6146	23.4154	24.2675	24.1214	23.599	24.1279	23.6942	0.324707	0.518339
Cyclin-dependent kinase 2;Cyclin-dependent kinase 3	CDK2;CDK3	24.8054	24.5578	24.9624	24.8951	25.1146	25.1021	24.4466	24.3443	0.236044	0.509306
Cyclin-dependent kinase 4	CDK4	NaN	NaN	22.1923	NaN	NaN	21.2487	NaN	NaN	NaN	NaN
Cyclin-dependent-like kinase 5	CDK5	22.4243	22.981	21.686	22.8143	21.5697	22.8159	22.7659	22.1853	-0.293982	0.299965
CDK5 regulatory subunit-associated protein 1	CDK5RAP1	23.31	23.7576	21.9633	23.1697	23.2066	22.4426	21.4321	23.2016	0.722643	0.630429
CDK5 regulatory subunit-associated protein 3	CDK5RAP3	23.8668	24.9024	24.7762	24.8654	25.3247	24.6328	25.0518	25.2433	-0.228865	0.27388
Cyclin-dependent kinase 7	CDK7	23.5171	23.2415	23.5522	24.1954	23.1601	23.611	23.8028	23.9596	-0.257883	0.457539
Cyclin-dependent kinase 9	CDK9	21.5161	22.9619	23.6963	22.4698	22.7421	22.898	23.0561	23.6922	-0.538223	0.484817
CDKN2A-interacting protein	CDKN2AIP	NaN	NaN	22.1622	21.4139	21.6629	NaN	22.2078	22.5907	-0.706799	1.15494
CDKN2AIP N-terminal-like protein	CDKN2AIPNL	21.2729	NaN	NaN	NaN	NaN	NaN	NaN	NaN	NaN	NaN
Phosphatidate cytidylyltransferase 2	CDS2	23.0814	23.0039	25.1806	21.6517	24.9031	21.282	21.9379	21.442	2.01017	1.19439
Protein CDV3 homolog	CDV3	26.5388	27.1597	26.75	27.0216	26.1978	26.0056	26.2542	25.6613	0.759883	1.569
CCAAT/enhancer-binding protein beta	CEBPB	NaN	NaN	NaN	NaN	NaN	20.7353	22.1932	NaN	NaN	NaN
CCAAT/enhancer-binding protein zeta	CEBPZ	27.1758	27.4552	27.5705	27.5298	27.2811	27.1561	27.2841	27.4265	0.11362	0.440096
Cat eye syndrome critical region protein 2	CECR2	24.3294	24.1386	24.9093	25.0006	24.2832	24.5395	25.0942	24.7679	-0.268316	0.460766
Cat eye syndrome critical region protein 5	CECR5	25.9654	25.5242	25.7771	25.5773	26.3407	25.7207	25.1777	25.6035	0.336304	0.706958
CUGBP Elav-like family member 1	CELF1	26.7115	27.0707	26.8733	27.1731	27.373	27.1076	26.8372	26.8731	0.10101	0.248598
Centromere protein F	CENPF	22.1655	22.5877	21.6462	21.9985	19.8077	21.9091	22.5611	23.1395	-0.895396	0.611801
Centromere protein V	CENPV	23.9399	23.4374	23.2986	24.4592	23.5671	23.8318	23.67	24.611	-0.29716	0.367851
Centrosomal protein of 131 kDa	CEP131	22.2097	22.5199	20.7199	NaN	NaN	21.42	21.2509	21.3851	-0.134707	0.0640813
Centrosomal protein of 164 kDa	CEP164	23.4453	23.2679	25.2701	24.9064	24.9342	22.6492	23.2294	23.7568	1.15295	0.97999
Centrosomal protein of 170 kDa	CEP170	24.1957	23.7136	24.1931	23.3211	24.4688	24.2871	24.6577	24.4415	-0.483638	0.856705
Centrosomal protein of 55 kDa	CEP55	NaN	NaN	21.0117	NaN	NaN	NaN	NaN	NaN	NaN	NaN
Ceramide synthase 2	CERS2	25.9276	26.5262	25.9549	25.7529	25.6208	26.2387	26.7351	26.1507	-0.418384	0.8562
Liver carboxylesterase 1	CES1	22.2745	NaN	22.4383	20.6431	NaN	22.4383	22.0642	22.6953	-1.5308	0.784801
Centrin-2	CETN2	23.1287	21.8291	NaN	21.5175	22.7359	21.3209	NaN	21.1144	1.03732	0.791721
Craniofacial development protein 1	CFDP1	24.8972	24.6675	23.8299	24.725	24.5008	23.9318	24.5294	24.2337	0.292416	0.479838
Cofilin-1	CFL1	32.3828	32.4249	32.3219	32.7388	32.2585	33.0285	33.0468	32.735	-0.511403	2.06632
Cofilin-2	CFL2	22.3167	21.9644	24.1264	23.0122	23.1651	23.001	22.7619	24.1067	-0.372879	0.262481
Chromatin assembly factor 1 subunit A	CHAF1A	23.8686	24.4301	23.7535	22.7511	23.4298	24.2965	21.3347	23.0691	0.746542	0.463027
Chromatin assembly factor 1 subunit B	CHAF1B	21.8922	23.0762	23.4224	22.579	22.2981	21.145	20.9478	NaN	1.94183	2.34896
Chromosome alignment-maintaining phosphoprotein 1	CHAMP1	25.1834	24.9569	25.6384	25.2123	24.6089	25.0192	24.9903	25.464	-0.0378484	0.0529654
Coiled-coil-helix-coiled-coil-helix domain-containing protein 2;Putative coiled-coil-helix-coiled-coil-helix domain-containing protein CHCHD2P9, mitochondrial	CHCHD2;CHCHD2P9	25.6236	25.2359	26.0422	26.0812	25.5622	25.59	25.9644	25.9449	-0.124068	0.216229
MICOS complex subunit MIC19	CHCHD3	25.815	25.8043	25.9997	25.7898	25.7445	26.2495	25.888	25.7463	-0.130589	0.47728
Mitochondrial intermembrane space import and assembly protein 40	CHCHD4	24.7915	22.8874	24.2607	22.7898	24.4361	23.8994	24.4536	24.0641	-0.305871	0.215626
Chromodomain-helicase-DNA-binding protein 1	CHD1	25.581	25.2804	24.6482	24.7258	24.4202	25.2274	24.9314	25.1962	-0.187194	0.260098
Chromodomain-helicase-DNA-binding protein 1-like	CHD1L	NaN	21.6171	20.6162	NaN	NaN	21.0297	21.0893	20.9328	0.12784	0.0899752
Chromodomain-helicase-DNA-binding protein 4	CHD4	26.54	26.9086	26.8578	26.7576	26.1282	26.598	26.5902	27.009	-0.0939804	0.169187
Chromodomain-helicase-DNA-binding protein 8;Chromodomain-helicase-DNA-binding protein 9;Chromodomain-helicase-DNA-binding protein 7;Chromodomain-helicase-DNA-binding protein 6	CHD8;CHD9;CHD7;CHD6	NaN	19.5143	19.8905	NaN	NaN	NaN	NaN	23.0992	NaN	NaN
Serine/threonine-protein kinase Chk1	CHEK1	23.3848	22.7785	22.7775	22.758	22.7297	22.4742	23.4471	22.6316	0.0347455	0.0438277
Serine/threonine-protein kinase Chk2	CHEK2	21.9269	21.5632	NaN	NaN	NaN	22.1674	NaN	22.1757	NaN	NaN
Calcium homeostasis endoplasmic reticulum protein	CHERP	26.2452	26.1691	26.3021	25.88	26.6067	26.551	26.435	26.5043	-0.256134	0.80838
Chitinase domain-containing protein 1	CHID1	24.2105	24.286	24.0774	24.729	24.2266	23.9545	24.1077	24.2679	0.195848	0.564134
Rab proteins geranylgeranyltransferase component A 1	CHM	NaN	21.7873	21.8054	20.6863	22.1052	NaN	NaN	20.7923	1.30704	1.04533
Charged multivesicular body protein 1a	CHMP1A	22.9736	22.2122	22.7428	22.2514	22.078	21.2964	22.2155	21.475	0.789309	1.36762
Charged multivesicular body protein 2a	CHMP2A	22.2076	23.0965	22.4876	NaN	21.4794	NaN	22.0122	NaN	0.42287	0.175595
Charged multivesicular body protein 5	CHMP5	22.8442	24.2039	22.9307	23.4465	23.1461	23.0135	NaN	22.944	1.3856	0.830706
Charged multivesicular body protein 6	CHMP6	22.0829	NaN	21.9336	22.2614	NaN	22.2055	NaN	22.6784	-0.160141	0.112809
Cysteine and histidine-rich domain-containing protein 1	CHORDC1	27.5756	27.7177	27.4641	27.4421	27.6161	27.5618	27.5721	27.4308	0.0415507	0.221182
Calcineurin B homologous protein 1	CHP1	24.4152	23.2477	24.0111	23.7293	24.8153	23.8197	23.8972	23.359	0.35176	0.406796
Chromosome transmission fidelity protein 8 homolog isoform 2	CHTF8	22.0263	23.3301	NaN	NaN	23.1869	21.6949	22.7762	NaN	0.562706	0.217742
Chromatin target of PRMT1 protein	CHTOP	25.5355	24.3966	24.9449	23.3252	24.4862	23.2988	23.8124	25.4916	0.336764	0.193391
Protein farnesyltransferase subunit beta;Protein Churchill	CHURC1-FNTB;FNTB;CHURC1	NaN	22.0002	21.4628	21.9391	20.7589	NaN	NaN	20.8314	1.49551	1.91828
Probable cytosolic iron-sulfur protein assembly protein CIAO1	CIAO1	25.7014	25.6046	26.058	25.6446	26.2596	25.8943	25.9748	25.8602	-0.0561682	0.120095
Anamorsin	CIAPIN1	27.0104	26.9123	26.6503	27.611	27.116	27.1993	26.9596	27.0165	0.00149612	0.00229721
Cold-inducible RNA-binding protein	CIRBP	25.3194	25.5215	26.3975	26.9228	25.7593	25.9106	25.9555	26.4391	-0.117627	0.104594
Cirhin	CIRH1A	25.2135	24.3774	24.9004	25.2316	25.0817	25.2151	25.3197	25.414	-0.355368	0.829794
CDGSH iron-sulfur domain-containing protein 1	CISD1	22.5641	NaN	21.2706	22.5807	21.0188	21.8823	NaN	NaN	0.0791946	0.0631543
CDGSH iron-sulfur domain-containing protein 2	CISD2	24.0934	23.4874	24.8275	24.4425	24.887	23.9	24.8449	23.7269	0.190247	0.172542
Citron Rho-interacting kinase	CIT	23.8547	24.3512	23.6805	23.7817	23.6968	22.687	22.0432	23.4352	1.15118	1.84838
Cytoskeleton-associated protein 4	CKAP4	25.8948	25.7812	24.8151	25.4164	25.382	25.7182	24.8741	24.9577	0.274577	0.373463
Cytoskeleton-associated protein 5	CKAP5	28.0035	27.83	27.467	28.0129	27.3913	27.6598	27.3991	27.9627	0.067068	0.117584
Creatine kinase B-type	CKB	29.9334	29.2936	30.0776	29.4042	30.0996	30.2502	29.7064	29.6895	-0.120361	0.176256
Creatine kinase U-type, mitochondrial	CKMT1A;CKMT1B	26.1914	26.7001	26.4961	26.217	26.2836	26.6721	26.7205	26.3456	-0.201725	0.617973
Cyclin-dependent kinases regulatory subunit 1;Cyclin-dependent kinases regulatory subunit	CKS1B	24.373	25.3059	24.4913	24.6864	24.7166	24.9077	24.7762	24.9016	-0.147219	0.282226
CLIP-associating protein 1	CLASP1	25.533	25.0434	25.467	24.9908	25.8847	25.9155	24.8162	25.1111	0.102861	0.11732
CLIP-associating protein 2	CLASP2	23.5032	22.6483	23.6184	23.9211	21.5303	23.0844	21.824	22.3476	0.625596	0.439221
Chloride channel CLIC-like protein 1	CLCC1	23.1757	21.9823	22.4804	22.4455	22.6807	22.4766	22.2336	22.6583	0.0967651	0.133738
Claudin-6;Claudin-3;Claudin-4;Claudin-9	CLDN6;CLDN3;CLDN4;CLDN9	25.5151	24.8366	25.6662	23.455	25.0381	24.7032	24.2951	23.5756	0.710866	0.579936
Chloride intracellular channel protein 1	CLIC1	28.714	28.539	28.8842	28.4625	28.9685	28.4807	28.3132	28.2116	0.378483	1.43653
Chloride intracellular channel protein 4	CLIC4	29.4964	29.8974	29.7543	29.4835	29.7108	29.8546	28.8664	29.3503	0.311408	0.636661
Clathrin interactor 1	CLINT1	25.8177	26.1123	25.4933	25.9128	25.7811	26.4825	26.2167	26.3187	-0.51583	1.91536
Methylosome subunit pICln	CLNS1A	25.8044	26.2745	25.5957	25.5439	24.7267	25.6597	21.7003	25.8709	1.17871	0.519009
Caseinolytic peptidase B protein homolog	CLPB	24.5327	24.6242	24.4317	23.7814	24.2052	24.5414	24.6326	23.8168	-0.0152287	0.0187744
ATP-dependent Clp protease proteolytic subunit, mitochondrial;ATP-dependent Clp protease proteolytic subunit	CLPP	23.6839	23.248	23.6188	22.9943	23.5536	22.6557	22.4442	23.428	0.577117	1.07653
Cleft lip and palate transmembrane protein 1	CLPTM1	25.4358	25.036	24.9787	25.8678	24.7773	24.9673	24.3215	24.6361	0.577507	1.01854
Cleft lip and palate transmembrane protein 1-like protein	CLPTM1L	24.0012	24.3786	24.7846	24.2682	24.104	23.6389	24.4237	23.894	0.321827	0.617121
ATP-dependent Clp protease ATP-binding subunit clpX-like, mitochondrial	CLPX	25.7804	26.7168	26.2726	26.5147	26.4555	26.386	25.9513	26.4511	0.0851973	0.133529
Clathrin heavy chain 1;Clathrin heavy chain	CLTC	32.0508	31.8992	31.8125	31.909	31.9358	31.8938	32.0311	31.8922	-0.0175849	0.105922
Clathrin heavy chain 2	CLTCL1	23.1024	23.0721	22.7964	24.8485	22.7147	25.0886	25.3448	25.0012	-1.83805	1.8783
NA	CLUH	22.4949	21.928	22.2939	NaN	22.1616	22.5732	22.5069	22.7828	-0.856295	0.66218
Clustered mitochondria protein homolog	CLUH	28.1581	28.0184	27.765	27.9379	27.9061	27.7542	27.8496	27.7578	0.169934	0.974716
N-acylneuraminate cytidylyltransferase	CMAS	25.9502	25.8086	26.1387	26.2581	26.0726	26.4887	26.5669	26.1812	-0.366614	1.46567
Carboxymethylenebutenolidase homolog	CMBL	21.7219	20.8832	21.2678	21.8755	NaN	NaN	NaN	NaN	1.5901	2.53148
UMP-CMP kinase	CMPK1	26.0893	25.7957	25.8839	26.2769	25.9853	26.2706	25.755	26.1966	-0.0678547	0.161196
CKLF-like MARVEL transmembrane domain-containing protein 6	CMTM6	NaN	NaN	NaN	NaN	NaN	NaN	NaN	NaN	NaN	NaN
Cap-specific mRNA (nucleoside-2-O-)-methyltransferase 1	CMTR1	23.3142	23.2491	24.1533	22.6716	23.601	22.6984	24.1539	24.5251	-0.39466	0.322407
Cellular nucleic acid-binding protein	CNBP	26.8501	26.1406	26.2764	25.8821	26.6221	25.8318	26.088	25.0626	0.693457	1.12901
Cytosolic non-specific dipeptidase	CNDP2	28.6861	28.5739	29.0505	28.738	29.0123	28.6258	28.9791	28.7282	0.0344938	0.0853461
Protein cornichon homolog 4	CNIH4	25.6424	25.0825	25.1392	24.7621	25.1483	25.0155	23.8956	24.7516	0.60065	0.995654
Calponin-2;Calponin	CNN2	26.288	25.8766	26.8809	25.2987	24.9265	25.9654	25.8536	25.3986	0.114967	0.086879
Calponin-3	CNN3	28.1487	27.7357	27.5085	28.1397	27.9863	27.928	27.9667	28.0571	-0.0801411	0.187541
CCR4-NOT transcription complex subunit 1	CNOT1	27.8537	27.4725	27.6207	27.2618	27.4971	27.5602	27.6588	27.6537	-0.0830742	0.258708
CCR4-NOT transcription complex subunit 10	CNOT10	20.6514	NaN	NaN	21.9912	NaN	21.1381	NaN	22.3861	NaN	NaN
CCR4-NOT transcription complex subunit 11	CNOT11	23.4792	25.0981	24.1212	24.3775	24.3118	23.6526	24.3625	23.5367	0.426951	0.494704
CCR4-NOT transcription complex subunit 2	CNOT2	23.0349	23.5524	22.4438	23.28	22.7593	23.0289	22.4174	23.2206	0.125083	0.15281
CCR4-NOT transcription complex subunit 3	CNOT3	25.2554	24.148	23.6564	24.0057	23.8833	24.446	23.7846	24.575	-0.0787591	0.068195
CCR4-NOT transcription complex subunit 7	CNOT7	22.7741	23.0733	23.1882	23.1866	23.1112	22.704	22.9371	22.474	0.361651	1.36894
2,3-cyclic-nucleotide 3-phosphodiesterase	CNP	24.943	23.1369	23.3712	23.617	23.9782	23.1789	24.1101	24.2478	-0.0363164	0.0254831
Protein canopy homolog 2	CNPY2	27.3852	27.3083	27.5	27.8759	27.4397	27.5358	27.7698	27.5153	-0.105158	0.306158
Cytochrome c oxidase assembly factor 3 homolog, mitochondrial	COA3	23.5665	23.6719	23.0847	23.465	23.3467	22.4036	NaN	23.6286	1.40018	0.912211
Cytochrome c oxidase assembly factor 6 homolog	COA6	22.3777	20.8549	23.1405	21.4513	23.234	23.8449	23.2729	22.2088	-0.897177	0.592523
Cytochrome c oxidase assembly factor 7	COA7	24.5021	24.9124	24.7811	25.2539	24.2817	25.0179	24.267	24.4842	0.156547	0.227735
Bifunctional coenzyme A synthase;Phosphopantetheine adenylyltransferase;Dephospho-CoA kinase	COASY	24.2876	23.8798	24.5134	24.6257	24.5498	24.6257	23.7488	25.6766	-0.312457	0.293308
Conserved oligomeric Golgi complex subunit 2	COG2	21.4931	21.1622	20.5651	21.637	21.1338	20.3813	22.9278	23.2498	-0.988093	0.674123
Conserved oligomeric Golgi complex subunit 3	COG3	21.9405	21.8694	22.4896	22.7765	21.669	22.887	22.8231	23.108	-0.790403	1.49739
Conserved oligomeric Golgi complex subunit 4	COG4	22.2906	21.6386	21.8701	21.5802	NaN	23.3047	NaN	22.0319	-0.0480167	0.0219474
Conserved oligomeric Golgi complex subunit 8	COG8	NaN	21.5615	21.7126	20.8985	21.3411	21.342	22.4089	22.4967	-0.842994	1.17992
Coilin	COIL	22.5162	21.4793	23.7127	23.2361	23.3777	21.839	23.6558	23.717	-0.206166	0.109678
Collagen type IV alpha-3-binding protein	COL4A3BP	26.5157	26.74	26.6085	26.8705	26.9508	26.1315	26.1347	26.4182	0.508947	2.14158
Procollagen galactosyltransferase 1	COLGALT1	25.5178	26.2167	25.2276	25.9416	25.246	25.6411	25.9892	25.5662	-0.102258	0.139674
COMM domain-containing protein 9	COMMD9	24.3145	24.0081	23.6095	24.6028	23.2609	23.9679	22.864	24.1818	0.287966	0.271803
Coatomer subunit alpha;Xenin;Proxenin	COPA	29.4061	29.8011	29.5147	29.4726	29.2936	29.5778	29.5555	29.5287	-0.0563689	0.196328
Coatomer subunit beta	COPB1	28.6058	28.1443	28.3145	28.4528	28.7674	28.6528	28.1139	28.3645	0.0799218	0.167712
Coatomer subunit beta	COPB2	28.9899	29.1743	28.8823	29.0326	28.8737	28.8976	28.7995	28.8792	0.131816	0.863913
Coatomer subunit epsilon	COPE	27.8345	27.6602	27.242	27.2246	27.9134	27.9367	27.1152	27.244	0.142971	0.211834
Coatomer subunit gamma-1	COPG1	28.5591	28.7123	28.8078	28.3557	28.7193	28.3829	28.3878	28.5209	0.200302	0.915425
Coatomer subunit gamma-2	COPG2	24.984	25.7884	26.0004	25.5707	26.0449	25.8459	25.5234	25.738	-0.0247744	0.032028
COP9 signalosome complex subunit 2	COPS2	26.9219	27.0159	27.0296	27.2886	27.1614	27.2337	27.2691	26.6762	0.0238075	0.0509026
COP9 signalosome complex subunit 3	COPS3	26.356	26.3342	26.4008	26.3164	26.3954	26.5472	26.3593	26.4406	-0.0884724	1.00192
COP9 signalosome complex subunit 4	COPS4	27.3954	27.0903	27.0985	27.2147	27.0827	27.014	26.8213	27.133	0.186893	0.914207
COP9 signalosome complex subunit 5	COPS5	26.0218	26.0324	25.7555	26.0275	25.8747	25.8644	25.9261	25.8813	0.0518141	0.28805
COP9 signalosome complex subunit 6	COPS6	26.0207	26.2071	25.821	26.4577	25.9487	25.9942	26.5911	25.9165	-0.0762114	0.133868
COP9 signalosome complex subunit 7a	COPS7A	25.1782	25.4976	25.2452	25.4921	25.5235	25.5884	25.6325	25.5425	-0.200451	1.05251
COP9 signalosome complex subunit 7b	COPS7B	24.6922	24.5049	25.2636	24.229	24.9454	24.783	24.2489	24.8796	0.0898495	0.120962
COP9 signalosome complex subunit 8	COPS8	25.3564	26.3079	26.1162	26.0788	26.0631	26.2041	26.1414	25.6398	-0.0106263	0.0141592
Coatomer subunit zeta-1	COPZ1	27.4698	26.9518	26.7897	26.3366	26.4312	27.8575	26.2318	25.8538	0.148128	0.104065
Ubiquinone biosynthesis protein COQ9, mitochondrial	COQ9	23.6455	NaN	22.575	21.9013	22.6307	21.425	22.1651	21.708	0.48779	0.287957
Coronin-1B	CORO1B	26.3453	26.5847	26.9557	26.6596	26.4773	26.633	26.5162	26.6128	0.0171776	0.0429598
Coronin-1C;Coronin	CORO1C	26.7938	26.8778	27.3254	27.0351	27.2728	26.7268	27.0613	27.0508	0.114664	0.297685
Coronin;Coronin-7	CORO7-PAM16;CORO7	26.1254	25.3499	25.6116	25.506	26.4292	26.2183	25.9373	25.6611	-0.134467	0.177235
Coactosin-like protein	COTL1	27.5141	26.7642	27.0771	26.7506	28.0366	27.1522	25.7827	26.74	0.670224	0.746075
Cytochrome c oxidase assembly protein COX11, mitochondrial	COX11	21.2557	21.8503	23.4731	22.1354	21.2762	22.1182	22.5217	21.9369	-0.194145	0.131634
Cytochrome c oxidase assembly protein COX15 homolog	COX15	23.3781	22.3334	23.3267	23.3661	23.1558	23.0762	23.8739	23.2272	-0.280386	0.382997
Cytochrome c oxidase subunit 4 isoform 1, mitochondrial	COX4I1	26.2274	27.335	26.9065	27.0179	26.7572	26.8879	26.156	26.9011	0.200476	0.274458
Cytochrome c oxidase subunit 5A, mitochondrial	COX5A	27.1661	27.1658	26.5393	27.31	27.267	27.2709	26.6298	26.7583	0.203312	0.375341
Cytochrome c oxidase subunit 5B, mitochondrial	COX5B	26.3538	26.8635	26.8592	26.6699	26.2115	26.5376	26.8324	26.5127	-0.0359843	0.066655
Cytochrome c oxidase subunit 6B1	COX6B1	23.8603	25.6662	25.3436	25.022	25.5631	25.8208	24.1519	25.1908	0.0365476	0.0221428
Carboxypeptidase D	CPD	24.2128	24.2649	24.3262	24.3517	23.8782	24.2356	23.7901	24.254	0.113536	0.299147
Copine-1	CPNE1	28.2708	28.0148	28.0563	27.8102	28.1524	28.3561	28.4544	28.1179	-0.248574	1.02204
Copine-3	CPNE3	26.94	27.4632	27.3719	27.2224	27.0282	27.1705	27.2955	27.7278	-0.192767	0.485337
Oxygen-dependent coproporphyrinogen-III oxidase, mitochondrial	CPOX	25.9722	24.6307	25.4	24.9513	25.2768	25.5765	24.883	24.9882	0.0969458	0.105217
Serine/threonine-protein phosphatase CPPED1	CPPED1	24.1699	24.6186	20.3365	25.0291	24.2337	25.0678	23.8829	23.4516	-0.456556	0.146561
Carbamoyl-phosphate synthase [ammonia], mitochondrial	CPS1	24.6161	25.3937	24.5425	24.5033	23.4457	22.5013	22.6005	NaN	2.65754	2.15285
Cleavage and polyadenylation specificity factor subunit 1	CPSF1	25.5936	25.2642	25.6288	25.8521	25.3902	25.2736	25.996	25.7434	-0.125208	0.24812
Cleavage and polyadenylation specificity factor subunit 2	CPSF2	25.1892	25.3713	25.0213	25.1591	25.5482	25.3223	25.7699	25.405	-0.241252	0.750169
Cleavage and polyadenylation specificity factor subunit 3	CPSF3	25.8866	25.5457	25.8242	26.3057	26.084	25.6222	25.6151	25.2446	0.435277	1.18742
Integrator complex subunit 11	CPSF3L	23.6983	21.433	22.1087	23.4257	23.2944	NaN	23.4154	20.6905	1.07397	0.594333
Cleavage and polyadenylation specificity factor subunit 6	CPSF6	28.389	28.4712	28.1923	28.2745	28.0963	28.3272	28.0544	28.1541	0.106094	0.445936
Cleavage and polyadenylation specificity factor subunit 7	CPSF7	27.6453	27.8572	27.109	27.1721	27.5197	27.4942	27.0359	27.0998	0.250693	0.53772
Carnitine O-palmitoyltransferase 1, liver isoform	CPT1A	20.6775	21.534	20.6586	20.3735	NaN	20.346	20.768	NaN	0.730514	0.887479
Carnitine O-palmitoyltransferase 2, mitochondrial	CPT2	25.9496	26.3585	26.2489	26.5624	26.2565	26.8137	26.7093	26.9948	-0.564124	2.08614
Probable serine carboxypeptidase CPVL	CPVL	25.7357	25.8598	25.6512	25.8298	25.7024	25.9168	25.6116	25.5071	0.0772565	0.314591
Cellular retinoic acid-binding protein 1	CRABP1	28.1601	27.1495	27.1021	27.0265	27.2858	26.4407	26.9749	27.3021	0.438897	0.628676
Cellular retinoic acid-binding protein 2	CRABP2	28.8752	23.1095	23.7006	24.9468	23.4788	23.7642	24.2417	23.6852	0.925135	0.268978
Cyclic AMP-responsive element-binding protein 1	CREB1	NaN	NaN	20.9164	19.9894	NaN	NaN	20.3166	20.759	NaN	NaN
CREB-binding protein	CREBBP	22.0113	21.5225	22.0484	22.0665	21.6242	22.4618	22.7912	22.4551	-0.714762	2.18989
Cysteine-rich with EGF-like domain protein 2	CRELD2	20.7068	21.1679	21.1583	20.93	21.2238	20.2475	NaN	NaN	0.662458	0.771605
Adapter molecule crk	CRK	26.2975	26.9496	26.3972	26.5924	26.829	26.3589	26.2017	25.8275	0.483755	1.27567
Crk-like protein	CRKL	26.2891	26.4041	26.5568	26.7962	26.9129	25.8286	25.7388	26.0752	0.710958	2.21075
Crooked neck-like protein 1	CRNKL1	24.3501	23.1835	24.5803	24.0714	24.4699	23.9303	23.767	24.3959	0.0999719	0.10127
Rootletin	CROCC	24.5379	24.4875	25.1433	24.1	21.8477	22.3503	22.7163	27.748	-0.248223	0.0592908
Cartilage-associated protein	CRTAP	26.8207	26.8217	26.2314	26.4739	26.4224	26.3654	26.6031	26.5371	0.0521573	0.118886
Quinone oxidoreductase	CRYZ	27.1878	25.9506	26.3645	26.4961	25.9919	26.0018	26.6717	26.669	-0.0493137	0.05095
Citrate synthase, mitochondrial;Citrate synthase	CS	29.8953	30.2861	29.657	30.2218	29.9734	29.8705	29.6788	29.4421	0.342913	0.996782
Cold shock domain-containing protein E1	CSDE1	29.1359	29.6747	29.169	29.7327	29.1249	29.2358	29.2549	29.2149	0.132225	0.301737
Exportin-2	CSE1L	31.3447	31.1718	31.0655	31.2616	31.409	31.3447	31.2198	31.2343	-0.0157585	0.0649123
Tyrosine-protein kinase CSK	CSK	NaN	21.9247	22.4196	23.5206	22.3216	23.0686	22.7417	NaN	0.0654626	0.0353377
Casein kinase I isoform alpha;Casein kinase I isoform alpha-like	CSNK1A1;CSNK1A1L	24.7504	24.3117	23.798	24.7599	23.9027	24.757	24.4912	24.8233	-0.385945	0.661113
Casein kinase I isoform delta	CSNK1D	21.6653	21.3684	21.186	20.2406	21.6657	NaN	NaN	19.719	0.594276	0.503516
Casein kinase II subunit alpha;Casein kinase II subunit alpha 3	CSNK2A1;CSNK2A3	28.4559	28.4761	28.3205	28.739	28.3655	28.4012	28.4146	28.2997	0.0995622	0.443303
Casein kinase II subunit alpha	CSNK2A2	26.1207	26.3553	26.5298	26.6278	26.2597	26.1466	26.0984	25.9133	0.32588	1.31222
Casein kinase II subunit beta	CSNK2B;CSNK2B-LY6G5B-1181;CSNK2B-LY6G5B--991;CSNK2B-LY6G5B-562	25.3638	24.3681	24.7929	24.8151	25.6846	24.4503	25.6753	24.7867	0.0341616	0.0286818
Cysteine and glycine-rich protein 2	CSRP2	26.5569	26.3595	26.4292	27.1237	26.6611	26.3127	26.4793	26.7774	0.102951	0.197931
Cystatin-B	CSTB	27.0527	26.8329	26.5538	26.4001	26.3318	26.893	26.8204	26.867	-0.225847	0.585989
Cleavage stimulation factor subunit 1	CSTF1	26.169	26.3143	26.2068	26.4503	26.1634	26.1256	25.9857	26.535	0.0453265	0.120218
Cleavage stimulation factor subunit 2	CSTF2	25.9439	25.3405	25.8333	26.2007	26.3335	25.3144	26.0516	25.831	0.198071	0.296473
Cleavage stimulation factor subunit 3	CSTF3	24.9815	25.4757	25.6069	24.7344	25.5849	24.9951	25.4016	25.1431	0.0967473	0.146697
C-terminal-binding protein 1	CTBP1	23.1439	23.6906	22.9796	23.6777	22.7183	23.9274	23.7394	23.8043	-0.581675	1.17518
C-terminal-binding protein 2	CTBP2	26.3936	27.4275	26.9863	27.2853	26.7664	27.2063	27.316	26.6862	-0.0976743	0.129094
Transcriptional repressor CTCF	CTCF	21.0885	21.7351	21.099	22.2634	NaN	21.4417	20.017	23.0216	0.00681127	0.00324459
RNA polymerase II subunit A C-terminal domain phosphatase	CTDP1	24.2007	24.2088	24.0951	24.229	24.2345	24.3018	24.579	24.6639	-0.321303	1.99875
CTD small phosphatase-like protein 2	CTDSPL2	20.9069	21.5315	22.166	NaN	23.116	NaN	NaN	NaN	1.2365	0.918904
Cystathionine gamma-lyase	CTH	26.5932	26.8781	26.8477	27.2102	26.2171	27.3504	27.3915	27.19	-0.561381	1.33003
Catenin alpha-1	CTNNA1	27.7848	27.8094	28.361	28.2225	28.1858	27.9078	27.8989	27.9683	0.147721	0.420305
Catenin alpha-2	CTNNA2	23.6137	23.0971	23.2709	23.6116	25.4876	25.5928	25.1672	24.7244	-1.34525	1.17647
Catenin beta-1	CTNNB1	26.7154	26.8653	26.9193	26.9904	26.8234	27.5241	26.8614	26.9487	-0.248647	0.744859
Beta-catenin-like protein 1	CTNNBL1	24.842	23.6476	24.5537	24.6767	23.9833	23.9877	24.6061	24.6748	-0.0822333	0.0876764
Catenin delta-1	CTNND1	27.4242	27.2768	27.3964	27.4416	27.6116	27.5222	27.6449	27.1796	-0.0187946	0.0531273
CTP synthase 1;CTP synthase	CTPS1	29.2705	29.1922	29.6638	28.8554	29.7795	29.1324	29.3016	29.2977	0.10838	0.187535
CTP synthase 2	CTPS2	23.4291	23.4069	23.4404	23.7449	23.4132	23.6768	22.9836	23.9445	-0.0480656	0.0763509
RNA polymerase-associated protein CTR9 homolog	CTR9	24.2982	26.0183	26.6156	25.6553	25.2287	25.9166	25.3926	24.8838	0.165571	0.108642
Lysosomal protective protein;Lysosomal protective protein 32 kDa chain;Lysosomal protective protein 20 kDa chain;Carboxypeptidase	CTSA	23.3218	23.2894	23.2349	23.6302	23.2356	22.7529	23.4003	23.3972	0.158886	0.372044
Cathepsin B;Cathepsin B light chain;Cathepsin B heavy chain	CTSB	NaN	23.6504	22.1669	NaN	21.1073	NaN	NaN	NaN	0.38424	0.182172
Dipeptidyl peptidase 1;Dipeptidyl peptidase 1 exclusion domain chain;Dipeptidyl peptidase 1 heavy chain;Dipeptidyl peptidase 1 light chain	CTSC	28.1831	28.5478	28.46	28.8921	28.8004	27.9711	28.3629	28.2461	0.383311	1.05425
Cathepsin D;Cathepsin D light chain;Cathepsin D heavy chain	CTSD	28.0335	28.0196	28.0106	28.094	28.0354	28.192	28.2797	27.6493	-0.00171038	0.00393124
Src substrate cortactin	CTTN	27.9807	27.994	28.2358	27.7928	28.1427	27.8909	27.9907	27.9937	0.070772	0.282411
CTTNBP2 N-terminal-like protein	CTTNBP2NL	24.1464	23.5366	23.9762	23.8357	24.1803	24.2175	23.9526	23.879	-0.0813274	0.183261
Cullin-1	CUL1	25.5507	26.217	25.3096	25.0131	25.8485	25.6291	26.1379	25.4768	-0.160159	0.201522
Cullin-2	CUL2	25.2848	24.1744	24.0999	23.7063	24.508	22.4273	22.8079	23.2569	1.52398	2.07899
Cullin-3	CUL3	25.4682	25.7225	25.729	25.6989	25.0951	25.5682	25.7637	26.0791	-0.260927	0.63731
Cullin-4A	CUL4A	21.3323	22.478	21.9186	23.5327	NaN	22.6349	22.3104	NaN	-0.129998	0.0433727
Cullin-4B	CUL4B	26.1383	26.1731	26.0907	26.1982	26.4945	26.2329	26.6389	26.2364	-0.15045	0.503851
Cullin-5	CUL5	22.756	23.9669	23.3469	24.0962	24.2608	24.3428	23.5788	23.472	-0.112523	0.0974951
Cullin-7	CUL7	23.5101	22.182	22.2738	22.4239	NaN	22.667	23.4271	22.4268	-0.56337	0.436208
Protein CutA	CUTA	24.762	24.1808	24.3174	24.1488	24.4817	24.0159	24.6867	25.051	-0.206407	0.328318
Pre-mRNA-splicing factor CWC22 homolog	CWC22	22.65	22.969	22.187	NaN	NaN	21.9416	22.1602	22.3469	-0.524177	0.250749
Peptidyl-prolyl cis-trans isomerase CWC27 homolog	CWC27	24.6151	25.164	24.8835	24.776	23.8568	23.5218	23.6473	25.3063	0.500553	0.436545
CWF19-like protein 1	CWF19L1	23.6634	23.194	23.4738	23.2083	22.9088	24.0807	23.5807	24.0557	-0.616078	1.58733
Coxsackievirus and adenovirus receptor	CXADR	24.2116	24.2566	23.9215	24.5276	23.8887	24.2641	23.8781	24.4669	-0.0418317	0.0745
UPF0428 protein CXorf56	CXorf56	22.3849	22.284	22.4436	21.6426	23.074	21.4531	21.9453	21.8307	0.622767	0.992595
Cytochrome b561 domain-containing protein 2	CYB561D2	NaN	NaN	NaN	NaN	NaN	NaN	22.7444	22.266	NaN	NaN
Cytochrome b5	CYB5A	26.016	24.6045	25.0145	24.6597	25.1668	22.7582	23.2805	23.134	2.03473	2.89835
NA	CYB5B	23.3205	NaN	22.8983	24.1707	23.3153	23.7088	23.3588	23.0395	-0.763492	0.278224
Cytochrome b5 type B	CYB5B	24.9389	26.2868	25.7414	26.5536	25.1995	26.2886	25.8483	26.0735	-0.326079	0.329936
NADH-cytochrome b5 reductase 1	CYB5R1	21.894	NaN	22.1866	NaN	NaN	20.902	21.6355	NaN	NaN	NaN
NADH-cytochrome b5 reductase 3;NADH-cytochrome b5 reductase 3 membrane-bound form;NADH-cytochrome b5 reductase 3 soluble form	CYB5R3	27.6147	27.3652	27.6347	27.6407	27.3613	27.5494	27.5475	27.6977	-0.0748952	0.338544
Cytochrome c1, heme protein, mitochondrial	CYC1	24.6627	24.9037	25.4587	24.5909	25.7438	26.0152	26.0882	25.8174	-0.90161	1.57855
Cytochrome c	CYCS	27.7509	28.0828	28.0796	27.9956	27.7097	28.0038	28.3056	27.8791	-0.139139	0.437921
Cytoplasmic FMR1-interacting protein 1	CYFIP1	26.2386	26.6612	26.2207	26.481	26.4212	26.4944	26.4543	26.5055	-0.0801987	0.308637
Cytoplasmic FMR1-interacting protein 2	CYFIP2	21.9049	21.7891	NaN	22.5942	21.7129	20.6289	21.5578	21.7563	0.55046	0.715982
Lanosterol 14-alpha demethylase	CYP51A1	25.2412	25.1889	25.4574	24.7833	26.0878	25.8048	24.9328	25.792	-0.158115	0.173091
Dolichyl-diphosphooligosaccharide--protein glycosyltransferase subunit DAD1	DAD1	27.4295	26.6803	26.6606	26.8005	26.6096	26.9001	26.3039	27.0839	0.0734517	0.101692
Dystroglycan;Alpha-dystroglycan;Beta-dystroglycan	DAG1	23.8136	22.1775	21.4936	23.5475	22.6896	23.7629	23.3593	23.2852	-0.724759	0.586065
Sn1-specific diacylglycerol lipase beta	DAGLB	23.2444	22.5189	23.9371	22.4456	23.7322	22.0514	22.6114	23.1246	0.579817	0.58652
Bifunctional ATP-dependent dihydroxyacetone kinase/FAD-AMP lyase (cyclizing);ATP-dependent dihydroxyacetone kinase;FAD-AMP lyase (cyclizing)	DAK;TKFC	24.9714	24.4237	24.9676	24.8169	25.6669	24.8061	25.9339	24.7966	-0.209561	0.218011
28S ribosomal protein S29, mitochondrial	DAP3	27.6892	27.0534	27.764	27.2146	27.4891	27.4163	27.7905	27.0569	0.0208729	0.0300924
Aspartate--tRNA ligase, cytoplasmic	DARS	29.1234	29.2479	29.3957	29.4081	29.3039	29.2412	29.1681	29.297	0.0603563	0.345905
Aspartate--tRNA ligase, mitochondrial	DARS2	23.7991	22.8288	23.7698	22.4933	24.0829	23.6286	NaN	23.0734	0.390276	0.334746
Death domain-associated protein 6	DAXX	24.2624	22.8124	24.6887	24.2584	22.5615	NaN	21.9792	23.6483	2.09735	0.976825
DAZ-associated protein 1	DAZAP1	27.5115	26.9944	27.9393	27.852	27.7376	27.8241	27.7901	27.4556	-0.0829547	0.129189
Acyl-CoA-binding protein	DBI	23.7148	24.2665	24.9587	25.2608	23.7196	25.3445	24.5302	25.0505	-0.590976	0.614642
Drebrin	DBN1	28.9797	28.6614	28.7196	28.7922	28.9498	28.7507	29.0446	29.12	-0.15122	0.611793
Drebrin-like protein	DBNL	24.4809	25.108	24.4451	24.9208	24.8585	24.8864	24.5312	24.4784	0.130647	0.275886
Lipoamide acyltransferase component of branched-chain alpha-keto acid dehydrogenase complex, mitochondrial	DBT	25.8224	25.5236	26.2255	25.592	25.5693	25.2173	25.3626	25.2301	0.476548	1.44295
DDB1- and CUL4-associated factor 13	DCAF13	21.3566	20.8993	NaN	NaN	22.2307	22.1523	21.8792	22.3118	-0.953017	1.16088
DDB1- and CUL4-associated factor 16	DCAF16	22.4186	23.3392	21.7432	22.4254	22.3972	22.0826	22.2889	21.5759	0.482279	0.613952
DDB1- and CUL4-associated factor 7	DCAF7	23.1053	22.7028	23.2619	22.8438	NaN	22.2702	22.8395	23.5162	-0.142998	0.121285
m7GpppX diphosphatase	DCPS	25.0403	24.4274	24.2237	24.9988	24.9498	25.1555	25.1419	24.3124	-0.141951	0.18329
Deoxycytidylate deaminase	DCTD	23.4515	23.2738	23.3301	23.3608	22.9882	23.088	23.2055	23.5761	-0.00897369	0.0203299
Dynactin subunit 1	DCTN1;DKFZp686E0752	26.7727	26.3148	26.8927	27.0789	26.5838	26.3511	26.6382	26.8239	0.124176	0.25135
Dynactin subunit 2	DCTN2	26.5414	26.3319	26.3196	26.9015	26.4438	26.9014	26.6441	26.4327	-0.151748	0.3828
Dynactin subunit 3	DCTN3	NaN	NaN	NaN	23.8686	NaN	NaN	23.5674	23.0015	NaN	NaN
Dynactin subunit 4	DCTN4	23.7765	24.5138	24.178	23.5217	23.3425	22.3859	24.6027	22.6659	0.648331	0.509798
dCTP pyrophosphatase 1	DCTPP1	24.6135	24.7602	23.0615	24.146	23.7709	23.2334	NaN	24.1154	1.53576	0.80796
DCN1-like protein 1;DCN1-like protein	DCUN1D1	25.7724	25.8627	25.9505	26.1094	25.4434	26.3816	24.7425	25.7434	0.205191	0.216617
DCN1-like protein 5;DCN1-like protein	DCUN1D5	24.5878	23.8432	24.0014	24.512	24.4118	24.322	22.9934	23.3282	0.723369	1.0695
L-xylulose reductase	DCXR	25.8086	24.947	26.284	25.562	26.0305	25.8335	26.6234	25.9495	-0.409057	0.535214
N(G),N(G)-dimethylarginine dimethylaminohydrolase 2	DDAH2	23.5606	22.1227	25.1053	24.9638	22.8083	24.0703	23.5546	23.0955	0.138669	0.0607712
DNA damage-binding protein 1	DDB1	29.6064	29.7338	29.5895	29.9706	29.434	29.8532	29.9469	29.9119	-0.237131	1.00867
Protein DDI1 homolog 2	DDI2	27.0867	26.9723	26.6798	26.9254	26.9607	26.355	26.2078	26.7465	0.488527	1.79119
Dolichyl-diphosphooligosaccharide--protein glycosyltransferase 48 kDa subunit	DDOST	29.2996	29.8204	29.0646	29.8591	29.4376	29.1478	29.3097	29.4476	0.194567	0.402195
DDRGK domain-containing protein 1	DDRGK1	22.4879	23.8721	24.0369	23.8683	22.7173	23.3301	22.5645	24.4609	-0.0552999	0.0320642
D-dopachrome decarboxylase;D-dopachrome decarboxylase-like protein	DDT;DDTL	24.8381	24.5159	24.5363	24.6209	25.2852	25.4596	24.8025	24.8768	-0.287002	0.546572
ATP-dependent RNA helicase DDX1	DDX1	29.0866	29.1768	28.9809	29.0202	29.7347	29.6195	29.275	29.0919	-0.128959	0.242841
Probable ATP-dependent RNA helicase DDX10	DDX10	25.3418	23.938	25.4065	25.4303	24.7605	25.3997	25.6059	25.5047	-0.528006	0.658186
Probable ATP-dependent RNA helicase DDX17	DDX17	29.3626	29.8901	29.3149	29.3688	29.3472	29.4799	29.4411	29.4274	0.0072567	0.0169026
ATP-dependent RNA helicase DDX18	DDX18	24.509	24.1232	24.3281	NaN	24.6507	24.4575	24.5453	23.4526	-0.744635	0.219694
NA	DDX19A	NaN	NaN	NaN	23.219	NaN	NaN	NaN	NaN	NaN	NaN
ATP-dependent RNA helicase DDX19A	DDX19A	26.6266	26.9595	27.0276	27.0457	26.8518	26.6889	27.1902	26.8192	0.00285428	0.00636818
ATP-dependent RNA helicase DDX19B	DDX19B	NaN	NaN	NaN	NaN	22.8006	NaN	22.3317	NaN	NaN	NaN
Probable ATP-dependent RNA helicase DDX20	DDX20	26.5279	26.4359	26.6103	26.2659	26.6995	26.6136	26.5896	26.6836	-0.121031	0.555093
Nucleolar RNA helicase 2	DDX21	27.7187	28.4618	27.6515	28.0467	28.0408	27.9499	27.7469	28.9291	-0.224696	0.284187
Probable ATP-dependent RNA helicase DDX23	DDX23	25.7709	26.5998	26.3186	26.4925	25.9524	25.6604	25.8924	25.5563	0.523818	1.24184
ATP-dependent RNA helicase DDX24	DDX24	24.0063	24.9144	23.9629	23.8708	23.9545	24.0214	23.0545	25.6127	-0.0877411	0.0510447
Probable ATP-dependent RNA helicase DDX27	DDX27	25.9663	26.1188	25.7938	26.0158	25.5354	25.9587	25.9966	25.9152	-0.070777	0.204275
ATP-dependent RNA helicase DDX39A	DDX39A	25.8675	25.9662	25.0262	25.7973	26.7739	25.7836	25.7795	25.0143	0.360418	0.378613
Spliceosome RNA helicase DDX39B	DDX39B	30.5688	30.9297	30.7003	30.5276	30.5292	30.6047	30.3665	30.4728	0.16976	0.730577
ATP-dependent RNA helicase DDX3X;ATP-dependent RNA helicase DDX3Y	DDX3X;DDX3Y	29.6373	29.7819	29.3354	30.0978	29.9358	29.715	29.7769	29.7663	0.00490049	0.00942949
Probable ATP-dependent RNA helicase DDX41	DDX41	25.4792	25.8285	25.9347	25.4799	25.9029	25.7714	25.6439	25.5549	0.068318	0.187013
ATP-dependent RNA helicase DDX42	DDX42	28.8216	29.364	28.7354	29.2063	28.5348	28.4021	28.3979	28.3474	0.549935	1.43956
Probable ATP-dependent RNA helicase DDX46	DDX46	28.3579	28.8773	28.5059	28.6042	28.3207	28.6969	28.3216	28.6172	-0.0119817	0.0260648
Probable ATP-dependent RNA helicase DDX47	DDX47	26.7779	27.1463	26.8904	27.0518	26.3063	26.6063	26.7537	27.1115	0.0107295	0.0162102
Probable ATP-dependent RNA helicase DDX49	DDX49	21.8897	24.0482	23.4753	23.9853	22.3078	23.3637	24.0272	24.6284	-0.865169	0.639105
Probable ATP-dependent RNA helicase DDX5	DDX5	31.0503	31.3462	30.8314	31.1549	30.9677	30.9809	31.2092	31.124	-0.0345627	0.100906
ATP-dependent RNA helicase DDX50	DDX50	24.5309	25.1188	24.7304	24.2619	24.2259	25.092	25.1466	24.4167	-0.311556	0.514334
ATP-dependent RNA helicase DDX51	DDX51	25.1782	24.553	24.295	24.7448	24.4858	23.1952	24.2723	23.7996	0.895674	1.5946
Probable ATP-dependent RNA helicase DDX52	DDX52	22.3365	20.3507	22.3988	22.5394	NaN	22.2934	22.9006	23.424	-0.953722	0.80677
ATP-dependent RNA helicase DDX54	DDX54	NaN	NaN	20.5602	22.194	22.1295	21.8803	NaN	22.9619	-0.176592	0.0801098
Probable ATP-dependent RNA helicase DDX56	DDX56	23.1629	23.7044	22.9063	21.9843	23.1675	22.6774	23.3126	23.2442	-0.0930072	0.0833208
Probable ATP-dependent RNA helicase DDX6	DDX6	28.3977	28.4542	28.3317	28.7534	28.4882	28.5201	28.6493	28.4285	-0.0475923	0.172636
2,4-dienoyl-CoA reductase, mitochondrial	DECR1	24.2423	23.9872	23.2777	25.3778	23.5966	23.9009	24.2839	25.5132	-0.469657	0.335689
Sphingolipid delta(4)-desaturase DES1	DEGS1	22.4133	21.9861	NaN	21.718	21.8391	21.5455	21.3866	21.458	0.139305	0.0942596
Protein DEK	DEK	25.3785	25.4292	26.1721	25.382	25.5564	25.6323	25.9451	25.9914	-0.27263	0.592183
Density-regulated protein	DENR	24.6123	24.922	24.9859	25.1947	25.2384	25.4054	24.023	24.432	0.370512	0.507886
Deoxyribose-phosphate aldolase	DERA	25.0865	24.8091	24.7	24.1829	25.3839	24.905	24.7384	24.1964	0.219214	0.295515
Derlin-1	DERL1	23.3824	23.7283	24.2607	23.3031	24.5543	22.726	23.2127	22.8647	0.911326	1.42427
Derlin-2	DERL2	24.2294	24.6121	24.4181	24.2333	24.2218	23.1332	23.2631	23.2524	1.12671	4.37232
Desumoylating isopeptidase 2	DESI2	21.661	21.7401	22.276	NaN	21.6973	22.9706	21.8879	NaN	-0.240623	0.250847
DNA fragmentation factor subunit alpha	DFFA	27.675	26.7536	25.8526	26.9405	26.4379	27.0888	26.4849	26.3132	0.102945	0.085846
Delta(24)-sterol reductase	DHCR24	28.2278	28.4063	27.3746	28.3766	28.0857	27.9444	27.6978	27.9563	0.228027	0.384315
7-dehydrocholesterol reductase	DHCR7	26.3289	25.7373	25.5382	25.884	26.0576	26.0535	26.6234	26.2228	-0.390721	0.906503
Dehydrodolichyl diphosphate syntase complex subunit DHDDS	DHDDS	NaN	NaN	NaN	22.3384	22.7203	22.4452	NaN	19.8324	NaN	NaN
Dihydrofolate reductase	DHFR	24.5455	24.3075	24.6832	24.3119	24.2307	24.0125	24.2025	23.045	0.662428	1.22695
Dihydroorotate dehydrogenase (quinone), mitochondrial	DHODH	23.1045	23.7068	24.0307	24.2836	23.576	22.81	23.7528	22.9733	0.561597	0.817637
Dehydrogenase/reductase SDR family member 1	DHRS1	23.3712	NaN	22.6247	NaN	23.0149	21.752	23.1035	22.4117	-0.342796	0.158446
Dehydrogenase/reductase SDR family member 2, mitochondrial	DHRS2	23.6591	27.4541	25.0386	28.043	26.6564	24.7807	25.3912	24.9102	1.14284	0.47916
Dehydrogenase/reductase SDR family member 7	DHRS7	22.6652	23.6922	24.4775	23.7866	24.1268	24.7971	24.2592	23.9954	-0.600922	0.654008
Probable 2-oxoglutarate dehydrogenase E1 component DHKTD1, mitochondrial	DHTKD1	23.8601	23.8424	24.9575	24.2234	25.2328	24.4514	22.6617	23.717	0.813226	0.741693
Pre-mRNA-splicing factor ATP-dependent RNA helicase DHX15	DHX15	29.0567	29.0709	29.6774	29.3917	28.9381	29.2061	29.2657	29.3806	-0.0571607	0.115167
Putative pre-mRNA-splicing factor ATP-dependent RNA helicase DHX16	DHX16	25.5088	25.3095	25.1076	24.858	25.1523	24.6947	25.2968	25.0227	0.182517	0.421059
ATP-dependent RNA helicase DHX29	DHX29	26.2681	26.4251	26.0184	26.2435	26.0507	25.7971	25.8811	25.6678	0.419154	2.05656
Putative ATP-dependent RNA helicase DHX30	DHX30	25.4765	26.71	25.5271	25.6409	26.4219	25.9736	26.2792	26.4124	-0.26648	0.320038
Putative ATP-dependent RNA helicase DHX33	DHX33	23.7236	24.0115	23.5443	23.8402	22.3923	23.6261	23.8078	23.0416	0.0105358	0.00843557
ATP-dependent RNA helicase DHX36	DHX36	25.9098	25.734	25.5289	24.9237	25.861	25.5248	25.0574	25.3898	0.267493	0.464657
Pre-mRNA-splicing factor ATP-dependent RNA helicase PRP16	DHX38	23.4429	22.7028	24.3267	23.6969	22.3615	22.92	20.1299	22.86	1.33622	0.812507
Probable ATP-dependent RNA helicase DHX40	DHX40	NaN	21.4712	21.4193	22.3801	21.597	21.0055	20.4812	NaN	0.864957	1.48741
ATP-dependent RNA helicase DHX8	DHX8	24.3067	23.9961	24.4017	25.1771	25.0828	24.6306	23.9547	24.7466	0.148947	0.161267
ATP-dependent RNA helicase A	DHX9	31.0616	30.843	30.8721	31.1629	31.0952	31.2079	31.3639	31.3182	-0.289675	1.72258
Diablo homolog, mitochondrial	DIABLO	23.7763	22.9376	23.2226	27.4536	24.5699	22.0232	27.4252	28.8912	-1.72117	0.405182
Protein diaphanous homolog 1	DIAPH1	26.494	26.3232	25.9924	26.0194	26.1363	25.9812	25.9052	25.6831	0.336564	1.24855
Endoribonuclease Dicer	DICER1	24.2854	23.8461	24.4976	23.8081	23.6881	24.3914	24.3621	24.4453	-0.374554	0.913724
Death-inducer obliterator 1	DIDO1	24.4339	25.7488	24.5576	25.2272	24.4274	24.7624	24.8326	25.2417	-0.0666078	0.0644688
Digestive organ expansion factor homolog	DIEXF	21.2846	20.8778	21.106	19.8102	21.5277	20.8987	20.3081	20.9538	0.201065	0.185458
Probable dimethyladenosine transferase	DIMT1	23.6912	24.4259	23.7343	23.3629	22.7937	23.7495	24.0189	22.5518	0.161537	0.125005
Disco-interacting protein 2 homolog B	DIP2B	24.0439	24.333	23.8158	23.6073	23.5488	24.4088	24.6419	24.2064	-0.549279	1.37215
Exosome complex exonuclease RRP44	DIS3	26.5285	26.6065	26.3621	26.2147	26.4938	26.0083	25.9317	25.748	0.545164	2.63257
H/ACA ribonucleoprotein complex subunit 4	DKC1	26.4611	25.395	25.9599	25.6183	26.2198	26.4299	25.6652	26.6795	-0.327432	0.426934
Dihydrolipoyllysine-residue acetyltransferase component of pyruvate dehydrogenase complex, mitochondrial;Acetyltransferase component of pyruvate dehydrogenase complex	DLAT	28.4848	28.4521	28.8244	28.7447	29.1367	27.9435	27.9966	28.5985	0.549005	1.2882
Dihydrolipoyl dehydrogenase, mitochondrial;Dihydrolipoyl dehydrogenase	DLD	28.4577	28.3446	28.6911	28.4852	28.9526	28.4376	28.3733	28.0998	0.282673	0.881679
Disks large homolog 1	DLG1	26.8405	26.4565	26.6689	26.7945	26.42	26.5052	26.7798	26.6453	-0.00735067	0.0194956
Disks large homolog 3	DLG3	NaN	22.032	21.5268	20.9944	22.2693	21.0913	NaN	21.2175	0.750372	1.02722
Disks large-associated protein 4	DLGAP4	23.8995	22.8283	20.9603	24.3392	23.8362	24.7912	NaN	21.2307	1.06946	0.358823
Disks large-associated protein 5	DLGAP5	23.0705	24.1603	22.6861	23.9068	24.4936	23.7172	23.1947	23.8847	0.0645575	0.047307
Dihydrolipoyllysine-residue succinyltransferase component of 2-oxoglutarate dehydrogenase complex, mitochondrial	DLST	28.1519	28.2752	28.1132	28.1497	27.9821	28.0244	28.4033	28.2088	-0.077774	0.325643
DmX-like protein 1	DMXL1	22.7373	23.0148	23.2552	22.5442	22.5896	22.1075	NaN	21.928	1.30931	1.7358
Dynein assembly factor 5, axonemal	DNAAF5	25.4498	26.1111	26.8663	26.4223	26.9296	26.3108	25.7758	25.7106	0.423419	0.499215
Dynein heavy chain 2, axonemal	DNAH2	21.7298	NaN	22.3074	NaN	NaN	NaN	22.0715	NaN	NaN	NaN
DnaJ homolog subfamily A member 1	DNAJA1	25.8979	26.4038	27.2793	26.9339	27.0317	26.6498	26.5893	26.7062	0.0608772	0.065282
DnaJ homolog subfamily A member 2	DNAJA2	24.6059	25.7234	25.2411	25.5407	25.3067	24.8706	25.6076	25.3552	0.0057635	0.00646818
DnaJ homolog subfamily A member 3, mitochondrial	DNAJA3	26.2255	25.4553	25.7289	26.1877	26.1247	25.969	25.483	24.9226	0.486208	0.810008
DnaJ homolog subfamily B member 1	DNAJB1	25.9017	26.1528	26.5326	26.1182	26.241	25.6824	26.3083	26.1767	0.133437	0.284688
DnaJ homolog subfamily B member 11	DNAJB11	26.9414	26.157	26.0483	26.0764	26.016	26.2987	25.8546	25.6343	0.318621	0.540346
DnaJ homolog subfamily B member 6	DNAJB6	24.966	25.8906	24.5018	23.8292	24.4229	23.8664	24.2113	23.911	0.72588	0.77109
DnaJ homolog subfamily C member 10	DNAJC10	23.9659	23.09	21.9587	22.6294	24.0667	23.755	23.9535	NaN	0.209658	0.0885847
DnaJ homolog subfamily C member 11	DNAJC11	26.084	25.2034	25.6734	25.8362	25.7556	25.7954	25.9393	24.6056	0.263729	0.304881
DnaJ homolog subfamily C member 16	DNAJC16	20.7966	20.5328	19.8952	22.7328	20.5505	21.764	20.1069	22.1758	-0.447345	0.227597
DnaJ homolog subfamily C member 17	DNAJC17	NaN	19.0492	19.3896	NaN	21.9162	20.3274	NaN	NaN	-0.0654692	0.0290051
Mitochondrial import inner membrane translocase subunit TIM14	DNAJC19	26.237	26.2148	26.397	26.1621	26.9601	26.2102	26.0943	26.0127	0.288448	0.699729
DnaJ homolog subfamily C member 2;DnaJ homolog subfamily C member 2, N-terminally processed	DNAJC2	23.9703	24.163	24.1693	24.0308	24.1127	24.042	23.0299	24.6191	0.192251	0.225098
DnaJ homolog subfamily C member 3	DNAJC3	24.5632	24.6768	24.814	23.4048	24.1938	23.4769	25.0658	22.7869	0.553985	0.409461
DnaJ homolog subfamily C member 5	DNAJC5	23.8814	23.1799	23.7433	22.3146	23.59	23.0036	23.8741	22.3008	0.282344	0.225952
DnaJ homolog subfamily C member 7	DNAJC7	26.6501	26.4205	25.8713	25.2686	25.76	25.8231	26.4779	26.0548	-0.124505	0.131495
DnaJ homolog subfamily C member 8	DNAJC8	26.2295	26.2874	26.0141	26.6022	26.4634	26.6192	26.4488	26.3044	-0.138144	0.406452
DnaJ homolog subfamily C member 9	DNAJC9	25.5511	25.6135	25.8999	25.558	25.2624	25.9862	25.5655	25.7738	-0.198183	0.574696
Dynamin-1-like protein	DNM1L	29.2169	28.6074	28.8891	28.9091	29.2492	29.1669	29.2223	28.9146	-0.126934	0.310404
Dynamin-2	DNM2	27.525	28.0435	27.2903	27.7939	27.4744	28.031	27.8222	27.7941	-0.257013	0.672738
DNA (cytosine-5)-methyltransferase 1	DNMT1	23.9707	24.3755	24.4551	24.3187	23.9836	24.1632	23.868	24.9987	-0.122545	0.16803
DNA (cytosine-5)-methyltransferase 3A	DNMT3A	25.4404	24.9787	25.4257	24.8639	25.4149	24.1045	23.7036	24.889	0.992383	1.76462
DNA (cytosine-5)-methyltransferase 3B	DNMT3B	30.0367	30.4119	29.9365	30.1846	30.26	30.1575	29.9123	30.4035	0.00816574	0.0182351
Aspartyl aminopeptidase	DNPEP	22.8803	23.2019	22.6268	23.5059	22.1612	23.8516	22.9323	23.2811	-0.479772	0.623777
2-deoxynucleoside 5-phosphate N-hydrolase 1	DNPH1	NaN	20.7023	21.4873	20.8995	21.3573	22.6542	22.1278	21.9841	-1.22719	2.4306
Deoxynucleotidyltransferase terminal-interacting protein 2	DNTTIP2	23.8492	25.5675	25.2935	24.6612	24.4924	24.6981	24.8324	22.7847	0.667725	0.481116
Dedicator of cytokinesis protein 7	DOCK7	24.3353	22.9454	24.2442	24.4562	24.2486	24.4062	25.3518	24.5426	-0.720919	0.843111
Deoxyhypusine hydroxylase	DOHH	25.3149	24.9766	25.2114	24.708	24.9285	24.2968	24.3451	24.7634	0.559474	1.68462
Dolichol kinase	DOLK	NaN	21.6745	NaN	19.7306	NaN	NaN	NaN	NaN	NaN	NaN
Dolichyldiphosphatase 1	DOLPP1	22.5241	22.7684	23.176	22.9689	23.6652	23.0876	22.9454	23.7168	-0.229414	0.310839
UDP-N-acetylglucosamine--dolichyl-phosphate N-acetylglucosaminephosphotransferase	DPAGT1	23.4938	22.0113	NaN	22.0445	21.9469	22.0097	23.6523	22.8001	-1.01006	0.507337
Zinc finger protein ubi-d4	DPF2	26.081	26.612	25.5156	25.602	26.3195	25.8557	26.1949	25.8837	0.0479435	0.0585071
Diphthamide biosynthesis protein 1	DPH1	21.3301	21.7829	20.7703	22.6462	21.4651	21.4231	22.3544	20.2017	0.272548	0.172251
Diphthamide biosynthesis protein 2	DPH2	24.0728	24.1604	23.8212	24.2162	23.7659	24.144	24.1818	24.7721	-0.358712	0.958036
Diphthine synthase	DPH5	25.6077	24.9764	25.3285	25.2607	25.3464	24.9381	25.1751	25.4076	0.130371	0.332661
Dolichol-phosphate mannosyltransferase subunit 1	DPM1	25.9008	25.1342	25.3032	24.6537	25.7085	25.2449	24.9222	25.2686	0.19487	0.263426
Dipeptidyl peptidase 3	DPP3	28.3669	28.4876	28.5754	28.5997	28.4789	28.4898	28.5057	28.6541	-0.0481466	0.302151
Dipeptidyl peptidase 9	DPP9	21.3043	21.246	21.0082	21.0125	NaN	20.6119	NaN	NaN	0.232262	0.138521
Developmental pluripotency-associated protein 4	DPPA4	27.8865	27.8009	27.486	27.6641	27.1454	28.0053	28.1515	28.3413	-0.569489	1.62485
Protein dpy-30 homolog	DPY30	NaN	19.2985	22.2251	NaN	21.136	21.647	19.9517	18.4547	0.847441	0.398603
Dihydropyrimidinase-related protein 2	DPYSL2	30.391	30.8649	30.6177	30.9686	30.9711	31.0216	31.1869	31.1572	-0.359295	1.22281
Dihydropyrimidinase-related protein 3	DPYSL3	30.0495	31.2293	31.4259	31.144	30.8969	31.4898	31.8542	31.7503	-0.748984	1.19519
Protein Dr1	DR1	24.368	24.1283	24.641	24.8051	24.5967	24.9819	24.402	24.8027	-0.221041	0.50398
Dr1-associated corepressor	DRAP1	23.4498	22.6559	23.8604	24.2196	23.5301	24.3073	24.466	24.6381	-0.927326	1.40258
Developmentally-regulated GTP-binding protein 1	DRG1	27.6878	27.5365	26.9493	26.8467	26.9339	27.333	26.9021	26.8092	0.17607	0.279994
Developmentally-regulated GTP-binding protein 2	DRG2	25.6533	26.2269	26.4426	26.4095	26.0289	26.1561	26.7348	25.6072	-0.0137971	0.0152275
Down syndrome critical region protein 3	DSCR3	21.3623	20.7798	21.0666	21.616	22.1429	22.156	NaN	20.9721	-0.306251	0.314198
Desmoglein-2	DSG2	25.3991	24.7943	24.9086	24.5025	25.8498	25.1369	23.69	24.2699	0.725283	0.818146
Desmoplakin	DSP	23.8603	24.647	22.7638	23.9243	22.5247	NaN	21.4613	22.8316	1.73692	1.43507
Dystonin	DST	24.0989	23.215	22.6785	23.1963	24.0633	NaN	24.1326	23.8102	0.310553	0.168625
Destrin	DSTN	28.209	28.5635	28.3579	28.6148	28.2107	28.3856	28.4422	28.3966	-0.0169538	0.051846
D-tyrosyl-tRNA(Tyr) deacylase 1;D-tyrosyl-tRNA(Tyr) deacylase	DTD1	24.5371	24.795	25.1783	24.6366	24.9862	24.7171	25.3135	25.2	-0.25022	0.573395
Thymidylate kinase	DTYMK	NaN	20.0713	20.886	20.0821	NaN	NaN	NaN	22.4826	-0.16693	0.0846632
tRNA-dihydrouridine(16/17) synthase [NAD(P)(+)]-like	DUS1L	24.2866	24.2675	25.0713	24.147	24.1581	24.6417	24.1609	23.472	0.294587	0.378359
tRNA-dihydrouridine(20) synthase [NAD(P)+]-like	DUS2	NaN	NaN	NaN	NaN	NaN	NaN	NaN	NaN	NaN	NaN
Dual specificity protein phosphatase 3	DUSP3	24.8227	24.4764	23.8072	24.3354	24.0536	24.3786	24.0365	23.734	0.24934	0.408305
Deoxyuridine 5-triphosphate nucleotidohydrolase, mitochondrial	DUT	25.9896	24.6703	25.3424	24.3735	26.1191	24.5806	25.3895	24.6591	0.422607	0.366999
Dymeclin	DYM	20.2862	NaN	19.9122	20.3688	NaN	20.3025	20.5442	20.9311	-0.114749	0.142679
Cytoplasmic dynein 1 heavy chain 1	DYNC1H1	30.761	30.6438	31.0036	30.6572	30.3064	30.6413	30.7637	30.8076	-0.0631741	0.157263
Cytoplasmic dynein 1 intermediate chain 2	DYNC1I2	24.9906	24.6129	25.9339	25.8927	25.7765	26.4356	25.6861	25.9288	-0.575503	0.712697
Cytoplasmic dynein 1 light intermediate chain 1	DYNC1LI1	27.1774	27.4712	27.5587	27.2907	27.2978	27.1921	27.2114	27.2889	0.128361	0.656554
Cytoplasmic dynein 1 light intermediate chain 2	DYNC1LI2	24.4692	24.7142	24.7453	24.5996	25.2571	24.2618	24.5585	24.1314	0.439811	1.14567
Dynein light chain 1, cytoplasmic	DYNLL1	27.14	27.5946	27.9108	27.9643	27.7944	27.6178	27.7806	27.6567	-0.00421168	0.00697534
Dynein light chain roadblock-type 1;Dynein light chain roadblock-type 2	DYNLRB1;DYNLRB2	24.3357	24.4212	25.0473	24.7279	25.4293	24.4101	23.4676	24.3726	0.708862	1.04391
Dynein light chain Tctex-type 1	DYNLT1	23.8666	25.4955	25.5871	25.392	24.8288	25.3323	23.1176	25.0916	0.520162	0.33243
Probable glutamate--tRNA ligase, mitochondrial	EARS2	23.3368	23.9036	23.2445	22.5596	23.2516	22.5091	23.6923	23.6622	-0.0286509	0.0243168
Probable rRNA-processing protein EBP2	EBNA1BP2	23.499	24.959	23.9996	25.2473	24.1358	25.0708	24.0846	24.4487	-0.16657	0.131296
3-beta-hydroxysteroid-Delta(8),Delta(7)-isomerase	EBP	25.7532	24.2024	23.8589	26.1289	26.0155	26.1966	26.4765	26.2867	-1.12818	0.884585
Endothelin-converting enzyme 1	ECE1	23.4069	23.0529	23.6379	22.5001	23.6369	22.4388	22.393	23.3104	0.532888	0.722093
Delta(3,5)-Delta(2,4)-dienoyl-CoA isomerase, mitochondrial	ECH1	28.3836	27.8246	28.3431	28.0996	27.9997	28.1504	27.8721	28.3474	0.00682424	0.0133461
Ethylmalonyl-CoA decarboxylase	ECHDC1	21.4554	21.6368	22.5101	22.514	22.463	21.4872	23.3188	22.8223	-0.426907	0.36424
Enoyl-CoA hydratase, mitochondrial	ECHS1	28.7006	28.2252	29.0462	28.805	29.4099	28.9133	29.3077	28.2792	0.00395063	0.0038742
Enoyl-CoA delta isomerase 1, mitochondrial	ECI1;DCI	26.9136	26.5747	27.3698	26.6507	27.1618	26.9784	26.806	26.968	0.0166547	0.0279257
Enoyl-CoA delta isomerase 2, mitochondrial	ECI2	26.9931	26.8618	27.1132	26.2963	27.1442	27.1058	26.9487	26.5944	-0.00121587	0.0017319
Proteasome-associated protein ECM29 homolog	ECM29;KIAA0368	29.0478	28.4899	28.8774	28.1796	28.7918	28.8062	28.7754	28.6344	-0.0614019	0.108735
Evolutionarily conserved signaling intermediate in Toll pathway, mitochondrial	ECSIT	22.2559	22.9538	22.2579	21.9589	23.3027	22.1873	21.3926	22.4639	0.531254	0.619335
Protein ECT2	ECT2	21.7333	19.4723	22.4135	21.2151	23.138	24.1775	22.1851	21.2003	-0.926532	0.387164
Enhancer of mRNA-decapping protein 3	EDC3	24.6017	24.8476	25.1116	24.2194	25.4478	25.0742	24.8144	24.8811	-0.0775987	0.0994332
Enhancer of mRNA-decapping protein 4	EDC4	25.3284	24.8257	24.7612	24.3236	24.438	24.7115	24.7987	24.5091	0.0622979	0.0936675
Endothelial differentiation-related factor 1	EDF1	24.8022	24.5894	24.8901	25.1328	25.2989	24.4076	24.5293	24.4174	0.491257	1.57185
Erythroid differentiation-related factor 1	EDRF1	23.6159	23.7487	25.7353	22.6305	23.1314	22.4796	24.4642	22.7766	0.532254	0.26091
Early endosome antigen 1	EEA1	25.9382	25.7006	25.3178	25.5841	25.3063	25.6791	25.5937	25.7127	-0.0924789	0.23081
Polycomb protein EED	EED	22.6916	22.2994	22.1096	22.708	21.7342	23.0918	23.3133	22.9158	-0.79841	1.66519
Elongation factor 1-alpha 1;Putative elongation factor 1-alpha-like 3;Elongation factor 1-alpha	EEF1A1;EEF1A1P5	34.2593	34.6001	34.5052	34.7325	34.5773	34.8125	35.02	34.6976	-0.308528	1.3155
Elongation factor 1-beta	EEF1B2	30.5395	29.8778	30.0245	29.4876	29.7443	29.9844	29.7495	29.3452	0.241719	0.391785
Elongation factor 1-delta	EEF1D	29.7349	29.6475	29.523	28.9409	29.0988	29.5527	29.7535	29.2998	-0.146314	0.261673
Eukaryotic translation elongation factor 1 epsilon-1	EEF1E1;EEF1E1-BLOC1S5	26.6426	27.1997	27.2147	26.961	27.3439	28.0411	26.7981	26.5986	-0.0735734	0.0713886
Elongation factor 1-gamma	EEF1G	32.0486	32.3528	32.1975	32.3658	32.1684	32.0521	32.0122	32.1058	0.169904	1.0779
Elongation factor 2	EEF2	33.2842	33.6489	33.3939	33.8855	33.347	33.3449	33.3725	33.4827	0.111885	0.308903
EF-hand domain-containing protein D2	EFHD2	24.1853	24.2152	25.656	25.3906	25.8762	25.2427	24.4709	25.6591	-0.0595581	0.0378775
Ephrin-B1	EFNB1	NaN	21.3065	NaN	23.4354	NaN	22.4227	NaN	20.3828	NaN	NaN
Elongation factor Tu GTP-binding domain-containing protein 1	EFTUD1	24.1404	24.3704	24.6569	24.4103	23.9695	23.8847	23.9402	24.2285	0.291678	0.830391
116 kDa U5 small nuclear ribonucleoprotein component	EFTUD2	29.494	29.7414	29.4684	29.6355	29.6515	29.626	29.4733	29.577	0.0393572	0.206143
EH domain-containing protein 1;EH domain-containing protein 3	EHD1;EHD3	24.8547	24.2166	24.9075	25.3574	25.2881	25.5473	25.5095	25.3735	-0.551883	1.04416
EH domain-containing protein 4	EHD4	25.1157	24.3589	25.0743	25.1801	24.6321	25.0707	25.7305	25.0097	-0.398103	0.711294
Histone-lysine N-methyltransferase EHMT1	EHMT1	21.1078	21.5639	21.0465	21.8001	21.0377	20.8134	NaN	NaN	0.534841	1.23861
Histone-lysine N-methyltransferase EHMT2	EHMT2	21.8096	22.5108	22.7134	23.2494	23.1447	23.6231	23.55	23.8139	-0.976741	1.50898
Etoposide-induced protein 2.4 homolog	EI24	21.9639	NaN	21.8046	23.1942	22.1695	20.0589	NaN	22.1024	0.36946	0.159607
Eukaryotic translation initiation factor 1	EIF1	27.1005	26.7467	26.0867	25.5022	26.123	26.4182	26.0729	25.6799	0.254838	0.25936
Eukaryotic translation initiation factor 1A, X-chromosomal;Eukaryotic translation initiation factor 1A, Y-chromosomal	EIF1AX;EIF1AY	25.8975	26.162	25.8276	26.0588	25.7864	26.0562	25.8173	26.0843	-0.0394773	0.13119
Eukaryotic translation initiation factor 1b	EIF1B	24.5681	20.8977	24.5135	23.6754	24.5951	25.4266	24.4608	24.935	-1.29084	0.637505
Eukaryotic translation initiation factor 2A;Eukaryotic translation initiation factor 2A, N-terminally processed	EIF2A	27.1525	27.1447	26.9792	27.1436	26.8957	27.2521	26.8917	27.1897	-0.0479916	0.173016
Interferon-induced, double-stranded RNA-activated protein kinase	EIF2AK2	23.9983	23.908	23.8393	24.1136	23.6268	24.2795	23.8134	24.6408	-0.347379	0.845059
Translation initiation factor eIF-2B subunit alpha	EIF2B1	26.187	27.1766	26.1884	26.5146	26.5571	26.2656	25.8183	26.4652	0.341684	0.575325
Translation initiation factor eIF-2B subunit beta	EIF2B2	24.9625	24.1114	24.9108	23.7341	23.9102	23.9907	25.0118	24.6636	-0.229524	0.227364
Translation initiation factor eIF-2B subunit gamma	EIF2B3	26.368	26.4248	26.1832	26.1519	26.7365	26.6207	26.3753	26.2401	-0.039188	0.0879892
Translation initiation factor eIF-2B subunit delta	EIF2B4	27.0238	27.1132	27.24	27.0701	27.2456	27.251	27.1103	27.3709	-0.105511	0.616506
Translation initiation factor eIF-2B subunit epsilon	EIF2B5	27.2702	26.661	27.0023	27.178	26.9969	26.8009	27.0455	26.7742	0.148104	0.432693
Eukaryotic translation initiation factor 2 subunit 1	EIF2S1	27.7812	28.7419	28.2658	28.536	28.4432	27.6907	27.2188	27.9218	0.743188	1.51491
Eukaryotic translation initiation factor 2 subunit 2	EIF2S2	27.8843	28.1155	28.0576	28.1031	27.9653	27.871	28.0404	28.0581	0.0353269	0.189852
Eukaryotic translation initiation factor 2 subunit 3;Putative eukaryotic translation initiation factor 2 subunit 3-like protein	EIF2S3;EIF2S3L	29.338	29.3947	29.5933	29.7805	29.4453	29.6976	29.72	29.5686	-0.151708	0.650687
Eukaryotic translation initiation factor 3 subunit A	EIF3A	29.0719	29.3599	29.2542	29.1522	29.0583	29.0549	29.1176	29.1833	0.0606894	0.317998
Eukaryotic translation initiation factor 3 subunit B	EIF3B	29.1467	29.4504	29.3015	29.4914	29.3534	28.8717	29.3055	29.4204	0.149506	0.460086
Eukaryotic translation initiation factor 3 subunit C;Eukaryotic translation initiation factor 3 subunit C-like protein	EIF3C;EIF3CL	28.4366	28.5778	28.1405	28.4383	28.1547	28.1821	28.6994	28.3953	-0.0760312	0.187436
Eukaryotic translation initiation factor 3 subunit D	EIF3D	27.8553	28.0453	27.9037	27.7434	27.9212	27.8013	27.2735	27.4858	0.373563	1.55328
Eukaryotic translation initiation factor 3 subunit E	EIF3E	27.9223	28.2652	28.1276	27.9891	27.5986	27.9655	28.055	27.4666	0.151524	0.319855
Eukaryotic translation initiation factor 3 subunit F	EIF3F	28.2683	28.5339	27.4828	28.5244	28.2066	28.604	28.4508	27.8987	-0.114644	0.145497
Eukaryotic translation initiation factor 3 subunit G	EIF3G	28.1569	27.8911	27.931	28.335	27.723	27.6742	28.2289	27.6911	0.142636	0.307472
Eukaryotic translation initiation factor 3 subunit H	EIF3H	27.8521	27.4547	27.8621	27.7197	27.7457	27.9793	27.4807	27.7941	-0.024515	0.0599738
Eukaryotic translation initiation factor 3 subunit I	EIF3I	28.0535	28.5257	28.1502	28.2312	28.5935	27.7535	27.7463	27.7591	0.557824	2.12206
Eukaryotic translation initiation factor 3 subunit J	EIF3J	25.0614	25.7094	25.8599	26.0478	25.9358	26.4835	26.2224	25.3949	-0.310738	0.411375
Eukaryotic translation initiation factor 3 subunit K	EIF3K	27.0873	27.2989	26.8461	27.3371	27.3813	27.274	27.4186	26.9767	-0.0329578	0.0721945
Eukaryotic translation initiation factor 3 subunit L	EIF3L	29.0713	29.0277	28.9509	29.0179	29.1633	29.0829	28.9692	28.9715	0.0383266	0.295932
Eukaryotic translation initiation factor 3 subunit M	EIF3M	28.3424	28.3175	28.0284	27.5392	28.5802	28.0542	27.4049	27.6642	0.453762	0.823649
Eukaryotic initiation factor 4A-I	EIF4A1	32.3906	32.5335	32.1754	32.4171	32.0723	32.2297	32.158	32.3072	0.0861814	0.311243
Eukaryotic initiation factor 4A-II;Eukaryotic initiation factor 4A-II, N-terminally processed	EIF4A2	29.0406	29.1222	28.7468	29.2828	28.7704	28.3863	28.9318	28.7671	0.297476	0.818466
Eukaryotic initiation factor 4A-III;Eukaryotic initiation factor 4A-III, N-terminally processed	EIF4A3	28.8568	28.7621	28.8805	29.1102	28.6696	28.9616	28.7325	28.9166	-0.0143734	0.0452393
Eukaryotic translation initiation factor 4B	EIF4B	27.9274	27.6034	27.4272	27.8485	28.2337	28.1012	27.4283	28.2311	-0.112158	0.16732
Eukaryotic translation initiation factor 4E	EIF4E	26.1077	26.5469	26.4199	27.192	27.3884	27.5224	26.6957	26.936	-0.320404	0.379151
Eukaryotic translation initiation factor 4E type 2	EIF4E2	23.7502	23.5282	NaN	22.856	24.4648	22.8777	23.4415	22.3098	0.118908	0.0427838
Eukaryotic translation initiation factor 4 gamma 1	EIF4G1	30.7341	29.9141	30.2319	30.0627	29.8364	29.8341	30.3021	29.925	0.135421	0.230129
Eukaryotic translation initiation factor 4 gamma 2	EIF4G2	28.0884	27.9921	27.811	27.9255	27.748	27.6679	28.2342	27.7638	0.0243601	0.0566981
Eukaryotic translation initiation factor 4 gamma 3	EIF4G3	23.5017	24.1286	24.0026	23.1342	23.7064	24.3632	24.4462	23.7641	-0.49646	0.880142
Eukaryotic translation initiation factor 4H	EIF4H	27.9916	27.6339	28.1443	28.1632	28.1485	28.2594	27.6431	27.9913	0.0516989	0.101589
Eukaryotic translation initiation factor 5	EIF5	26.734	26.8508	25.6365	26.1938	25.7002	26.2675	26.1554	25.8966	0.116584	0.126363
Eukaryotic translation initiation factor 5A-1;Eukaryotic translation initiation factor 5A;Eukaryotic translation initiation factor 5A-1-like	EIF5A;EIF5AL1	31.1626	30.9216	31.3335	31.1588	31.4928	31.2765	31.2152	31.0814	0.0228633	0.0602453
Eukaryotic translation initiation factor 5B	EIF5B	28.2544	28.1263	27.602	27.3591	27.2297	27.5109	28.0434	28.2018	-0.204365	0.269952
Eukaryotic translation initiation factor 6	EIF6	28.6431	29.0143	28.9294	28.8566	28.829	28.3139	28.7054	28.795	0.249684	0.93718
Zinc phosphodiesterase ELAC protein 2	ELAC2	28.292	28.0636	28.2588	28.157	28.3149	28.0246	28.0148	27.97	0.214108	1.81523
ELAV-like protein 1	ELAVL1	27.7943	28.1475	28.0083	28.0495	27.193	28.0107	27.8902	28.1063	-0.163845	0.293861
Engulfment and cell motility protein 2	ELMO2	21.3656	23.452	21.1919	22.3873	23.5486	23.3281	23.946	23.3179	-1.14159	0.839912
Transcription elongation factor 1 homolog	ELOF1	23.3348	NaN	NaN	22.9701	NaN	NaN	NaN	22.9196	NaN	NaN
Elongation of very long chain fatty acids protein 1	ELOVL1	22.0884	22.6924	22.5857	NaN	22.538	23.0776	22.7508	22.7352	-0.930441	0.580255
Elongator complex protein 2	ELP2	24.0055	23.9999	25.0657	25.0188	24.3864	24.446	24.5221	24.0569	0.15363	0.182141
Elongator complex protein 3	ELP3	23.8884	24.3406	24.5622	24.0982	24.8024	23.6063	25.126	24.6445	-0.120568	0.114062
Elongator complex protein 5	ELP5	23.2078	21.6706	22.0769	22.0111	21.8932	22.4767	21.9413	21.9428	0.0516081	0.0474469
ER membrane protein complex subunit 1	EMC1	26.76	26.6513	26.8786	27.0646	26.883	26.8985	26.8859	27.0661	-0.102675	0.455319
ER membrane protein complex subunit 2	EMC2	25.2062	25.449	25.1987	25.4053	25.0434	24.96	24.9942	25.183	0.214831	0.992742
ER membrane protein complex subunit 3	EMC3	24.3885	23.9096	24.261	24.0189	24.4557	24.0174	23.9721	24.9046	-0.0913237	0.13095
ER membrane protein complex subunit 4	EMC4	24.2254	24.4681	23.8233	23.9195	23.2184	23.7145	23.9057	NaN	0.723483	0.663937
ER membrane protein complex subunit 6	EMC6	NaN	NaN	NaN	23.442	NaN	NaN	NaN	NaN	NaN	NaN
ER membrane protein complex subunit 7	EMC7	24.1472	25.0861	25.3481	25.4257	25.1526	24.9154	24.8204	24.7446	0.205123	0.275159
Emerin	EMD	26.7742	26.6459	26.9875	26.6926	26.8576	26.2861	26.2597	26.6748	0.384705	1.63309
Ribosomal RNA small subunit methyltransferase NEP1	EMG1	26.0048	25.9819	25.8736	25.3871	26.8362	26.0527	26.2918	26.2363	-0.176868	0.225064
Echinoderm microtubule-associated protein-like 4	EML4	23.4586	21.5488	22.883	22.6426	23.0733	22.6432	22.725	23.4541	-0.219495	0.182961
Protein enabled homolog	ENAH	25.6856	25.4313	26.3592	25.5901	25.9306	26.0175	26.3416	26.2477	-0.402909	0.89994
Alpha-enolase	ENO1	34.8428	35.1572	34.9857	34.833	35.2082	34.8053	34.6487	34.8876	0.224801	1.00152
Gamma-enolase;Enolase	ENO2	27.0232	27.4897	27.0692	27.1196	27.7576	28.7023	27.9115	28.2687	-1.00231	2.12701
Enolase-phosphatase E1	ENOPH1	23.1642	23.1834	22.8116	23.3721	24.2402	23.4184	23.8095	23.6496	-0.271521	0.354982
Ectonucleotide pyrophosphatase/phosphodiesterase family member 1;Alkaline phosphodiesterase I;Nucleotide pyrophosphatase	ENPP1	22.7062	24.474	24.4126	24.6605	24.2716	23.8383	23.4483	23.8158	0.404192	0.362187
Protein 4.1	EPB41	25.5321	25.6021	25.6586	24.6471	25.3378	25.3369	25.6598	25.6608	-0.196958	0.322291
Band 4.1-like protein 2	EPB41L2	27.4811	27.7158	27.4869	27.9265	27.3683	27.761	27.8182	27.6729	-0.154977	0.521087
Band 4.1-like protein 5	EPB41L5	24.1365	25.0304	24.2189	24.9442	24.3606	24.8197	24.0238	24.1251	0.215279	0.290177
Ephrin type-A receptor 1	EPHA1	20.2747	20.9685	21.3265	21.1438	21.3168	NaN	NaN	NaN	-0.0255084	0.030953
Ephrin type-A receptor 4;Receptor protein-tyrosine kinase;Ephrin type-A receptor 2;Ephrin type-B receptor 4;Ephrin type-B receptor 2;Ephrin type-A receptor 7;Ephrin type-B receptor 3;Ephrin type-B receptor 1;Ephrin type-A receptor 6	EPHA4;EPHA2;EPHB4;EPHB2;EPHA7;EPHB3;EPHB1;EPHA6	22.7779	22.5136	22.7184	23.0894	22.6262	21.9565	22.4717	22.7847	0.340786	0.769317
Epoxide hydrolase 1	EPHX1	26.8509	25.8457	26.2873	25.7771	26.0635	26.3942	26.3404	25.5269	0.0777301	0.0855066
Epsin-1	EPN1	23.3965	23.7912	24.0575	24.1414	24.0429	24.6687	23.0398	24.2859	-0.112222	0.102625
Epiplakin	EPPK1	26.3164	26.8728	26.4084	27.0195	26.7513	26.514	26.5102	26.5751	0.140581	0.332257
Bifunctional glutamate/proline--tRNA ligase;Glutamate--tRNA ligase;Proline--tRNA ligase	EPRS	30.0118	29.83	30.197	29.9129	30.238	30.2954	30.24	30.1392	-0.186887	0.848475
Epidermal growth factor receptor substrate 15	EPS15	22.4974	23.4699	23.7815	22.856	23.4815	23.498	22.7915	23.9421	-0.193307	0.191319
Epidermal growth factor receptor substrate 15-like 1	EPS15L1	25.3302	25.2507	25.4417	25.3813	25.0006	25.5123	25.8944	25.5229	-0.362277	1.41148
Ethanolaminephosphotransferase 1	EPT1	22.9476	23.8518	23.9457	24.8905	24.0266	24.042	NaN	24.922	0.742296	0.297164
GTPase Era, mitochondrial	ERAL1	24.7827	24.0945	24.5092	24.6427	23.6889	23.4125	23.8425	23.9047	0.623741	1.1262
ELKS/Rab6-interacting/CAST family member 1	ERC1	24.8429	23.2017	24.1705	23.53	22.5291	24.4015	23.7127	23.6706	-0.27341	0.192785
TFIIH basal transcription factor complex helicase XPD subunit	ERCC2	23.6012	21.6316	21.412	23.3505	23.5915	21.4029	NaN	22.9749	1.01256	0.584382
DNA excision repair protein ERCC-6-like	ERCC6L	23.3107	NaN	NaN	NaN	NaN	NaN	NaN	NaN	NaN	NaN
Endoplasmic reticulum-Golgi intermediate compartment protein 1	ERGIC1	24.803	23.7963	25.0231	25.2742	24.223	25.3458	25.7617	25.4797	-0.905126	1.29597
Endoplasmic reticulum-Golgi intermediate compartment protein 2	ERGIC2	22.8224	21.5199	22.1356	NaN	22.554	21.4471	20.8019	22.8586	0.14937	0.0703629
Endoplasmic reticulum-Golgi intermediate compartment protein 3	ERGIC3	NaN	22.9571	23.2561	22.733	22.3968	22.9111	21.4639	22.3728	0.00570374	0.00222524
Enhancer of rudimentary homolog	ERH	27.8445	28.5011	28.1981	27.9894	28.1559	28.3031	28.3522	28.3618	-0.201279	0.652995
Erlin-1	ERLIN1	23.3074	23.19	24.0202	22.9708	22.5365	NaN	20.231	23.7435	2.10987	1.05385
Erlin-2	ERLIN2	26.0732	25.5159	26.1841	25.6982	26.117	25.6137	24.851	25.3099	0.659512	1.48711
ERO1-like protein alpha	ERO1L	23.623	25.1635	25.8591	25.0548	25.2925	25.1915	24.2364	24.3989	0.38964	0.303507
Endoplasmic reticulum resident protein 29	ERP29	28.8931	29.2463	28.8319	28.8244	28.7906	28.5035	28.5786	28.4614	0.402778	1.89896
Endoplasmic reticulum resident protein 44	ERP44	27.9637	27.7829	27.5951	27.8767	27.9488	27.0703	27.126	27.5591	0.581649	2.16089
Suppressyn	ERVH48-1	22.7547	NaN	22.4566	22.9048	22.676	NaN	NaN	NaN	2.47048	1.9119
Endogenous retrovirus group K member 9 Pol protein;Protease;Reverse transcriptase/ribonuclease H;Endogenous retrovirus group K member 19 Gag polyprotein;Endogenous retrovirus group K member 8 Gag polyprotein;Endogenous retrovirus group K member 6 Gag polyprotein;Endogenous retrovirus group K member 7 Gag polyprotein;Endogenous retrovirus group K member 9 Gag polyprotein;Endogenous retrovirus grou…	ERVK-9;ERVK-19;ERVK-8;ERVK-6;ERVK-7;HERVK_113;ERVK-21;ERVK-10	NaN	22.4716	24.865	22.9687	22.0276	23.2317	24.0844	24.1312	-1.08081	0.625349
S-formylglutathione hydrolase	ESD	26.7872	27.1411	27.3066	27.4661	28.0048	27.8149	27.5632	27.0152	-0.123265	0.147658
ESF1 homolog	ESF1	24.164	23.7543	24.1392	23.4627	23.3878	21.911	23.8222	23.9384	0.557725	0.480698
Extended synaptotagmin-1	ESYT1	27.1697	26.6789	27.648	27.5402	27.3611	27.0989	27.3805	27.368	-0.00284602	0.00400439
Extended synaptotagmin-2	ESYT2	22.603	21.0862	24.5346	23.5759	24.1272	23.2215	24.0585	23.9844	-0.569431	0.279395
Eukaryotic peptide chain release factor subunit 1	ETF1	28.8252	28.9351	28.5774	28.7836	28.8404	28.7772	28.7159	28.3484	0.178511	0.687829
Electron transfer flavoprotein subunit alpha, mitochondrial	ETFA	27.4141	26.9224	27.0762	27.0041	27.696	27.2264	27.4437	27.1317	-0.0447044	0.0786558
Electron transfer flavoprotein subunit beta	ETFB	27.0841	26.7925	26.8419	27.178	26.9525	27.2163	27.2854	27.2593	-0.283868	1.56996
Persulfide dioxygenase ETHE1, mitochondrial	ETHE1	22.7977	23.3982	22.4967	23.0726	22.7232	23.3919	23.5025	22.9644	-0.388577	0.808395
Ethanolamine kinase 1	ETNK1	21.9097	NaN	21.9309	NaN	21.6712	18.5031	NaN	21.293	1.50365	1.15979
RNA-binding protein EWS	EWSR1	27.2236	27.7842	26.5486	27.6938	26.102	27.0985	25.7995	26.3428	0.656819	0.603343
Exocyst complex component 2	EXOC2	22.8749	23.379	24.0403	23.3848	23.3035	22.248	23.3637	23.7485	0.276433	0.277952
Exocyst complex component 4	EXOC4	22.7212	24.5805	23.3123	23.1197	23.7773	23.3448	22.9047	23.8494	0.135913	0.106872
Exocyst complex component 5	EXOC5	21.1453	21.3496	21.1283	22.8011	21.329	21.3129	23.9752	21.5811	-0.739071	0.442213
Exocyst complex component 7	EXOC7	NaN	22.1185	22.7492	22.6153	21.8888	NaN	23.3011	23.63	0.342755	0.108324
Exosome complex component CSL4	EXOSC1	21.9309	21.4981	21.3575	20.9057	NaN	20.7078	NaN	21.7264	0.975618	0.683609
Exosome component 10	EXOSC10	21.7159	22.8118	21.9592	22.978	22.7631	22.55	21.4223	21.9409	0.474583	0.530309
Exosome complex component RRP4	EXOSC2	25.5718	24.9049	24.7634	24.7272	24.9358	24.7652	25.4101	24.5346	0.0773273	0.101544
Exosome complex component RRP40	EXOSC3	25.468	25.0606	24.9696	24.7411	24.8676	24.9296	24.7008	25.1097	0.108011	0.234404
Exosome complex component RRP41	EXOSC4	24.3827	22.1486	24.6517	24.2172	24.7948	24.0127	24.5923	23.9645	-0.150844	0.0824714
Exosome complex component MTR3	EXOSC6	23.275	23.1111	23.3215	22.88	22.9099	23.897	22.8223	23.7833	-0.40136	0.705217
Exosome complex component RRP42	EXOSC7	24.2555	24.1975	23.9262	23.5126	23.8465	23.953	23.3324	23.8329	0.241539	0.486754
Exosome complex component RRP43	EXOSC8	22.1514	22.835	24.4109	23.8768	23.7735	24.5318	21.6079	24.1072	-0.00611547	0.00237927
Exosome complex component RRP45	EXOSC9	24.2028	24.3245	24.1129	24.0517	24.89	24.3385	24.3121	23.8637	0.14496	0.258046
Exostosin-like 2;Processed exostosin-like 2	EXTL2	21.5919	NaN	NaN	21.2239	21.2844	NaN	NaN	21.1735	1.08219	0.808398
Eyes absent homolog 3;Eyes absent homolog	EYA3	23.6807	23.4675	23.2866	24.1471	23.6175	23.0775	22.5146	23.9964	0.443733	0.561287
Histone-lysine N-methyltransferase EZH2	EZH2	21.5973	21.564	21.5633	21.6792	22.2583	20.8998	NaN	21.1989	0.758999	2.08018
Ezrin	EZR	30.5106	30.6126	30.5262	30.3359	30.5144	30.5985	30.3617	30.515	0.00819321	0.0360509
Junctional adhesion molecule A	F11R	28.1939	27.786	28.2617	27.1869	28.2873	27.2095	27.7737	27.2835	0.52095	0.848474
Fatty acid-binding protein, brain	FABP7	21.8065	23.6409	23.7208	23.929	24.0069	23.8924	23.1833	23.6013	-0.138156	0.0887376
FAS-associated death domain protein	FADD	23.7464	22.2778	22.428	24.1976	23.0176	NaN	24.3095	23.9619	-0.156759	0.0705309
Fatty acid desaturase 1	FADS1	22.4499	20.3205	22.0316	21.6634	21.5927	21.9536	22.3296	22.5675	-0.671937	0.653053
Fatty acid desaturase 2	FADS2	26.252	25.0851	24.2989	25.0569	25.46	26.0958	26.174	26.24	-0.939353	1.16243
FAS-associated factor 1	FAF1	25.2938	24.8637	25.1058	25.3211	25.8633	25.6337	25.5774	25.6813	-0.341254	0.759602
FAS-associated factor 2	FAF2	27.4026	26.2109	26.6889	26.8361	26.8306	27.1117	26.3605	26.2552	0.218011	0.281796
Fumarylacetoacetase	FAH	23.077	NaN	23.1153	23.4727	23.1578	19.6848	24.2516	NaN	0.354098	0.0873201
Fumarylacetoacetate hydrolase domain-containing protein 2A	FAHD2A	21.7358	21.903	21.5639	22.3717	22.1409	22.8774	21.9819	21.2061	-0.0787543	0.0701586
Fas apoptotic inhibitory molecule 1	FAIM	NaN	NaN	20.518	22.0305	NaN	NaN	21.2562	NaN	NaN	NaN
Protein FAM114A2	FAM114A2	NaN	23.0037	23.5959	23.4118	22.1108	23.4981	23.8596	23.1377	-0.694737	0.701938
Protein FAM118B	FAM118B	24.4183	24.6247	24.2573	24.0147	24.5403	23.8828	24.0198	23.7996	0.470333	1.67229
Constitutive coactivator of PPAR-gamma-like protein 1	FAM120A	26.0897	24.3488	24.6157	25.2823	24.3602	NaN	NaN	NaN	4.49439	4.24747
Protein FAM134C	FAM134C	23.5912	23.3978	24.1087	22.8986	23.9742	22.1207	23.7892	22.3581	0.838096	0.887717
Protein FAM162A	FAM162A	25.1715	24.809	NaN	25.1454	25.0994	24.6865	25.4185	24.5718	-0.741311	0.246069
Myelin-associated neurite-outgrowth inhibitor	FAM168B	21.5977	NaN	NaN	NaN	NaN	NaN	NaN	NaN	NaN	NaN
Soluble lamin-associated protein of 75 kDa	FAM169A	23.9087	22.9494	23.9547	24.222	23.97	23.9993	22.5377	23.5429	0.44097	0.462012
BRISC complex subunit Abro1	FAM175B	22.1154	21.9762	22.1719	22.0961	21.3732	21.3376	NaN	21.9638	0.692542	0.945641
Protein FAM192A	FAM192A;NIP30	24.0202	23.0384	23.876	24.111	23.6697	23.1284	21.7637	22.9717	1.12178	1.48826
Protein FAM207A	FAM207A	NaN	22.5184	21.2152	21.6668	22.8695	21.6441	23.2045	22.2907	-0.710573	0.42817
Glycosaminoglycan xylosylkinase	FAM20B	NaN	NaN	NaN	NaN	20.8581	NaN	NaN	NaN	NaN	NaN
Protein FAM210A	FAM210A	NaN	22.6641	NaN	23.1274	22.8569	21.8059	22.5347	23.3125	-0.575017	0.241011
Prostamide/prostaglandin F synthase	FAM213B	21.7552	22.1406	NaN	22.5921	22.8039	24.4345	NaN	NaN	-0.113673	0.0334843
WASH complex subunit FAM21C;WASH complex subunit FAM21A	FAM21C;FAM21A	24.8187	23.8747	24.9204	23.9454	24.7819	24.5106	24.1122	24.5071	0.0915744	0.105273
Protein FAM3C	FAM3C	24.5151	24.2123	24.6784	23.659	25.452	23.865	23.6962	23.8742	0.691566	0.886295
Protein FAM49B	FAM49B	25.2996	25.3879	24.7156	24.977	25.53	24.7753	25.0214	25.1684	0.19365	0.397234
Protein FAM83D	FAM83D	21.4782	NaN	NaN	21.4185	NaN	NaN	20.4983	NaN	NaN	NaN
Mitotic spindle-associated MMXD complex subunit MIP18	FAM96B	24.4327	23.9478	25.83	24.6752	24.6475	24.6537	24.7683	24.2558	0.14738	0.129363
Protein FAM98A	FAM98A	25.2996	25.7223	25.1697	24.9529	25.1318	25.3575	25.6992	25.5665	-0.285802	0.75134
Protein FAM98B	FAM98B	25.9948	26.4357	25.6111	26.7241	26.444	26.8153	26.0704	26.7349	-0.298267	0.422724
Fanconi anemia group D2 protein	FANCD2	23.5362	23.0456	23.1109	23.6824	24.1762	24.1167	22.5446	23.1506	0.239595	0.221997
Fanconi anemia group I protein	FANCI	24.3459	24.4981	24.7816	24.1763	24.7022	24.6662	24.5245	24.5661	-0.0847824	0.224203
Fatty acyl-CoA reductase 1	FAR1	25.8651	25.688	25.4351	24.9927	25.2102	24.7661	25.3812	24.8699	0.432486	0.86527
FERM, RhoGEF and pleckstrin domain-containing protein 1	FARP1	NaN	20.4937	21.9316	NaN	19.9119	20.1628	NaN	NaN	0.483435	0.278238
Phenylalanine--tRNA ligase, mitochondrial	FARS2	NaN	NaN	NaN	22.0519	22.7085	22.4832	NaN	22.0667	NaN	NaN
Phenylalanine--tRNA ligase alpha subunit	FARSA	27.665	26.5701	27.5859	26.9538	27.0533	26.8221	26.5889	26.6241	0.487255	0.885217
Phenylalanine--tRNA ligase beta subunit	FARSB	28.8826	29.1621	28.8617	28.5466	29.0394	28.84	28.4174	28.6778	0.25346	0.756834
Fatty acid synthase;[Acyl-carrier-protein] S-acetyltransferase;[Acyl-carrier-protein] S-malonyltransferase;3-oxoacyl-[acyl-carrier-protein] synthase;3-oxoacyl-[acyl-carrier-protein] reductase;3-hydroxyacyl-[acyl-carrier-protein] dehydratase;Enoyl-[acyl-carrier-protein] reductase;Oleoyl-[acyl-carrier-protein] hydrolase	FASN	33.0996	32.7437	32.9208	32.9244	32.8568	33.6026	33.6217	33.6693	-0.722126	4.03544
FAST kinase domain-containing protein 1	FASTKD1	22.8942	23.2018	24.1982	22.9842	24.0371	22.0624	21.9406	23.2963	1.02999	1.11582
FAST kinase domain-containing protein 2	FASTKD2	23.9073	23.3902	24.2633	22.0287	23.9832	23.667	22.6979	23.3841	0.264885	0.18145
FAST kinase domain-containing protein 5	FASTKD5	24.6482	23.9543	24.1657	23.6849	24.4363	23.7355	23.951	24.8394	0.00257149	0.00255595
Protocadherin Fat 3	FAT3	22.6682	22.7376	22.0471	20.526	24.2728	22.5666	24.769	22.8394	-0.9413	0.442434
40S ribosomal protein S30	FAU	24.6497	24.8101	25.7378	26.2584	25.5292	25.5763	24.8167	26.3678	-0.189889	0.139717
rRNA 2-O-methyltransferase fibrillarin	FBL	29.0538	29.0389	29.0857	29.2127	29.088	29.2121	29.1364	29.4793	-0.18011	1.08716
Filamin-binding LIM protein 1	FBLIM1	23.4748	22.5854	21.4357	22.982	22.7528	NaN	22.5488	22.7614	0.887875	0.512377
F-box/LRR-repeat protein 12	FBXL12	NaN	NaN	NaN	NaN	NaN	NaN	NaN	NaN	NaN	NaN
F-box/LRR-repeat protein 18	FBXL18	20.9244	20.3633	23.3029	22.938	20.1865	22.6246	20.8196	NaN	-0.0221945	0.00772877
F-box only protein 2	FBXO2	23.5713	23.0046	22.0938	22.7605	21.2532	21.9187	NaN	21.3849	0.801852	0.714266
F-box only protein 21	FBXO21	23.4981	23.3581	22.5947	22.9955	23.086	23.3489	23.4476	23.1824	-0.219842	0.45708
F-box only protein 22	FBXO22	25.2248	22.1977	23.3159	23.1032	24.1381	24.6497	23.6606	22.8798	-0.134121	0.061142
F-box/WD repeat-containing protein 11	FBXW11	24.2679	22.1681	24.0244	24.2579	22.99	23.9179	23.4699	21.1886	0.682867	0.354478
Squalene synthase	FDFT1	25.7519	24.6594	25.2632	26.2436	25.9322	26.4486	26.6997	24.7277	-0.388621	0.274947
Farnesyl pyrophosphate synthase	FDPS	27.7864	27.6387	28.2217	27.4585	27.7679	28.7803	28.5065	28.8247	-0.929186	2.64053
NADPH:adrenodoxin oxidoreductase, mitochondrial	FDXR	23.9581	23.2158	23.7084	23.0091	22.7739	23.4139	21.284	22.4152	0.962041	0.910382
Flap endonuclease 1	FEN1	27.571	27.0748	27.016	27.0313	26.7274	27.3486	27.0748	27.0235	-0.0648713	0.123717
Fermitin family homolog 2	FERMT2	25.3983	26.3868	26.4007	26.1403	25.7762	25.9534	25.562	25.2333	0.437535	0.715418
FYVE, RhoGEF and PH domain-containing protein 4	FGD4	26.2476	27.0737	27.1546	26.2844	26.7902	26.966	27.106	27.4559	-0.465869	0.845509
Fibroblast growth factor receptor 1;Fibroblast growth factor receptor	FGFR1	23.4689	23.2314	23.0728	23.6537	23.8117	23.6736	23.1511	23.7076	-0.063032	0.104266
FGFR1 oncogene partner	FGFR1OP	22.8753	23.182	24.1193	24.4459	23.6844	23.3327	23.291	23.8001	0.186791	0.180538
Fumarate hydratase, mitochondrial	FH	28.0608	27.8847	28.5286	27.7476	28.988	28.4416	27.8016	28.2097	0.0909518	0.0999624
Four and a half LIM domains protein 2	FHL2	NaN	NaN	NaN	NaN	NaN	NaN	NaN	NaN	NaN	NaN
Acidic fibroblast growth factor intracellular-binding protein	FIBP	22.1475	21.7473	22.1433	22.6803	19.2001	19.3728	NaN	20.7903	1.23256	0.663559
Pre-mRNA 3-end-processing factor FIP1	FIP1L1	24.708	24.8576	25.1802	25.3946	25.0885	24.7552	24.7349	24.6462	0.333663	1.06483
Mitochondrial fission 1 protein	FIS1	23.8352	22.9099	23.9503	23.7009	23.8127	25.4175	23.3487	23.1362	-0.325671	0.22248
Peptidyl-prolyl cis-trans isomerase FKBP10	FKBP10	23.2291	21.2369	NaN	NaN	22.2632	22.8076	22.4028	21.8972	-0.571217	0.417071
FK506-binding protein 15	FKBP15	22.1302	20.7434	21.4686	NaN	20.0492	20.1615	20.3345	22.4268	0.142322	0.0721144
Peptidyl-prolyl cis-trans isomerase FKBP1A;Peptidyl-prolyl cis-trans isomerase	FKBP1A	26.1559	26.6034	26.5816	26.6269	26.1653	26.2408	25.4036	25.0304	0.868349	1.56608
Peptidyl-prolyl cis-trans isomerase FKBP2	FKBP2	26.1956	26.4726	26.0842	26.0373	26.2443	26.0783	25.6051	26.3549	0.194005	0.461981
Peptidyl-prolyl cis-trans isomerase FKBP3	FKBP3	27.4672	27.308	27.6885	27.8402	27.7494	27.7068	27.8297	27.4399	-0.0481636	0.115639
Peptidyl-prolyl cis-trans isomerase FKBP4;Peptidyl-prolyl cis-trans isomerase FKBP4, N-terminally processed	FKBP4	30.2611	29.3629	29.7872	29.9414	29.8676	30.043	30.1189	29.7535	-0.127778	0.248716
Peptidyl-prolyl cis-trans isomerase FKBP5;Peptidyl-prolyl cis-trans isomerase FKBP5, N-terminally processed	FKBP5	23.4914	22.7581	23.5957	22.941	22.7028	22.2483	23.0128	NaN	0.892315	1.08096
Peptidyl-prolyl cis-trans isomerase FKBP8;Peptidyl-prolyl cis-trans isomerase	FKBP8	27.1101	27.0162	27.1069	26.969	27.1257	26.8282	27.0629	26.7297	0.191992	1.22062
FAD synthase;Molybdenum cofactor biosynthesis protein-like region;FAD synthase region	FLAD1	27.3526	27.4164	27.6639	27.1781	27.8447	27.7396	27.7865	27.4023	-0.151691	0.364264
Protein flightless-1 homolog	FLII	26	25.9239	25.4431	25.607	25.2531	26.1099	25.8768	26.1097	-0.386725	1.01317
Probable E3 ubiquitin-protein ligase TRIML2	FLJ25801;TRIML2	22.8103	NaN	NaN	NaN	22.3185	NaN	NaN	22.0966	NaN	NaN
Filamin-A	FLNA	32.4448	32.2317	32.1563	32.1301	31.7558	32.1528	32.3595	32.4059	-0.162318	0.458967
Filamin-B	FLNB	32.0126	31.8779	31.7541	31.7123	31.5036	31.4482	31.6408	31.5475	0.226597	0.961395
Flotillin-1	FLOT1	25.0285	24.9386	24.3691	23.6483	24.1814	23.4941	23.8046	24.4513	0.516532	0.618671
Flotillin-2	FLOT2	26.0866	25.9371	27.3898	26.7662	27.2955	27.1569	26.8337	25.875	0.0731425	0.0526497
Feline leukemia virus subgroup C receptor-related protein 1	FLVCR1	24.3796	24.0738	24.0888	22.9182	24.5036	24.412	24.5974	24.5715	-0.534157	0.684967
Formin-like protein 2;Formin-like protein 3	FMNL2;FMNL3	20.7826	NaN	21.1905	20.173	NaN	NaN	21.8345	NaN	-1.04062	0.955876
Fragile X mental retardation protein 1	FMR1	21.5277	20.4966	NaN	21.2418	NaN	21.4706	20.6568	NaN	0.273162	0.293221
Fructosamine-3-kinase	FN3K	22.4025	22.7364	22.7299	22.0704	23.7459	23.7983	NaN	23.3831	0.304403	0.122472
Formin-binding protein 1	FNBP1	22.7183	22.8731	21.5312	22.5649	22.5316	22.33	22.9602	22.6409	-0.199911	0.236716
Formin-binding protein 1-like	FNBP1L	23.5977	23.0513	23.9104	23.5345	23.788	23.7287	24.091	23.878	-0.322825	0.752567
Protein farnesyltransferase/geranylgeranyltransferase type-1 subunit alpha	FNTA	25.3823	25.7711	25.4939	25.6703	25.4131	25.9291	25.8696	25.4326	-0.197617	0.61692
Forkhead box protein J3	FOXJ3	22.2677	22.118	22.7501	21.8453	21.6492	21.8215	22.687	22.1706	-0.100307	0.119911
Forkhead box protein K2	FOXK2	22.1527	21.3466	22.3888	21.943	23.36	21.3488	22.113	22.2941	0.319582	0.270465
FAD-dependent oxidoreductase domain-containing protein 1	FOXRED1	24.6359	25.6574	25.8962	25.1426	25.1369	24.6062	25.048	25.1367	0.363485	0.528053
Extracellular matrix protein FRAS1	FRAS1	NaN	22.8652	NaN	22.861	22.237	21.6053	22.7422	22.1315	-0.318427	0.170789
Protein FRG1	FRG1	23.3139	22.8474	22.4848	22.3783	23.1154	24.1774	23.5284	23.283	-0.834985	1.45589
FERM and PDZ domain-containing protein 3	FRMPD3	24.2184	24.9148	24.7559	24.6565	25.2581	25.1207	24.9402	25.6542	-0.477616	0.875165
Fascin	FSCN1	29.204	28.3777	27.9773	28.8629	28.4588	28.2955	27.758	28.4006	0.424758	0.6422
Alpha-ketoglutarate-dependent dioxygenase FTO	FTO	23.4134	23.2054	23.2199	23.3628	23.266	24.4495	24.3421	22.9371	-0.616087	0.86074
Putative tRNA (cytidine(32)/guanosine(34)-2-O)-methyltransferase	FTSJ1	21.7604	NaN	22.7655	NaN	21.9024	NaN	21.4267	NaN	0.909683	0.586162
pre-rRNA processing protein FTSJ3	FTSJ3	25.0097	25.4637	25.5018	25.1956	25.7647	25.4464	24.9582	25.5467	0.0700085	0.11923
NA	FUBP1	NaN	23.3364	23.7804	24.0226	23.3674	23.8905	23.6188	24.2622	-0.718286	0.555352
Far upstream element-binding protein 1	FUBP1	29.3261	29.6615	28.959	29.0085	29.1358	29.2992	29.5155	29.3477	-0.169312	0.42557
Far upstream element-binding protein 3	FUBP3	27.4544	27.2098	27.6232	27.6777	27.4656	27.4859	27.5139	27.4176	0.0136514	0.0428785
Tissue alpha-L-fucosidase	FUCA1	23.2169	23.3326	24.4506	24.3936	24.2311	23.6094	23.0664	NaN	1.77407	0.960544
RNA-binding protein FUS	FUS	29.3077	29.3468	29.3985	29.2873	29.6568	29.013	29.2668	29.647	0.0904658	0.224923
Fragile X mental retardation syndrome-related protein 1	FXR1	30.1775	29.9904	29.6018	30.2596	29.8959	30.1699	30.3624	30.0702	-0.215761	0.615634
Fragile X mental retardation syndrome-related protein 2	FXR2	25.2963	24.9033	25.8268	25.4135	25.5761	25.7768	25.6596	25.821	-0.349281	0.843406
Ras GTPase-activating protein-binding protein 1	G3BP1	29.7403	29.8845	29.3633	29.7705	29.6101	29.4029	29.6254	29.4326	0.186802	0.702533
Ras GTPase-activating protein-binding protein 2	G3BP2	27.2458	27.4247	26.661	27.5962	28.0279	27.7046	26.9192	27.5872	-0.0125704	0.0121771
Glucose-6-phosphatase 3	G6PC3	23.1048	22.912	24.4636	23.4839	25.6812	23.9317	24.9832	23.5939	-0.240486	0.119665
Glucose-6-phosphate 1-dehydrogenase	G6PD	27.8679	26.6916	26.7121	26.2605	26.6458	26.1169	26.3996	26.9843	0.335338	0.355494
Lysosomal alpha-glucosidase;76 kDa lysosomal alpha-glucosidase;70 kDa lysosomal alpha-glucosidase	GAA	23.4954	23.1732	24.5108	24.3534	23.9977	23.7465	23.3047	23.4842	0.394285	0.51848
Gamma-aminobutyric acid receptor-associated protein-like 1	GABARAPL1	25.1468	24.0612	24.9097	25.1681	25.0354	24.7028	24.1288	24.8478	0.304397	0.425519
Gamma-aminobutyric acid receptor-associated protein-like 2	GABARAPL2	23.6352	23.2627	22.7817	23.4919	23.6342	22.8943	21.4499	22.3763	1.12101	1.61309
GA-binding protein alpha chain	GABPA	23.3678	22.0848	23.8566	23.5677	24.135	23.184	24.5116	23.4913	-0.326609	0.237979
Growth arrest and DNA damage-inducible proteins-interacting protein 1	GADD45GIP1	23.8126	22.5352	23.2586	23.1694	24.1902	23.2857	23.4587	24.4413	-0.335351	0.305866
UDP-glucose 4-epimerase	GALE	24.2086	22.4665	24.2052	23.0442	24.2684	23.8492	24.2175	24.4695	-0.540171	0.477325
Galactokinase	GALK1	23.9902	25.0016	23.7162	24.3574	NaN	25.0064	24.1464	25.0319	-1.08681	0.559379
N-acetylgalactosamine kinase	GALK2	20.7902	22.323	22.676	21.2787	22.1526	22.8703	23.3812	23.2448	-1.32134	1.48075
Aldose 1-epimerase	GALM	23.6667	25.0043	24.537	25.0949	24.8695	24.8728	25.0409	24.8906	-0.300278	0.374562
Polypeptide N-acetylgalactosaminyltransferase 2;Polypeptide N-acetylgalactosaminyltransferase 2 soluble form	GALNT2	25.8435	24.53	25.8382	24.759	25.3207	26.1128	25.9068	26.1926	-0.812435	1.16656
N-acetylgalactosaminyltransferase 7;Polypeptide N-acetylgalactosaminyltransferase	GALNT7	NaN	22.1705	22.8001	22.2062	NaN	NaN	NaN	23.065	0.167614	0.0556015
Guanidinoacetate N-methyltransferase	GAMT	24.7908	22.7415	24.1323	23.3271	23.5162	23.1086	22.9393	22.4108	0.881989	0.907429
Gigaxonin	GAN	21.9471	21.2386	21.772	22.3771	21.5299	21.9996	22.0273	NaN	0.581758	0.390113
Neutral alpha-glucosidase AB	GANAB	31.1845	31.6095	31.4605	31.7253	31.3748	31.7448	31.4443	31.5491	-0.108497	0.328802
Glyceraldehyde-3-phosphate dehydrogenase	GAPDH	36.2203	35.927	35.9439	35.714	35.8945	35.9374	35.9488	35.9464	-0.0042689	0.0133004
GTPase-activating protein and VPS9 domain-containing protein 1	GAPVD1	24.9144	24.4737	24.1722	23.3961	23.9577	23.9598	24.9145	24.2857	-0.203846	0.204269
H/ACA ribonucleoprotein complex subunit 1	GAR1	24.7127	23.5916	24.9945	24.6485	24.7997	24.2766	24.9909	23.9328	0.149295	0.141707
Glycine--tRNA ligase	GARS	29.0356	28.8849	29.1173	29.2069	29.1878	29.2259	28.9897	29.0977	-0.0179413	0.0689906
Trifunctional purine biosynthetic protein adenosine-3;Phosphoribosylamine--glycine ligase;Phosphoribosylformylglycinamidine cyclo-ligase;Phosphoribosylglycinamide formyltransferase	GART	30.3768	30.2202	30.214	30.2595	30.0022	30.067	29.9862	30.0647	0.175209	1.09913
Transcriptional repressor p66-alpha	GATAD2A	24.813	25.0936	24.8182	25.3287	24.786	24.8338	24.9831	25.3235	-0.0789043	0.173298
Transcriptional repressor p66-beta	GATAD2B	25.5967	25.3114	25.7387	25.5791	25.4985	25.8864	26.0197	25.9792	-0.416901	2.27695
Glutamyl-tRNA(Gln) amidotransferase subunit C, mitochondrial	GATC	NaN	21.6071	22.4439	21.8821	22.1459	21.7215	22.2126	NaN	0.397942	0.599211
Glucosylceramidase	GBA	NaN	NaN	NaN	20.1761	NaN	21.8066	NaN	NaN	NaN	NaN
Protein NipSnap homolog 2	GBAS	NaN	21.995	22.7878	23.6283	NaN	22.0636	NaN	23.6572	-0.522959	0.184148
1,4-alpha-glucan-branching enzyme	GBE1	22.1009	21.4401	21.8544	20.8131	21.4965	22.2148	20.9499	20.7803	0.225978	0.20325
Golgi-specific brefeldin A-resistance guanine nucleotide exchange factor 1	GBF1	24.1473	25.8874	24.4813	25.27	24.3684	25.2831	25.3671	25.3685	-0.508667	0.544491
GRIP and coiled-coil domain-containing protein 2	GCC2	21.677	21.088	22.0321	21.7886	21.3044	21.7846	21.1653	21.6218	0.0541003	0.0735825
Glutaryl-CoA dehydrogenase, mitochondrial	GCDH	24.9818	24.8409	25.2089	25.2339	25.3164	25.8506	25.4031	25.4302	-0.444861	1.51113
Glutamate--cysteine ligase catalytic subunit	GCLC	21.7489	22.9532	22.8677	21.3314	21.7639	22.7775	21.4028	22.2174	0.000445938	0.00028276
Glutamate--cysteine ligase regulatory subunit	GCLM	24.2092	22.4915	23.4099	22.1154	22.9137	23.4576	22.4129	22.6231	0.196737	0.137688
Translational activator GCN1	GCN1L1	28.8322	28.8404	28.9061	28.5401	28.9317	28.7851	29.0484	28.9073	-0.103511	0.422587
Glycine cleavage system H protein, mitochondrial	GCSH	24.1911	24.0318	24.7843	24.193	23.3377	23.8061	23.6689	23.4449	0.467597	0.71726
Growth/differentiation factor 3	GDF3	28.434	28.6474	28.2556	29.0544	28.3365	28.5519	27.7698	27.6427	0.55744	1.02046
Rab GDP dissociation inhibitor alpha	GDI1	26.5229	27.2264	27.2023	27.1581	27.3343	27.4501	27.3377	27.2498	-0.257088	0.619787
Rab GDP dissociation inhibitor beta	GDI2	31.3965	31.5674	31.6871	31.5543	31.6915	31.7154	31.6465	31.6038	-0.0758684	0.448763
Gem-associated protein 2	GEMIN2	23.0524	23.0016	21.8339	23.4681	23.0802	22.4424	21.6206	NaN	1.30313	1.33077
Gem-associated protein 4	GEMIN4	26.9	26.442	26.5885	26.1726	26.3527	26.2536	26.4519	26.3117	0.152071	0.39546
Gem-associated protein 5	GEMIN5	27.468	27.3368	27.1199	27.1672	26.9697	27.0852	27.0961	27.0266	0.143056	0.575108
Gem-associated protein 7	GEMIN7	22.987	23.11	23.4124	23.073	23.2957	22.0701	22.662	21.8801	0.971597	2.54008
Gem-associated protein 8	GEMIN8	NaN	21.211	20.8917	21.2517	21.188	21.9305	20.8164	NaN	0.414221	0.331321
Golgi to ER traffic protein 4 homolog	GET4	23.5055	23.8278	23.546	23.6338	24.0272	24.0845	24.2368	22.9395	-0.0455133	0.0489062
FAD-linked sulfhydryl oxidase ALR;Sulfhydryl oxidase	GFER	NaN	NaN	NaN	NaN	NaN	20.2713	21.7886	NaN	NaN	NaN
Elongation factor G, mitochondrial	GFM1	27.2812	26.9586	27.5019	27.3583	27.0408	27.0372	27.3697	27.6315	-0.117952	0.263858
Ribosome-releasing factor 2, mitochondrial	GFM2	23.214	24.0942	23.6776	24.5615	24.2336	23.7523	23.2244	23.9908	0.300343	0.369595
Glutamine--fructose-6-phosphate aminotransferase [isomerizing] 1	GFPT1	28.9048	29.3026	28.7261	29.093	29.0074	29.2184	29.6485	29.4231	-0.42321	1.44795
Glutamine--fructose-6-phosphate aminotransferase [isomerizing] 2	GFPT2	27.9706	27.0508	27.2731	27.4131	27.4082	27.2483	27.2457	27.3982	0.125724	0.248998
ADP-ribosylation factor-binding protein GGA1	GGA1	23.2571	23.5625	23.6202	24.1057	24.4639	23.561	22.718	21.6153	1.17043	1.2359
ADP-ribosylation factor-binding protein GGA2	GGA2	24.8249	23.0095	24.0478	24.3768	24.0666	24.2615	24.4542	23.726	-0.0821335	0.0682371
ADP-ribosylation factor-binding protein GGA3	GGA3	20.4158	22.5893	NaN	22.1787	20.9771	21.3662	21.3233	21.9294	0.0771229	0.048868
Gamma-glutamylcyclotransferase	GGCT	26.3384	26.3507	26.3436	26.328	26.2867	26.5782	26.5591	26.4839	-0.210921	3.73625
Glucose-induced degradation protein 8 homolog	GID8	21.4311	NaN	NaN	23.1788	24.9887	22.6748	23.0562	NaN	0.270771	0.0638534
PERQ amino acid-rich with GYF domain-containing protein 2	GIGYF2	26.6117	26.0283	26.3971	26.3534	26.3081	26.3928	26.5716	26.1052	-0.0168213	0.0364768
DNA replication complex GINS protein PSF1	GINS1	24.7007	24.8393	23.8229	24.2886	23.9299	24.0893	24.6112	23.9802	0.0894126	0.108548
DNA replication complex GINS protein PSF2	GINS2	22.5281	22.0725	22.5535	21.4207	21.9598	21.3082	21.799	21.095	0.706177	1.17042
DNA replication complex GINS protein PSF3	GINS3	21.8522	22.2002	22.3434	22.3094	22.4179	22.1669	21.6164	22.4045	0.162003	0.317305
DNA replication complex GINS protein SLD5;DNA replication complex GINS protein SLD5, N-terminally processed;DNA replication complex GINS protein SLD5	GINS4	24.5211	24.0015	24.2036	24.8778	24.7499	24.6504	24.83	24.8527	-0.306926	0.659787
PDZ domain-containing protein GIPC1	GIPC1	23.3718	23.8245	22.947	23.9766	23.4036	23.5728	23.1408	23.7514	0.0163868	0.020138
Gap junction alpha-1 protein	GJA1	22.9597	24.653	22.8754	24.0642	22.3848	23.6822	22.1912	22.5241	0.588253	0.398482
Glycerol kinase 2	GK2	22.5683	22.6813	22.8882	22.3026	22.6639	23.456	23.9136	22.5417	-0.682926	1.11218
Alpha-galactosidase A	GLA	24.1381	25.3607	24.6879	24.2108	24.2387	24.7816	24.5108	24.4067	-0.0391352	0.0429852
Beta-galactosidase	GLB1	22.7912	22.3967	22.3382	22.419	22.6129	20.8412	22.0435	22.4132	0.745625	1.06298
Glycine dehydrogenase (decarboxylating), mitochondrial	GLDC	26.8831	27.6358	27.6452	27.725	27.5116	27.1543	27.5567	27.1548	0.191504	0.366418
Golgi apparatus protein 1	GLG1	26.3845	26.8545	26.738	27.1872	26.3714	26.9032	26.9135	26.9767	-0.224009	0.499495
Zinc finger protein GLI2	GLI2	21.2573	22.8988	22.4688	20.4059	21.3398	22.9199	21.7379	21.2236	-0.286345	0.156545
Glomulin	GLMN	26.448	26.1946	25.7675	25.2745	26.2376	25.4892	25.2803	25.9466	0.412398	0.626105
Glycosylated lysosomal membrane protein	GLMP	23.2132	22.1082	NaN	20.9643	22.7151	22.6325	21.7679	NaN	0.907127	0.376572
Lactoylglutathione lyase	GLO1	27.9258	27.5034	27.8932	27.9379	27.9686	28.2303	28.1207	28.39	-0.401226	1.68614
Glyoxalase domain-containing protein 4	GLOD4	27.3336	27.2227	27.8497	27.7956	27.3211	27.7915	27.8254	27.5942	-0.232499	0.599864
Glutaredoxin-3	GLRX3	28.0075	28.1679	28.3664	27.8883	28.517	28.1482	28.2839	27.9141	0.0740278	0.16627
Glutaredoxin-related protein 5, mitochondrial	GLRX5	24.8371	25.1321	25.3382	24.969	25.3645	24.867	24.4945	24.3432	0.559953	1.70328
NA	GLS	24.4358	24.8763	24.8962	25.1239	24.8124	24.5563	24.0743	24.7816	0.358173	0.843393
Glutaminase kidney isoform, mitochondrial	GLS	26.4829	26.6408	26.749	26.2925	26.3004	26.6196	26.6008	26.4255	-0.0555042	0.16595
Glioma tumor suppressor candidate region gene 2 protein	GLTSCR2	NaN	21.8699	21.9919	NaN	21.6637	21.5514	NaN	23.2447	-0.430906	0.359958
Glutamate dehydrogenase 1, mitochondrial;Glutamate dehydrogenase 2, mitochondrial	GLUD1;GLUD2	28.9115	29.3283	28.9659	29.0059	29.0178	29.1493	28.8117	28.9431	0.0778418	0.264765
Putative oxidoreductase GLYR1	GLYR1	23.6923	24.3348	24.1184	23.4908	23.8901	23.7384	23.6344	24.4824	-0.0464797	0.0589272
Ganglioside GM2 activator;Ganglioside GM2 activator isoform short	GM2A	23.6928	24.289	23.7756	23.6083	23.9512	23.9902	24.4772	23.7403	-0.205856	0.401927
GDP-mannose 4,6 dehydratase	GMDS	26.072	27.7003	26.9428	27.4526	27.0256	27.6783	27.475	27.0894	-0.375585	0.425501
Glia maturation factor beta	GMFB	25.3275	25.744	25.759	26.0996	26.0326	25.6119	25.6155	26.1167	0.0111567	0.0172536
Mannose-1-phosphate guanyltransferase alpha	GMPPA	24.381	24.8522	24.8873	24.0315	24.5659	24.2755	24.5288	24.1764	0.216638	0.428923
Mannose-1-phosphate guanyltransferase beta	GMPPB	24.3301	24.0799	25.2451	24.8513	24.8322	24.8498	24.7656	24.1693	0.0728141	0.0831069
GMP reductase 2;GMP reductase;GMP reductase 1	GMPR2;GMPR	22.2544	23.7383	22.3211	24.2569	22.6199	22.7646	23.2106	22.4734	0.22191	0.150794
GMP synthase [glutamine-hydrolyzing]	GMPS	28.3847	28.1784	28.1454	28.3806	28.2574	28.5149	27.9164	28.286	0.0301801	0.0754904
Guanine nucleotide-binding protein subunit alpha-11;Guanine nucleotide-binding protein subunit alpha-14	GNA11;GNA14	18.9853	22.968	22.4671	23.7269	22.4127	NaN	22.4433	23.0175	0.417414	0.116641
Guanine nucleotide-binding protein subunit alpha-13	GNA13	24.6104	NaN	23.1461	20.6315	22.9756	23.4076	23.735	22.5202	-1.08846	0.362694
Guanine nucleotide-binding protein G(i) subunit alpha-2	GNAI2	25.3047	25.7418	25.6302	24.9404	24.1206	25.1731	24.9854	25.4143	-0.0433484	0.0375102
Guanine nucleotide-binding protein G(k) subunit alpha	GNAI3	28.7383	29.1088	28.7639	29.0851	28.8204	28.8765	28.3745	28.5997	0.286395	0.974811
Guanine nucleotide-binding protein G(q) subunit alpha	GNAQ	24.8317	25.3321	25.1342	25.2977	24.7775	25.2972	25.6565	25.4497	-0.393108	1.20712
Guanine nucleotide-binding protein G(s) subunit alpha isoforms short;Guanine nucleotide-binding protein G(s) subunit alpha isoforms XLas	GNAS	26.2649	26.3662	25.8658	26.1727	26.6689	26.3332	26.1824	26.9346	-0.215678	0.390591
Guanine nucleotide-binding protein G(I)/G(S)/G(T) subunit beta-1	GNB1	28.8122	28.8232	29.0122	28.1961	29.268	28.9091	28.49	28.08	0.329358	0.515658
Guanine nucleotide-binding protein G(I)/G(S)/G(T) subunit beta-2	GNB2	25.3073	25.5903	25.2957	24.9886	25.1119	23.9822	24.3083	24.3823	1.03447	3.1447
Guanine nucleotide-binding protein subunit beta-2-like 1;Guanine nucleotide-binding protein subunit beta-2-like 1, N-terminally processed	GNB2L1	31.1274	31.4632	31.2642	31.4534	31.2773	31.5203	31.414	31.3037	-0.0955414	0.445776
Guanine nucleotide-binding protein subunit beta-4	GNB4	27.6499	26.7531	27.2664	26.7677	27.522	27.8135	25.4678	26.4182	0.625341	0.51729
Guanine nucleotide-binding protein G(I)/G(S)/G(O) subunit gamma-12	GNG12	23.804	23.3245	NaN	NaN	NaN	21.711	NaN	NaN	NaN	NaN
Guanine nucleotide-binding protein-like 1	GNL1	24.5311	24.2908	24.023	24.4913	25.041	23.8155	24.2436	24.339	0.342766	0.650681
Nucleolar GTP-binding protein 2	GNL2	26.4284	26.3042	25.9857	25.8513	25.9861	26.0852	26.3234	26.5176	-0.197618	0.533335
Guanine nucleotide-binding protein-like 3	GNL3	27.6047	28.0311	27.1815	27.313	27.5581	27.538	27.4344	27.8581	-0.0725221	0.12602
Guanine nucleotide-binding protein-like 3-like protein	GNL3L	24.903	26.8321	26.051	26.4071	25.8812	25.6075	25.6491	25.7372	0.350253	0.349643
Glucosamine-6-phosphate isomerase 1;Glucosamine-6-phosphate isomerase	GNPDA1	27.2618	26.7955	27.1474	26.6435	26.9732	27.4206	27.5833	27.5676	-0.559525	1.95179
Glucosamine 6-phosphate N-acetyltransferase	GNPNAT1	23.9214	24.1325	23.3322	24.2296	23.3057	22.7607	23.2878	22.7902	0.838041	1.55659
N-acetylglucosamine-6-sulfatase	GNS	NaN	23.0089	23.4927	23.5356	23.192	23.9189	23.789	23.7133	-0.934445	0.775496
Golgin subfamily A member 2	GOLGA2	22.0775	20.6382	22.7616	20.6853	21.8116	NaN	21.6618	21.1637	0.40894	0.293349
Golgin subfamily A member 5	GOLGA5	22.1987	20.7464	22.3084	23.117	22.1944	21.4294	21.4618	22.1667	0.427052	0.338397
Golgin subfamily A member 7	GOLGA7	21.6378	21.3018	NaN	21.6116	22.3548	NaN	NaN	NaN	0.424151	0.319574
Golgin subfamily B member 1	GOLGB1	24.473	25.154	25.1702	24.9683	23.4682	24.4324	25.321	23.8948	0.0973454	0.066109
Golgi integral membrane protein 4	GOLIM4	20.8422	21.6216	21.9887	20.8303	21.9982	NaN	22.512	22.0315	-0.110464	0.0621455
Golgi membrane protein 1	GOLM1	24.7646	24.8394	25.2842	25.5694	24.5367	24.4177	25.2853	25.2195	0.0246822	0.0262176
Golgi phosphoprotein 3	GOLPH3	21.9307	22.3012	22.3154	24.0342	23.0892	23.7671	23.4922	23.3737	-0.81018	0.79041
Golgi phosphoprotein 3-like	GOLPH3L	24.656	24.1355	25.1814	23.6961	25.2431	24.9999	23.6237	24.8655	0.0860395	0.0595748
Vesicle transport protein GOT1B	GOLT1B	25.2079	25.2881	25.3489	23.6921	25.1409	24.8077	24.6851	24.3416	0.324136	0.319724
GON-4-like protein;YY1-associated protein 1	GON4L;YY1AP1	NaN	21.4694	20.035	19.6597	20.3468	NaN	19.6018	NaN	0.311598	0.263023
Golgi-associated PDZ and coiled-coil motif-containing protein	GOPC	23.4206	23.658	24.1002	23.6984	24.2756	24.2826	23.8136	24.1471	-0.250563	0.494106
Golgi reassembly-stacking protein 2	GORASP2	24.0678	24.7697	24.6961	24.6439	24.5421	24.8038	24.0901	25.2126	-0.158269	0.216948
Golgi SNAP receptor complex member 1	GOSR1	23.6577	23.3266	24.2555	23.6472	23.6225	22.9983	23.1375	23.1654	0.601456	1.57938
Aspartate aminotransferase, cytoplasmic	GOT1	28.248	28.4404	28.6711	28.5811	28.6872	28.5489	28.5176	28.6227	-0.0375158	0.125787
Aspartate aminotransferase, mitochondrial	GOT2	29.018	29.4032	29.0011	29.3524	29.1297	29.4998	29.4018	29.1484	-0.169114	0.588394
Glycosylphosphatidylinositol anchor attachment 1 protein	GPAA1	NaN	23.3754	NaN	NaN	22.5798	22.7778	NaN	NaN	NaN	NaN
G patch domain-containing protein 4	GPATCH4	24.689	24.6835	23.6971	23.5215	24.231	24.1732	NaN	24.8843	1.1704	0.445915
Glypican-4;Secreted glypican-4	GPC4	28.4411	29.7683	29.6538	29.7818	29.6129	29.9133	29.9511	29.8398	-0.449824	0.629773
Glycerol-3-phosphate dehydrogenase, mitochondrial;Glycerol-3-phosphate dehydrogenase	GPD2	25.4737	25.0548	24.8581	23.936	24.4257	25.417	23.0073	23.9613	0.621085	0.448547
Glucose-6-phosphate isomerase	GPI	30.1281	30.2304	29.9562	29.9928	29.8291	30.1472	30.0171	30.152	-0.0781263	0.340134
G patch domain and KOW motifs-containing protein	GPKOW	25.4357	25.1558	24.9834	25.4804	25.7799	25.1733	24.6224	25.2551	0.350103	0.731831
GPN-loop GTPase 1	GPN1	22.8706	22.6008	24.456	24.9509	25.5641	24.774	22.8074	22.424	0.753324	0.343653
GPN-loop GTPase 2	GPN2	22.9148	NaN	22.3356	21.3553	21.7392	21.6465	21.8754	21.5782	-0.121674	0.0559694
Golgi pH regulator B;Golgi pH regulator A	GPR89B;GPR89A	22.8516	21.3827	22.041	20.9596	23.1723	NaN	23.1679	22.5958	-0.0380113	0.0161023
COP9 signalosome complex subunit 1	GPS1	25.8733	26.4325	26.2161	26.4257	25.9945	26.2314	26.364	25.6335	0.11212	0.199176
Alanine aminotransferase 2	GPT2	21.3638	21.3282	21.791	21.5439	21.7408	22.5544	NaN	21.8157	-0.296027	0.413861
Glutathione peroxidase 1;Glutathione peroxidase	GPX1	24.228	25.1518	22.5142	24.8513	24.9889	24.0357	24.3482	24.6258	0.0102661	0.00522255
Phospholipid hydroperoxide glutathione peroxidase, mitochondrial;Glutathione peroxidase	GPX4	26.4702	26.3397	25.934	25.7065	25.846	26.0276	26.0033	25.9889	0.0526399	0.0981927
Probable glutathione peroxidase 8;Glutathione peroxidase	GPX8	22.2625	21.019	22.0159	22.4792	21.2844	21.4714	22.3042	22.6222	-0.320429	0.296354
GRAM domain-containing protein 1A	GRAMD1A	24.1041	24.771	24.0899	23.6085	22.9081	23.1829	23.8606	23.5879	0.352534	0.347229
Growth factor receptor-bound protein 2	GRB2	26.266	26.2166	25.9799	26.2875	25.3484	26.2322	26.4458	26.2495	-0.289434	0.561652
Glyoxylate reductase/hydroxypyruvate reductase	GRHPR	26.8099	25.7434	26.2254	25.3399	27.1958	27.424	25.6414	25.9422	-0.0729994	0.0419833
GRIP1-associated protein 1	GRIPAP1	24.0742	24.1359	25.4166	24.1842	25.2565	24.6846	24.4207	24.9217	-0.0621874	0.0533994
GrpE protein homolog 1, mitochondrial	GRPEL1	25.0487	24.8143	25.1229	24.9138	24.6332	25.1618	24.6595	24.8667	0.0105867	0.0229771
GrpE protein homolog 2, mitochondrial	GRPEL2	25.5427	24.702	24.6935	24.4603	24.7731	25.0914	25.3482	25.3175	-0.41803	0.823737
G-rich sequence factor 1	GRSF1	26.2251	27.3073	26.2159	27.1299	27.5569	27.2364	26.9583	27.2188	-0.250804	0.272966
Glutamate-rich WD repeat-containing protein 1	GRWD1	25.5189	25.4616	25.5524	26.0654	25.8735	25.6475	25.7134	25.9347	-0.0708589	0.161732
Glycogen synthase kinase-3 alpha	GSK3A	24.2297	25.0229	24.5934	23.7741	25.4622	24.5031	23.998	24.2548	0.364517	0.392069
Glycogen synthase kinase-3 beta	GSK3B	24.3982	23.535	24.0294	23.9369	24.8438	24.0103	24.3276	24.1525	-0.0148162	0.0165693
Gelsolin	GSN	26.9042	26.4103	26.2856	26.4085	26.2796	25.9211	26.7183	26.499	0.0781637	0.126413
Eukaryotic peptide chain release factor GTP-binding subunit ERF3A	GSPT1	26.2863	25.8467	26.2677	26.0769	26.251	26.0914	26.2993	26.4267	-0.126796	0.425736
Eukaryotic peptide chain release factor GTP-binding subunit ERF3B	GSPT2	27.6863	27.5182	27.4265	27.0616	27.5399	27.2552	27.3023	27.2595	0.174191	0.584087
Glutathione reductase, mitochondrial	GSR	25.5791	26.3321	24.9127	25.7369	25.8574	25.7655	25.2966	25.1077	0.293716	0.378025
Glutathione synthetase	GSS	26.8139	27.3626	27.2861	26.8308	27.3035	26.9123	26.9927	27.3321	0.0403681	0.0773143
Glutathione S-transferase Mu 2	GSTM2	24.4481	24.7675	24.8926	24.5443	24.8487	24.7783	25.3991	24.6763	-0.25098	0.585457
Glutathione S-transferase Mu 4;Glutathione S-transferase Mu 1	GSTM4;GSTM1	23.8185	23.0694	23.3351	23.7069	25.4084	24.3371	22.5517	23.6862	0.342655	0.204724
Glutathione S-transferase omega-1	GSTO1	27.2943	26.9455	27.2446	27.5963	27.0791	27.6417	27.0387	27.7441	-0.242858	0.512671
Glutathione S-transferase P	GSTP1	33.0806	32.9447	33.1146	32.4911	33.4241	33.2166	32.7323	33.2129	-0.0429029	0.0652076
Transcription initiation factor IIA subunit 2	GTF2A2	NaN	NaN	NaN	NaN	21.5103	NaN	NaN	NaN	NaN	NaN
Transcription initiation factor IIB	GTF2B	25.0053	25.1414	22.884	25.1474	24.9822	24.8711	25.6256	25.3252	-0.641898	0.481163
General transcription factor IIE subunit 1	GTF2E1	23.8315	24.2254	24.2836	23.4004	23.9249	24.0439	23.5009	22.8508	0.467919	0.689201
General transcription factor IIF subunit 1	GTF2F1	24.8479	24.6974	24.8748	24.1724	24.7889	23.8885	24.3258	24.5435	0.423693	0.974969
General transcription factor IIF subunit 2	GTF2F2	22.6879	23.0839	22.9644	24.1057	22.7281	23.551	23.6205	23.7083	-0.512604	0.722646
General transcription factor II-I	GTF2I	27.965	27.4472	27.6394	27.6464	27.7611	27.9024	28.1344	28.2003	-0.3872	1.5948
General transcription factor 3C polypeptide 1	GTF3C1	25.1376	25.0569	25.1281	25.3145	24.4755	25.3764	24.6313	25.332	-0.0907354	0.131447
General transcription factor 3C polypeptide 2	GTF3C2	24.2151	23.7726	24.3044	24.0838	23.7409	23.8477	24.0557	23.9224	0.0814515	0.202935
General transcription factor 3C polypeptide 3	GTF3C3	25.5303	25.1265	25.1974	24.7661	25.5272	25.1929	25.4267	25.5305	-0.153865	0.320594
General transcription factor 3C polypeptide 4	GTF3C4	25.6997	25.5923	25.6032	25.5294	26.6189	25.4726	25.4357	25.1299	0.462618	0.811871
General transcription factor 3C polypeptide 5	GTF3C5	25.1268	25.1313	24.9515	25.0068	25.4363	24.968	24.5604	25.2213	0.213997	0.554935
GTP-binding protein 1	GTPBP1	24.6549	24.0692	23.7618	24.2524	24.9068	24.8103	24.489	24.4092	-0.24047	0.362632
Nucleolar GTP-binding protein 1	GTPBP4	26.1921	26.104	25.7206	25.4594	24.7403	25.2608	24.3848	26.0458	0.412818	0.360859
Guanylate kinase	GUK1	24.2563	22.7083	23.4635	21.7245	23.431	23.0824	22.7275	23.4086	0.0438941	0.0256442
Beta-glucuronidase	GUSB	25.5265	25.2638	25.8807	25.6988	25.6567	25.3454	25.724	25.8879	-0.0470998	0.0955936
Glycogenin-1	GYG1	22.3084	22.1207	22.1649	22.6003	21.7126	NaN	21.7585	21.328	0.793403	1.78164
NA	GYG2	NaN	NaN	NaN	20.6007	NaN	NaN	20.3826	NaN	NaN	NaN
Glycogen [starch] synthase, muscle	GYS1	23.6786	23.8349	23.9923	22.6914	23.4949	22.1578	22.765	NaN	1.6267	1.69448
Histone H1.0;Histone H1.0, N-terminally processed	H1F0	NaN	NaN	20.5169	NaN	NaN	22.1287	NaN	23.3194	NaN	NaN
Histone H1x	H1FX	25.3764	24.3502	25.6596	25.0054	25.329	25.7945	26.2197	26.4901	-1.02397	1.66025
Histone H2A.V;Histone H2A.Z;Histone H2A	H2AFV;H2AFZ	28.4693	28.3804	28.3874	29.004	28.2471	28.6101	27.6701	28.9408	0.0905835	0.101232
Histone H2AX;Histone H2A type 1-A;Histone H2A type 2-B	H2AFX;HIST1H2AA;HIST2H2AB	26.2484	26.2637	26.912	28.3399	27.4755	28.1247	27.6184	28.9722	-1.19055	1.02313
Core histone macro-H2A.1;Histone H2A	H2AFY	28.1031	28.9177	28.6788	28.3597	28.742	29.7765	29.0669	29.2546	-0.805726	1.75393
Histone H3.3;Histone H3	H3F3A;H3F3B	27.6271	29.2026	27.4833	28.799	29.3934	29.1501	27.8877	28.6664	-0.0670306	0.0390374
Very-long-chain (3R)-3-hydroxyacyl-CoA dehydratase 3	HACD3	27.47	27.3721	27.3934	26.905	27.0604	27.1472	27.4955	27.2331	-0.0517422	0.117088
2-hydroxyacyl-CoA lyase 1	HACL1	22.9719	24.4301	23.581	23.9248	22.2822	22.7853	23.986	22.8778	0.221626	0.147498
Hydroxyacyl-coenzyme A dehydrogenase, mitochondrial	HADH	20.5276	24.0678	25.7947	25.4131	23.6146	25.9099	22.584	NaN	0.860604	0.202418
Trifunctional enzyme subunit alpha, mitochondrial;Long-chain enoyl-CoA hydratase;Long chain 3-hydroxyacyl-CoA dehydrogenase	HADHA	27.9507	27.8644	27.6867	28.2099	28.2499	28.4974	28.782	28.6561	-0.652815	2.26743
Trifunctional enzyme subunit beta, mitochondrial;3-ketoacyl-CoA thiolase	HADHB	26.6566	26.8325	26.9371	26.3964	26.6735	26.7048	27.1391	27.1091	-0.285106	0.906263
Histidine--tRNA ligase, cytoplasmic	HARS	27.7036	27.3068	27.3767	27.7273	27.4601	28.1191	27.5957	27.8502	-0.340078	1.12055
Probable histidine--tRNA ligase, mitochondrial	HARS2	23.656	24.0861	24.2904	23.9928	24.0446	23.3807	24.0353	24.3593	0.088859	0.133516
Histone acetyltransferase type B catalytic subunit	HAT1	26.9041	26.6815	26.446	26.5924	27.5021	26.8617	26.7935	27.3574	-0.178991	0.264269
HAUS augmin-like complex subunit 5	HAUS5	NaN	20.9769	21.6538	20.4671	21.9122	20.2959	20.3891	21.2651	0.78381	0.827776
HAUS augmin-like complex subunit 6	HAUS6	22.6997	22.4842	21.3471	21.494	21.8902	22.1241	NaN	21.5458	0.531844	0.523638
HAUS augmin-like complex subunit 7	HAUS7	22.9132	22.4302	NaN	NaN	21.6352	NaN	NaN	NaN	0.869864	0.458453
HCLS1-associated protein X-1	HAX1	23.7256	24.312	24.0017	24.5586	24.3253	25.0421	24.3529	23.9284	-0.256484	0.362805
HBS1-like protein	HBS1L	25.1606	26.9273	26.8303	26.2479	26.8944	25.2612	25.9984	26.5586	0.472718	0.394203
Cytochrome c-type heme lyase	HCCS	23.2978	24.8166	24.0737	24.2157	25.2193	24.6333	24.3946	23.5804	0.121848	0.0890705
Host cell factor 1;HCF N-terminal chain 1;HCF N-terminal chain 2;HCF N-terminal chain 3;HCF N-terminal chain 4;HCF N-terminal chain 5;HCF N-terminal chain 6;HCF C-terminal chain 1;HCF C-terminal chain 2;HCF C-terminal chain 3;HCF C-terminal chain 4;HCF C-terminal chain 5;HCF C-terminal chain 6	HCFC1	28.1457	28.5326	28.4016	28.3241	28.1972	28.1093	28.5518	28.4686	-0.0563032	0.159155
Histone deacetylase 1	HDAC1	27.564	27.1868	27.3465	27.582	27.2272	27.1325	27.5333	27.5135	-0.0118102	0.0278024
Histone deacetylase 2	HDAC2	25.6379	25.4385	25.9215	26.4151	25.6905	26.1028	25.7504	25.76	-0.0503227	0.0757461
Histone deacetylase 3	HDAC3	22.4244	22.0879	22.4738	20.8329	22.965	21.9991	22.223	23.6432	-0.46497	0.324098
Histone deacetylase 6	HDAC6	22.8839	22.3455	23.2827	23.7361	20.8231	23.0796	23.5722	22.9052	-0.571426	0.359615
HD domain-containing protein 2	HDDC2	22.5637	22.6627	23.3358	23.2805	23.0921	23.6291	23.113	22.684	-0.155052	0.212523
Guanosine-3,5-bis(diphosphate) 3-pyrophosphohydrolase MESH1	HDDC3	NaN	20.2287	20.8788	NaN	21.1134	19.4656	19.8055	21.0953	0.395357	0.347128
Hepatoma-derived growth factor	HDGF	25.1514	24.5893	25.5684	24.9492	25.4304	25.7346	25.7871	25.4572	-0.521897	1.11701
Hepatoma-derived growth factor-related protein 2	HDGFRP2	NaN	22.0709	21.5682	NaN	NaN	NaN	NaN	23.5551	NaN	NaN
Pseudouridine-5-phosphatase	HDHD1	25.285	21.1863	24.8247	22.9802	25.0451	23.0384	25.556	25.0063	-0.669308	0.227227
Haloacid dehalogenase-like hydrolase domain-containing protein 2	HDHD2	23.9363	22.5953	23.5243	24.4383	24.0571	22.6189	23.9687	22.4429	0.700071	0.605069
Vigilin	HDLBP	28.6472	27.866	28.113	27.9435	27.7895	28.309	28.0726	28.301	-0.155661	0.308746
HEAT repeat-containing protein 1;HEAT repeat-containing protein 1, N-terminally processed	HEATR1	27.5085	27.2998	27.4186	27.0974	27.666	27.483	27.3957	27.5926	-0.092407	0.28559
HEAT repeat-containing protein 3	HEATR3	22.8915	22.849	23.548	23.2471	23.3631	23.4364	23.5966	23.4993	-0.331057	0.915622
HEAT repeat-containing protein 6	HEATR6	21.5402	20.6916	22.6937	21.2289	21.4909	20.4594	20.7948	NaN	0.692835	0.722269
Heme-binding protein 1	HEBP1	23.7868	23.4792	24.1048	25.2652	25.1939	24.6092	23.2684	24.2136	0.335636	0.239319
Heme-binding protein 2	HEBP2	22.4893	23.3325	23.5981	23.7932	23.2698	23.5735	24.5411	24.1406	-0.78849	1.14575
E3 ubiquitin-protein ligase HECTD3	HECTD3	21.9425	23.0714	22.3644	22.8423	23.4577	22.961	23.4783	22.4967	-0.242998	0.240045
Lymphoid-specific helicase	HELLS	24.4135	25.4301	25.6975	25.8104	25.4609	25.7123	25.1853	25.3798	-0.0633085	0.064495
Beta-hexosaminidase subunit alpha;Beta-hexosaminidase	HEXA	23.9744	24.4234	25.067	24.2233	24.8744	24.2143	23.945	24.3447	0.344507	0.569323
Beta-hexosaminidase subunit beta;Beta-hexosaminidase subunit beta chain B;Beta-hexosaminidase subunit beta chain A	HEXB	25.3592	25.5074	25.6135	25.5247	25.0376	25.9823	25.3838	26.0897	-0.410082	1.00749
Protein HGH1 homolog	HGH1	25.4149	25.233	25.6508	25.5899	25.8083	25.2417	25.6341	25.8177	-0.0251502	0.0485623
Hepatocyte growth factor-regulated tyrosine kinase substrate	HGS	24.4969	24.8829	24.2462	24.3735	25.0941	24.6427	24.7645	24.662	-0.0710234	0.123816
3-hydroxyisobutyrate dehydrogenase, mitochondrial	HIBADH	21.9322	21.6395	22.3343	22.8318	22.5994	23.1186	22.662	22.7987	-0.59228	0.997481
HIG1 domain family member 1A, mitochondrial	HIGD1A	27.4495	26.9914	26.8591	27.3661	27.5632	26.9374	26.6612	26.933	0.401965	1.08105
HIG1 domain family member 2A, mitochondrial	HIGD2A	25.8253	23.4404	23.3941	20.166	25.3954	25.3738	NaN	NaN	1.14877	0.261568
Histidine triad nucleotide-binding protein 1	HINT1	26.4802	27.2638	27.4042	28.2153	27.5614	28.1268	26.3217	26.6546	0.350619	0.261892
Histidine triad nucleotide-binding protein 2, mitochondrial	HINT2	22.7385	20.9137	21.5522	21.9718	21.9214	22.3593	22.2386	22.801	-0.646796	0.767422
Histidine triad nucleotide-binding protein 3	HINT3	NaN	22.4595	21.6692	22.2057	22.5971	23.0457	NaN	20.4686	0.977337	0.705241
Huntingtin-interacting protein 1	HIP1	22.4619	21.8604	20.657	22.0656	21.2911	22.2107	NaN	21.7925	-0.00259628	0.00175328
Histone H1.2	HIST1H1C	NaN	NaN	NaN	NaN	NaN	NaN	NaN	26.9869	NaN	NaN
Histone H1.3	HIST1H1D	23.5239	23.46	24.0376	23.7842	23.9882	24.1802	24.6984	26.7219	-1.44135	1.30481
Histone H1.4	HIST1H1E	26.3772	25.4162	26.1682	26.1957	25.0403	26.8694	27.2926	28.5935	-1.74567	1.84152
Histone H2A type 1-C;Histone H2A type 3;Histone H2A type 1-B/E	HIST1H2AC;HIST3H2A;HIST1H2AB	25.947	26.0244	26.1005	26.4239	26.534	26.9606	24.3275	26.5742	0.251872	0.156041
Histone H2A type 1;Histone H2A type 1-J;Histone H2A.J;Histone H2A type 1-H;Histone H2A type 1-D;Histone H2A	HIST1H2AG;HIST1H2AJ;H2AFJ;HIST1H2AH;HIST1H2AD	NaN	24.5089	24.4255	27.0605	27.2007	25.6411	22.5592	23.7049	0.799801	0.181794
Histone H2B type 1-B;Histone H2B type 2-E;Histone H2B type 1-O;Histone H2B type 3-B;Histone H2B type 1-J	HIST1H2BB;HIST2H2BE;HIST1H2BO;HIST3H2BB;HIST1H2BJ	33.3553	33.603	32.8131	33.2633	33.2462	33.5215	33.6354	33.7572	-0.381846	1.12519
Histone H2B type 1-L;Histone H2B type 1-H;Histone H2B type 1-N;Histone H2B type 1-C/E/F/G/I;Histone H2B type 1-D;Histone H2B type 1-K;Histone H2B type 2-F;Histone H2B type 1-M;Histone H2B type F-S;Histone H2B	HIST1H2BL;HIST1H2BH;HIST1H2BN;HIST1H2BC;HIST1H2BD;HIST1H2BK;HIST2H2BF;HIST1H2BM;H2BFS	29.0085	29.2738	29.1661	29.1443	27.6591	28.1871	28.3088	30.7324	-0.225719	0.115529
Histone H3.1;Histone H3.1t;Histone H3	HIST1H3A;HIST3H3;H3F3B;H3F3A	27.3762	28.928	26.5606	29.7791	28.7203	28.983	28.2633	29.1086	-0.51213	0.266312
Histone H4	HIST1H4A	33.01	33.3516	33.338	33.2677	33.2809	33.7823	33.4264	34.1338	-0.531187	1.68359
Histone H2A type 2-A;Histone H2A type 2-C	HIST2H2AA3;HIST2H2AC	32.9531	32.2892	32.9187	33.3495	32.5188	32.9514	33.2679	33.9486	-0.583458	0.906248
Putative histone H2B type 2-D;Putative histone H2B type 2-C	HIST2H2BD;HIST2H2BC	NaN	NaN	NaN	NaN	NaN	NaN	24.0751	NaN	NaN	NaN
Histone H3.2	HIST2H3A	29.1876	29.3524	29.7315	30.4122	30.9145	31.1098	29.4345	30.4436	-0.409663	0.306965
Histone H3	HIST2H3PS2	28.3436	28.1104	28.467	28.342	27.8471	27.9044	27.4742	28.867	0.140172	0.161251
Hexokinase-1	HK1	28.2789	27.8571	27.579	27.8189	27.8565	27.3803	27.2879	27.6426	0.441158	1.39464
Hexokinase-2;Hexokinase	HK2	25.8109	26.0423	26.0907	26.7679	26.5506	26.7679	26.6569	25.837	-0.168104	0.210472
NA	HLA-C	23.2628	22.3859	NaN	21.7976	22.7628	22.5287	22.6513	NaN	0.502906	0.217979
HLA class I histocompatibility antigen, Cw-7 alpha chain	HLA-C	25.0608	24.9988	24.6289	24.3621	24.9575	25.1163	24.8196	24.6351	-0.055381	0.0992021
Helicase-like transcription factor	HLTF	23.9329	24.05	23.8872	24.1611	23.8677	24.0877	23.9734	24.5237	-0.21517	0.737777
Minor histocompatibility antigen H13	HM13	26.7398	27.6772	26.4646	26.9327	26.7597	26.8317	26.9627	27.0154	-0.021828	0.0270906
Porphobilinogen deaminase	HMBS	24.8371	24.7247	26.2888	26.5281	27.2673	26.6098	26.6173	26.2416	-0.560385	0.363084
High mobility group protein 20A	HMG20A	24.1815	24.0134	23.6278	23.1024	23.8047	23.3665	24.1531	23.9545	-0.0787526	0.0952179
High mobility group protein HMG-I/HMG-Y	HMGA1	26.8363	26.7236	26.9205	27.1688	26.7668	26.5557	25.7052	27.2406	0.382701	0.516397
High mobility group protein B1	HMGB1	28.9787	28.957	28.5831	29.0517	29.0381	28.3983	28.8287	28.6586	0.293165	1.02966
High mobility group protein B2	HMGB2	26.8889	26.191	26.2531	26.255	26.6346	26.4213	26.3222	26.5126	0.0258127	0.0486197
High mobility group protein B3	HMGB3	26.8035	27.4033	27.0354	27.2561	26.5974	27.608	27.8707	28.0792	-0.833492	2.04974
Hydroxymethylglutaryl-CoA lyase, mitochondrial	HMGCL	23.9151	23.2075	24.2278	24.2631	24.3135	25.0206	24.388	24.7995	-0.750627	1.3003
Hydroxymethylglutaryl-CoA synthase, cytoplasmic	HMGCS1	28.1915	29.374	28.18	28.5769	28.7502	29.4621	29.1152	29.2004	-0.644697	1.11285
High mobility group nucleosome-binding domain-containing protein 5	HMGN5	23.428	23.1484	22.1544	23.5483	22.3448	NaN	22.9959	23.0325	0.882138	0.50161
Hyaluronan mediated motility receptor	HMMR	24.8439	24.5316	24.3315	23.8961	24.2984	22.994	23.8389	23.4935	0.938192	1.85407
Heme oxygenase 1	HMOX1	21.6474	21.191	22.6794	21.3529	22.1763	21.7324	21.106	22.5639	0.00864398	0.00604412
Heme oxygenase 2	HMOX2	25.7597	26.0139	25.3901	25.7996	25.5691	24.8763	25.0518	24.1834	1.00261	2.23651
Hematological and neurological expressed 1 protein;Hematological and neurological expressed 1 protein, N-terminally processed	HN1	21.7787	NaN	21.0809	NaN	NaN	NaN	22.3787	NaN	NaN	NaN
Hematological and neurological expressed 1-like protein	HN1L	24.3324	25.2849	25.7163	25.6467	24.8164	25.5999	25.1801	25.4955	-0.265828	0.311139
Heterogeneous nuclear ribonucleoprotein A0	HNRNPA0	29.4292	29.1954	29.2851	29.1109	29.8807	29.2296	29.3946	29.262	0.0848713	0.179089
Heterogeneous nuclear ribonucleoprotein A1;Heterogeneous nuclear ribonucleoprotein A1, N-terminally processed;Heterogeneous nuclear ribonucleoprotein A1-like 2	HNRNPA1;HNRNPA1L2	32.2106	32.4107	32.6664	32.35	33.0559	32.217	32.6272	32.0892	0.227607	0.440178
Heterogeneous nuclear ribonucleoproteins A2/B1	HNRNPA2B1	31.554	31.0049	31.3675	31.3876	32.2489	31.5992	31.5068	31.2443	0.0624858	0.0793422
Heterogeneous nuclear ribonucleoprotein A3	HNRNPA3	29.2403	29.4984	29.4225	29.4765	29.1371	29.7733	29.7029	29.4271	-0.27945	1.20825
Heterogeneous nuclear ribonucleoprotein A/B	HNRNPAB	29.6547	30.0734	29.6734	30.0279	29.9388	29.3175	30.0647	29.7329	0.168604	0.371819
Heterogeneous nuclear ribonucleoproteins C1/C2	HNRNPC	25.9359	25.5237	25.859	25.4887	25.9667	25.0455	24.8185	24.8527	0.849214	2.93128
Heterogeneous nuclear ribonucleoprotein C-like 1;Heterogeneous nuclear ribonucleoprotein C-like 2;Heterogeneous nuclear ribonucleoprotein C-like 4;Heterogeneous nuclear ribonucleoprotein C-like 3	HNRNPC;HNRNPCL1;HNRNPCL2;HNRNPCL4;HNRNPCL3	30.665	31.1954	30.7576	30.6009	31.6565	30.9348	30.6543	30.8545	0.160551	0.238199
Heterogeneous nuclear ribonucleoprotein D0	HNRNPD	30.5154	30.9269	30.528	30.6155	30.4104	30.8052	30.7142	30.9008	-0.207471	0.838223
NA	HNRNPDL	24.7545	23.9049	24.4579	23.6636	23.6834	22.9214	22.9335	22.8742	1.18315	2.17207
Heterogeneous nuclear ribonucleoprotein D-like	HNRNPDL	27.6691	27.9583	27.7203	28.0078	27.5913	27.6705	27.7788	27.9576	-0.0129355	0.0356578
Heterogeneous nuclear ribonucleoprotein F;Heterogeneous nuclear ribonucleoprotein F, N-terminally processed	HNRNPF	30.8274	30.8344	30.8519	30.8184	30.7662	30.9161	31.059	30.5861	-0.0340925	0.122415
Heterogeneous nuclear ribonucleoprotein H;Heterogeneous nuclear ribonucleoprotein H, N-terminally processed	HNRNPH1	30.5895	30.8971	30.6995	30.6539	30.8648	31.0788	30.8261	30.5703	-0.0841293	0.25764
Heterogeneous nuclear ribonucleoprotein H2	HNRNPH2	26.901	26.7112	27.1413	27.3127	26.8681	26.7613	26.8925	26.6151	0.230573	0.734219
Heterogeneous nuclear ribonucleoprotein H3	HNRNPH3	27.2806	27.7717	27.8559	27.6953	27.5793	27.7235	27.3241	27.5215	0.113495	0.302208
Heterogeneous nuclear ribonucleoprotein K	HNRNPK	31.6305	31.5917	32.0753	31.5186	31.7904	31.9407	32.0775	31.9304	-0.261565	0.983415
NA	HNRNPK	25.4307	25.8574	25.9181	26.4914	25.7522	25.9357	26.3488	26.179	-0.26454	0.490544
Heterogeneous nuclear ribonucleoprotein L	HNRNPL	29.9164	30.1665	30.3243	30.2156	29.927	29.9217	30.0953	30.2649	0.0160063	0.0428591
Heterogeneous nuclear ribonucleoprotein L-like	HNRNPLL	25.2854	24.7131	23.9565	24.8832	25.1456	24.3266	25.0128	23.7912	0.419882	0.470966
Heterogeneous nuclear ribonucleoprotein M	HNRNPM	30.5362	30.6117	30.6329	30.8127	30.6922	30.1323	30.6112	30.774	0.151289	0.440684
Heterogeneous nuclear ribonucleoprotein R	HNRNPR	28.7605	29.0134	29.041	29.0383	29.0051	29.1988	28.9655	29.1351	-0.128134	0.715263
Heterogeneous nuclear ribonucleoprotein U	HNRNPU	31.4505	31.2749	31.5153	31.35	31.5885	31.0006	31.267	31.3998	0.213379	0.958738
Heterogeneous nuclear ribonucleoprotein U-like protein 1	HNRNPUL1	27.4106	27.4517	27.482	27.5565	27.2385	27.3224	27.4407	27.8999	-0.126487	0.374833
Heterogeneous nuclear ribonucleoprotein U-like protein 2	HNRNPUL2;HNRNPUL2-BSCL2	27.8898	28.2518	28.2196	28.5283	28.0874	28.0047	27.733	28.2774	0.190304	0.47735
Protein Hook homolog 1	HOOK1	21.9475	21.761	22.5148	NaN	24.5791	21.9668	22.1824	22.6938	-0.216719	0.0710413
Protein Hook homolog 3	HOOK3	21.6382	20.4971	21.3356	22.0882	21.1459	22.0933	NaN	NaN	0.342285	0.263971
Heterochromatin protein 1-binding protein 3	HP1BP3	20.5269	NaN	NaN	18.4517	NaN	20.5816	NaN	21.8461	NaN	NaN
Hypoxanthine-guanine phosphoribosyltransferase	HPRT1	28.3599	29.232	28.1836	27.7178	28.1571	27.6272	27.718	27.8112	0.611335	0.930966
Ribonuclease UK114	HRSP12	26.1361	26.4542	26.5199	26.5155	25.8504	26.4035	25.4824	26.4677	0.17736	0.24789
HCLS1-binding protein 3	HS1BP3	23.1992	21.1252	21.6043	21.9903	21.6735	23.2535	24.1166	22.5919	-1.40217	1.31923
Heparan sulfate 2-O-sulfotransferase 1	HS2ST1	22.5375	21.8331	22.0157	NaN	22.5227	NaN	20.9196	20.781	1.14603	1.23419
3-hydroxyacyl-CoA dehydrogenase type-2	HSD17B10	29.7567	29.9678	30.8147	30.2054	30.3861	30.018	30.4909	30.0095	0.0533698	0.0710735
Estradiol 17-beta-dehydrogenase 11	HSD17B11	22.6659	19.88	21.3333	NaN	21.3581	22.1968	20.9216	NaN	0.172298	0.0882363
Very-long-chain 3-oxoacyl-CoA reductase	HSD17B12	27.5872	28.0004	28.0795	27.6669	28.1314	27.7193	27.6886	27.9379	0.111132	0.291543
Peroxisomal multifunctional enzyme type 2;(3R)-hydroxyacyl-CoA dehydrogenase;Enoyl-CoA hydratase 2	HSD17B4	29.3126	29.0818	29.4986	29.4691	29.8634	29.94	29.6932	29.6866	-0.328172	0.92007
3-keto-steroid reductase	HSD17B7	NaN	NaN	NaN	NaN	NaN	NaN	NaN	NaN	NaN	NaN
Inactive hydroxysteroid dehydrogenase-like protein 1	HSDL1	22.5249	23.2622	22.535	22.9277	23.1879	21.8837	23.6342	21.8348	0.436621	0.400266
Hydroxysteroid dehydrogenase-like protein 2	HSDL2	23.3066	23.3179	24.1488	23.8365	23.8329	24.5928	23.1813	24.3651	-0.357876	0.407866
Heat shock protein HSP 90-alpha	HSP90AA1	32.0663	32.1351	31.7639	32.2279	32.0431	32.2183	32.1667	31.8369	-0.026701	0.0704023
Heat shock protein HSP 90-beta	HSP90AB1	34.4355	34.7798	34.419	34.6415	34.3322	34.6344	34.693	34.6908	-0.151128	0.657683
Putative heat shock protein HSP 90-beta 2	HSP90AB2P	30.3152	29.2778	28.7661	29.6606	29.3754	30.5508	29.1485	28.5534	0.0614847	0.0387994
Putative heat shock protein HSP 90-beta 4	HSP90AB4P	NaN	NaN	NaN	24.5107	NaN	26.2266	25.4282	NaN	NaN	NaN
Endoplasmin	HSP90B1	32.1269	32.5352	32.0902	32.6411	32.4323	32.2437	32.1998	32.2478	0.134695	0.40326
Heat shock 70 kDa protein 13	HSPA13	23.2867	23.2949	23.2652	20.0182	22.4338	21.3332	20.526	NaN	1.90478	1.1009
Heat shock 70 kDa protein 14	HSPA14	26.0102	25.51	26.0213	25.9464	26.1264	26.2163	26.198	25.2789	0.025153	0.0323958
Heat shock 70 kDa protein 1A;Heat shock 70 kDa protein 1B	HSPA1A;HSPA1B	26.6565	27.0808	26.9748	27.0084	26.5373	26.8315	27.0704	26.8705	-0.0725648	0.186247
Heat shock 70 kDa protein 1-like	HSPA1L	NaN	NaN	NaN	NaN	NaN	21.6538	23.7235	22.7771	-2.5424	2.31278
Heat shock 70 kDa protein 4	HSPA4	31.6294	31.5409	31.581	31.3287	31.267	31.4783	31.5471	31.581	-0.0660688	0.277559
78 kDa glucose-regulated protein	HSPA5	32.7244	32.5651	31.9614	32.356	32.101	32.26	32.4174	32.2337	0.0378938	0.0701818
Heat shock cognate 71 kDa protein	HSPA8	34.106	33.9709	33.7106	33.8977	33.8438	33.8111	34.0204	33.8351	0.0169439	0.059952
Stress-70 protein, mitochondrial	HSPA9	32.0485	31.5806	31.457	31.6735	31.7038	31.9975	31.6774	32.0313	-0.209396	0.645182
Heat shock protein beta-1	HSPB1	26.192	24.6185	24.9926	25.1017	25.3736	24.7259	25.0502	24.5711	0.473266	0.612945
Intraflagellar transport protein 25 homolog	HSPB11	24.8064	25.1069	24.7611	24.4712	24.4858	23.7126	22.1574	23.9219	1.46231	1.81599
Hsp70-binding protein 1	HSPBP1	26.8939	26.1369	25.8452	26.3619	26.8312	26.0911	26.7262	25.4352	0.329652	0.375521
60 kDa heat shock protein, mitochondrial	HSPD1	33.1188	32.9669	32.8331	33.0998	33.0251	33.0469	32.4794	32.9234	0.192175	0.640646
10 kDa heat shock protein, mitochondrial	HSPE1	30.2742	30.0564	30.4068	30.391	30.2613	30.2797	29.8528	30.3985	0.100921	0.285395
NA	HSPE1-MOB4	22.9824	23.2086	23.6765	23.7715	24.2987	23.5737	24.3042	23.4037	-0.172944	0.184354
Heat shock protein 105 kDa	HSPH1	29.3837	28.7118	28.9078	28.9404	29.3903	28.4415	29.0259	28.6603	0.357594	0.807159
Oxidoreductase HTATIP2	HTATIP2	23.0619	24.3625	23.2648	24.2022	24.0196	23.1194	24.1882	24.1369	-0.0325907	0.0259091
HIV Tat-specific factor 1	HTATSF1	24.4236	25.1062	24.3229	24.4394	24.876	24.6099	24.9292	23.9447	0.139022	0.18589
Serine protease HTRA2, mitochondrial	HTRA2	26.1101	26.2209	25.6397	26.2651	26.265	25.8379	26.337	26.0888	0.0123102	0.0220863
E3 ubiquitin-protein ligase HUWE1	HUWE1	29.6329	30.0639	29.9357	29.783	29.6775	30.196	30.2531	30.1648	-0.38606	1.91453
Hypoxia up-regulated protein 1	HYOU1	30.7917	30.1375	30.6805	30.8168	30.5647	30.385	30.4676	30.7262	0.0719546	0.151938
Isoleucine--tRNA ligase, cytoplasmic	IARS	29.2894	29.3988	29.3432	29.0865	29.2507	29.4343	29.6689	29.8458	-0.375982	1.8132
Isoleucine--tRNA ligase, mitochondrial	IARS2	25.8654	25.9557	26.7024	25.8842	26.2651	26.2932	26.4982	26.3751	-0.254251	0.545154
Putative transferase CAF17, mitochondrial	IBA57	22.4804	21.3123	21.1662	23.8997	NaN	24.7454	21.7615	24.1418	-1.53589	0.78296
Protein-S-isoprenylcysteine O-methyltransferase	ICMT	24.9864	24.8124	23.8128	24.6398	23.5158	24.5568	23.0779	24.3084	0.372394	0.306376
Peptidyl-tRNA hydrolase ICT1, mitochondrial	ICT1	23.6141	23.8755	24.0202	23.4791	23.3967	23.9425	23.6868	23.9128	-0.170248	0.455517
Insulin-degrading enzyme	IDE	26.0644	26.0514	25.6275	25.5711	25.8731	26.366	26.341	26.0567	-0.417097	1.43704
Isocitrate dehydrogenase [NADP] cytoplasmic	IDH1	30.2233	30.0006	30.0288	30.039	30.0524	30.6652	30.5099	30.7073	-0.558629	3.73587
Isocitrate dehydrogenase [NADP], mitochondrial	IDH2	24.8202	22.2363	22.1159	24.1647	22.1167	24.165	24.4437	22.9426	-0.75967	0.393934
Isocitrate dehydrogenase [NAD] subunit alpha, mitochondrial	IDH3A	25.1935	25.0339	25.1063	24.8373	24.9031	25.0503	25.0824	25.2096	-0.0992888	0.481047
Isocitrate dehydrogenase [NAD] subunit beta, mitochondrial;Isocitrate dehydrogenase [NAD] subunit, mitochondrial	IDH3B	20.807	22.5126	21.2168	22.3178	20.9822	22.1655	22.5507	21.7966	-0.603662	0.567695
Isopentenyl-diphosphate Delta-isomerase 1	IDI1	27.1631	26.78	27.4555	25.848	26.5702	27.2094	27.4559	27.0558	-0.476992	0.598096
Immediate early response 3-interacting protein 1	IER3IP1	23.5629	22.9494	23.8291	22.295	23.3557	22.7413	21.5465	22.1776	1.04331	1.266
Interferon-induced transmembrane protein 2;Interferon-induced transmembrane protein 3;Interferon-induced transmembrane protein 1	IFITM2;IFITM3;IFITM1	25.0347	26.0892	24.9342	25.6601	24.4695	24.6801	23.8394	25.334	0.619682	0.590602
Intraflagellar transport protein 27 homolog	IFT27	22.9739	23.5592	23.2603	23.5986	23.6606	23.5803	23.5678	23.2332	-0.049936	0.0955192
Immunoglobulin-binding protein 1	IGBP1	23.8261	23.476	22.7145	23.4059	23.8948	22.9449	22.5624	23.6145	0.422862	0.547711
Insulin-like growth factor 2 mRNA-binding protein 1	IGF2BP1	30.9079	30.4381	30.3225	30.4996	30.4057	30.3833	30.0065	30.4194	0.245054	0.714757
Insulin-like growth factor 2 mRNA-binding protein 2	IGF2BP2	28.3636	28.2898	27.937	28.6913	28.213	28.4971	28.4293	28.0184	-0.0160428	0.0281089
Insulin-like growth factor 2 mRNA-binding protein 3	IGF2BP3	29.0799	29.2295	29.0503	29.1696	28.8961	29.2629	29.3365	29.0333	-0.125817	0.585582
Cation-independent mannose-6-phosphate receptor	IGF2R	26.1331	27.5585	27.3648	27.0673	26.8398	27.334	27.2553	27.8073	-0.472852	0.63951
Insulin-like growth factor-binding protein 2	IGFBP2	23.7619	23.8593	24.0985	24.4991	24.0096	23.6733	23.798	24.1516	0.171372	0.373189
Protein Red	IK	24.6566	25.0617	24.6084	24.9326	24.252	24.6735	24.4331	24.0948	0.301787	0.644471
Elongator complex protein 1	IKBKAP	25.4394	25.4929	25.4241	24.983	25.1885	25.0171	25.4598	24.991	0.1496	0.385422
NF-kappa-B essential modulator	IKBKG	23.3619	21.1752	22.5425	21.7027	22.0807	22.7317	NaN	22.2459	0.160441	0.0953147
Interleukin-1 receptor-like 1	IL1RL1	21.1059	20.7971	21.0536	21.9703	21.1937	NaN	22.3644	NaN	0.170718	0.110892
Interleukin enhancer-binding factor 2	ILF2	30.5173	30.6283	30.6291	30.993	30.8906	30.8602	30.8125	30.7458	-0.0745158	0.248985
Interleukin enhancer-binding factor 3	ILF3	29.886	30.2772	30.3332	30.4966	30.2197	30.2423	30.2254	30.2505	0.00312958	0.00783411
Integrin-linked kinase-associated serine/threonine phosphatase 2C	ILKAP;ILKAP2	24.3869	24.1953	24.3748	24.4026	19.3225	24.2568	24.6327	23.901	-0.927111	0.286325
Acetolactate synthase-like protein	ILVBL	23.3839	22.091	22.8631	21.5049	22.5426	20.2646	21.6249	22.4264	1.03843	0.823513
NA	IMMT	22.6373	21.6634	22.5668	22.7133	22.7718	NaN	23.9452	23.3622	-0.207688	0.098475
MICOS complex subunit MIC60	IMMT	28.0901	28.1239	29.1547	28.5895	28.4826	28.5171	28.6721	28.1524	0.0409861	0.051197
U3 small nucleolar ribonucleoprotein protein IMP3	IMP3	23.9561	24.4725	23.7526	22.9463	23.9925	22.7607	22.8486	23.5784	0.761445	1.02903
Inositol monophosphatase 1	IMPA1	26.142	25.7739	25.5591	25.7146	25.4303	26.2198	26.6263	26.1318	-0.601966	1.66374
Inositol monophosphatase 2	IMPA2	NaN	18.9491	NaN	22.7915	21.3441	NaN	21.9913	20.3599	-0.576996	0.240758
Inositol monophosphatase 3	IMPAD1	25.1142	24.6062	25.2223	25.493	24.6574	24.3324	24.4979	25.0072	0.4061	0.735055
Inosine-5-monophosphate dehydrogenase 2	IMPDH2	30.025	29.7649	29.3636	29.1692	29.5023	29.3856	29.1917	29.3578	0.253292	0.57897
Inner centromere protein	INCENP	23.8416	24.6583	23.6467	23.5351	23.7481	23.5458	23.3775	23.7298	0.334943	0.5666
Inhibitor of growth protein 4	ING4	NaN	19.5817	NaN	21.7218	20.2555	21.4884	NaN	19.5191	0.0229434	0.0123828
Type I inositol 3,4-bisphosphate 4-phosphatase	INPP4A	21.7052	20.9907	22.3471	20.093	21.8526	20.6379	21.4397	20.5914	0.508013	0.398888
Type II inositol 1,4,5-trisphosphate 5-phosphatase	INPP5B	NaN	NaN	NaN	22.4556	NaN	21.2638	NaN	21.4144	NaN	NaN
Inositol polyphosphate 5-phosphatase K	INPP5K	22.053	21.6134	22.0107	22.3009	22.5826	22.263	22.1492	22.3249	-0.133553	0.249589
Phosphatidylinositol 3,4,5-trisphosphate 5-phosphatase 2	INPPL1	21.3876	21.768	22.2058	NaN	22.3785	20.6633	21.2425	NaN	0.432636	0.434807
Integrator complex subunit 1	INTS1	22.8669	21.7745	22.7991	22.3996	22.8158	22.7258	21.6007	23.3831	-0.0386557	0.0282298
Integrator complex subunit 2	INTS2	20.5599	NaN	21.2901	20.927	20.7755	23.0614	22.4156	22.6854	-1.73723	3.40212
Integrator complex subunit 3	INTS3	25.487	24.7497	25.5355	25.2202	25.8323	25.3727	25.6471	25.9638	-0.296238	0.496034
Integrator complex subunit 4	INTS4	22.6893	22.9454	20.8169	21.9529	22.7514	21.8279	22.0946	21.5096	0.420504	0.334346
Integrator complex subunit 6	INTS6	NaN	NaN	NaN	NaN	19.7979	21.7319	NaN	20.7455	NaN	NaN
Integrator complex subunit 7	INTS7	23.7162	23.1119	24.0574	23.8865	24.1844	23.2646	24.3744	24.3618	-0.209005	0.229523
Integrator complex subunit 8	INTS8	21.9521	21.5009	21.5478	20.9671	21.7995	21.1393	21.247	22.5667	-0.0975277	0.0878019
Importin-11	IPO11	27.4904	27.3402	26.9601	27.4972	27.3286	27.4761	26.9768	27.2392	0.0926014	0.221779
Importin-4	IPO4	26.2096	26.922	25.8566	26.4673	26.6294	26.0761	26.49	26.2801	0.134948	0.208394
Importin-5	IPO5	30.883	30.8377	30.5363	30.5331	30.8943	30.7066	30.4915	30.455	0.185837	0.728461
Importin-7	IPO7	29.9304	29.8251	29.9597	29.4981	29.9451	29.6296	29.8277	29.4811	0.185532	0.649628
Importin-8	IPO8	24.0313	24.0268	23.5789	23.8101	23.7573	23.9429	24.1166	23.8934	-0.14345	0.532082
Importin-9	IPO9	28.1263	26.8584	27.8712	27.129	28.1677	28.0889	28.0566	28.058	-0.437281	0.572587
Ras GTPase-activating-like protein IQGAP1	IQGAP1	28.3391	28.3928	28.6231	28.3245	28.1991	28.3524	28.2951	28.713	-0.0777742	0.236377
Ras GTPase-activating-like protein IQGAP2	IQGAP2	28.8843	28.9039	28.7517	28.7073	28.5975	28.8827	28.9854	29.4883	-0.349831	1.17651
Interferon regulatory factor 2-binding protein 2	IRF2BP2	24.4345	24.1975	23.2823	23.5938	24.0981	24.4256	25.054	24.8815	-0.865785	1.49038
Interferon regulatory factor 3	IRF3	23.5899	23.4624	24.3079	23.0615	24.1149	24.405	23.974	22.5714	0.057177	0.0393615
Immunity-related GTPase family Q protein	IRGQ	23.1813	23.8403	21.8523	23.3917	22.2738	21.7171	21.0743	22.7772	1.05168	0.869744
Iron-sulfur cluster assembly enzyme ISCU, mitochondrial	ISCU	NaN	NaN	NaN	22.3129	NaN	22.9976	NaN	NaN	NaN	NaN
Isochorismatase domain-containing protein 1	ISOC1	23.4297	23.2314	22.6813	24.4632	24.4688	24.6389	24.462	23.5443	-0.56015	0.477636
Isochorismatase domain-containing protein 2, mitochondrial	ISOC2	24.4825	24.5998	21.8669	24.3428	24.3059	24.1355	23.2989	NaN	1.03134	0.506741
IST1 homolog	IST1	25.5835	25.2173	24.8562	25.8027	25.2422	25.2442	25.1999	25.4608	0.0387641	0.0609529
Inositol-3-phosphate synthase 1	ISYNA1	28.557	27.2245	27.8055	27.6465	28.0872	27.896	27.5896	27.3191	0.26261	0.352563
E3 ubiquitin-protein ligase Itchy homolog;NEDD4-like E3 ubiquitin-protein ligase WWP1	ITCH;WWP1	23.2246	23.1154	24.1143	23.9672	23.896	23.6973	21.6588	22.3354	1.09964	1.1123
Integrin-alpha FG-GAP repeat-containing protein 2	ITFG2	22.0335	22.7846	21.8263	21.8564	22.263	22.4762	NaN	NaN	0.560837	0.67261
Integrin alpha-6;Integrin alpha-6 heavy chain;Integrin alpha-6 light chain;Processed integrin alpha-6	ITGA6	24.8098	23.052	24.3142	24.4893	24.2253	24.2493	24.4775	24.7627	-0.318401	0.328096
Integrin alpha-E;Integrin alpha-E light chain;Integrin alpha-E heavy chain	ITGAE	NaN	20.8997	NaN	21.5432	19.7431	21.199	21.9404	22.1098	-1.00812	0.606641
Integrin beta-1;Integrin beta	ITGB1	24.4746	22.1397	23.0868	22.1576	23.0902	22.8825	22.5742	22.7904	0.240763	0.161894
Integral membrane protein 2B;BRI2, membrane form;BRI2 intracellular domain;BRI2C, soluble form;Bri23 peptide	ITM2B	23.2845	22.4969	21.9701	22.8212	22.542	22.7265	NaN	NaN	1.11883	1.03823
Inosine triphosphate pyrophosphatase	ITPA	26.234	26.1285	26.6478	25.7296	26.208	25.9165	26.4017	25.9705	0.0933626	0.159602
NA	ITSN1	NaN	NaN	22.3101	NaN	NaN	NaN	NaN	20.6264	NaN	NaN
Intersectin-1	ITSN1	24.7475	25.3505	25.4396	25.0364	25.5412	25.7931	26.2409	26.6004	NaN	NaN
Isovaleryl-CoA dehydrogenase, mitochondrial	IVD	23.8065	25.9891	25.2921	26.0456	25.2791	25.989	25.6559	25.6713	-0.489564	0.394757
Influenza virus NS1A-binding protein	IVNS1ABP	23.0122	20.7007	22.2919	20.5952	22.5034	21.9398	22.0026	21.9748	-0.151718	0.0834293
Protein IWS1 homolog	IWS1	23.349	23.4369	22.9689	23.2828	22.7264	23.1701	22.5344	23.2252	0.176214	0.309757
Junctional adhesion molecule C	JAM3	22.4679	22.3465	22.0373	23.0153	21.9683	22.1615	23.2605	23.7367	-0.685842	0.808934
Bifunctional arginine demethylase and lysyl-hydroxylase JMJD6	JMJD6	20.2459	21.8413	21.5991	21.2195	22.2358	20.0539	NaN	21.0657	0.913752	0.929378
Lysine--tRNA ligase	KARS	28.7922	28.8454	28.9743	29.3274	28.7577	29.1708	28.7595	28.9441	-0.0187659	0.0398744
Histone acetyltransferase KAT7;Histone acetyltransferase	KAT7	24.1639	25.0189	24.2093	24.7193	24.4851	23.5277	24.6255	24.879	0.175248	0.185084
Katanin p60 ATPase-containing subunit A-like 2	KATNAL2	27.3566	27.3125	28.0161	28.471	27.5121	28.5494	28.6328	28.4055	-0.795582	1.41642
Katanin p80 WD40 repeat-containing subunit B1	KATNB1	22.8623	23.9967	22.4634	22.8891	23.0542	23.3235	22.9295	22.4837	0.140918	0.139125
E3 ubiquitin-protein ligase KCMF1	KCMF1	23.8619	24.0005	23.2998	24.3818	25.2759	24.0022	23.229	23.5939	0.555611	0.555064
BTB/POZ domain-containing protein KCTD5	KCTD5	20.6612	NaN	21.1916	NaN	NaN	NaN	NaN	NaN	NaN	NaN
KDEL motif-containing protein 1	KDELC1	22.0683	23.4877	22.381	22.1848	22.6938	23.6078	23.4866	23.5449	-0.983327	1.55893
ER lumen protein-retaining receptor 1;ER lumen protein-retaining receptor	KDELR1	25.6355	24.0182	24.4036	25.2564	26.0049	24.6321	25.0392	25.1253	0.131536	0.0943071
Lysine-specific histone demethylase 1A	KDM1A	27.7778	27.4788	27.5609	27.5267	27.3211	27.6808	27.5772	27.5984	-0.0857721	0.368629
Lysine-specific demethylase 2A	KDM2A	23.9928	23.0717	22.9669	22.8138	22.7387	22.9554	21.2068	22.8961	0.763985	0.722635
Lysine-specific demethylase 3B	KDM3B	25.777	25.6461	25.6767	26.0523	25.2625	25.7864	26.3968	26.5789	-0.571089	1.23984
Lysine-specific demethylase 4A	KDM4A	21.4447	21.523	22.9249	22.1195	21.2131	22.7066	22.8363	22.1603	-0.722703	0.822915
Lysine-specific demethylase 5C	KDM5C	22.6268	23.93	23.7296	23.5729	23.5338	23.7795	24.6623	24.9779	-0.994602	1.33418
Kelch-like ECH-associated protein 1	KEAP1	26.2694	24.7373	25.3613	26.3083	24.9258	NaN	NaN	NaN	4.70334	3.47987
KH domain-containing, RNA-binding, signal transduction-associated protein 1	KHDRBS1	28.6695	28.6745	28.453	28.7993	28.7161	28.1388	28.7657	28.5629	0.173389	0.514107
Far upstream element-binding protein 2	KHSRP	29.6682	29.6506	29.4162	29.4741	29.5112	29.6948	29.7598	29.6954	-0.172642	1.35739
Pumilio domain-containing protein KIAA0020	KIAA0020	NaN	NaN	NaN	21.6057	21.4739	22.0765	21.8171	NaN	NaN	NaN
Protein KIAA0100	KIAA0100	27.5407	26.984	27.5013	26.9576	27.8855	27.1117	26.8842	28.1215	0.00136261	0.00124282
WASH complex subunit strumpellin	KIAA0196	22.8943	21.3114	22.2378	24.2367	23.1526	24.052	23.0164	23.9935	-0.920765	0.634195
Mitochondrial ribonuclease P protein 3	KIAA0391	22.6768	22.8469	23.4648	23.249	23.7181	24.2765	22.8292	21.7016	0.255342	0.163667
WASH complex subunit 7	KIAA1033	23.5741	23.2552	24.6434	23.8543	24.6352	23.0062	21.7684	24.473	0.909959	0.636681
Sickle tail protein homolog	KIAA1217	20.745	23.9143	21.7004	21.7607	NaN	NaN	NaN	NaN	2.01462	1.123
KIF1-binding protein	KIAA1279	24.9659	25.2582	25.5587	25.7327	25.9018	25.0612	25.6507	26.0194	-0.09363	0.115038
Protein virilizer homolog	KIAA1429	24.5943	21.9418	22.5494	22.5686	21.7967	24.0686	24.6996	23.3492	-1.34897	0.948553
LisH domain and HEAT repeat-containing protein KIAA1468	KIAA1468	21.6968	21.323	22.158	22.4256	NaN	21.1076	21.3603	21.6834	0.084192	0.0458066
Protein CIP2A	KIAA1524	20.5626	NaN	NaN	NaN	NaN	23.2227	NaN	NaN	NaN	NaN
Shootin-1	KIAA1598	23.9921	21.6601	22.1115	22.0964	21.4017	22.2511	NaN	21.1107	0.514474	0.335775
Uncharacterized protein KIAA2013	KIAA2013	23.9947	23.9907	24.2381	24.3123	24.3622	24.5553	24.1149	24.0543	-0.0618843	0.151622
Kinase D-interacting substrate of 220 kDa	KIDINS220	22.6833	21.1397	22.4526	20.7262	NaN	NaN	NaN	NaN	0.119603	0.0515284
Kinesin-like protein KIF11	KIF11	24.8695	24.4773	24.099	24.4493	24.2157	24.377	24.2938	23.9479	0.215914	0.489449
Kinesin-like protein KIF15	KIF15	22.6435	21.2284	22.8207	22.83	22.369	NaN	23.7777	21.7526	0.187894	0.0954307
Kinesin-like protein KIF1B;Kinesin-like protein	KIF1B;KIF1Bbeta	23.679	24.6249	22.914	23.9027	23.4885	22.4064	22.1658	22.8772	1.23871	1.66463
Kinesin-like protein KIF20A	KIF20A	24.3242	23.4735	23.7058	23.5674	23.4454	23.2061	21.7928	23.0252	1.02859	1.41472
Kinesin-like protein KIF21A	KIF21A	24.024	25.0743	25.2224	25.0719	24.4942	25.0027	24.8296	25.4695	-0.323219	0.434307
Kinesin-like protein KIF23;Kinesin-like protein	KIF23	24.0902	23.9019	23.2537	23.1122	24.1491	23.1754	23.1182	22.1406	0.890035	1.24271
Kinesin-like protein KIF2A	KIF2A	24.9801	24.3453	24.5486	24.5959	24.6196	24.7498	24.0108	25.3262	-0.077719	0.0913348
Kinesin-like protein KIF2C;Kinesin-like protein	KIF2C	28.0467	27.5908	27.483	27.587	27.6102	27.9785	27.5976	27.6201	-0.0685092	0.166349
Kinesin heavy chain isoform 5A;Kinesin-like protein	KIF5A	22.6885	21.2574	23.1144	20.8538	21.5922	22.0116	23.2999	23.096	-0.901256	0.676022
Kinesin-1 heavy chain	KIF5B	22.9625	23.4664	23.7372	23.1394	23.3484	23.8326	23.6389	23.1513	-0.210147	0.399166
Kinesin heavy chain isoform 5C	KIF5C	24.0067	24.5361	25.4759	25.1418	25.0046	25.4719	25.0477	25.3136	-0.444716	0.594523
Kinesin-like protein KIFC1;Kinesin-like protein	KIFC1	28.6935	28.4338	28.7532	27.6039	28.5413	27.4996	28.3841	28.3313	0.333497	0.426932
DNA/RNA-binding protein KIN17	KIN	23.2059	NaN	NaN	NaN	NaN	NaN	22.4162	22.5131	NaN	NaN
Kinesin light chain 1	KLC1;KLC2	NaN	NaN	NaN	NaN	NaN	NaN	22.2713	NaN	NaN	NaN
Kinesin light chain 2	KLC2	24.141	22.4535	22.5021	24.153	22.8371	24.211	24.9238	24.7305	-1.40444	1.40072
Kinesin light chain 4	KLC4	NaN	20.8203	21.2244	NaN	NaN	NaN	NaN	NaN	NaN	NaN
Kelch-like protein 7	KLHL7	24.8306	23.7184	24.6226	24.8998	25.7899	25.8344	24.7289	25.7452	-0.66393	0.616387
Killer cell lectin-like receptor subfamily G member 2	KLRG2	23.2963	23.2857	23.8989	22.4032	23.318	22.3138	22.6413	23.9725	0.264566	0.216153
Lysine-rich nucleolar protein 1	KNOP1	22.9396	22.6355	22.7917	22.0006	22.9027	23.1481	23.0767	23.067	-0.443203	0.991733
Small kinetochore-associated protein	KNSTRN	23.001	22.2693	NaN	NaN	23.2425	NaN	NaN	22.9723	0.810091	0.363231
Kinetochore-associated protein 1	KNTC1	23.6179	22.9685	24.0512	23.2282	23.3294	23.8479	24.5613	23.6392	-0.577101	0.915813
Importin subunit alpha-5;Importin subunit alpha-5, N-terminally processed	KPNA1	24.4488	25.0632	24.4967	24.399	24.3105	23.9063	24.3634	23.524	0.612431	1.29606
Importin subunit alpha-1	KPNA2	30.8991	30.7583	30.8574	30.8363	31.0454	30.6724	30.6454	30.4716	0.282805	1.95414
Importin subunit alpha-4	KPNA3	26.1197	25.8987	26.6047	26.3963	26.4887	25.4588	26.5939	25.8682	0.328005	0.506288
Importin subunit alpha-3	KPNA4	27.3102	27.3081	27.3055	26.9624	27.1499	27.4418	27.0419	26.7881	0.116639	0.293107
Importin subunit alpha-7	KPNA6	28.0193	28.8116	28.2557	28.4943	28.1925	28.6662	28.1462	27.7795	0.157412	0.243838
Importin subunit beta-1	KPNB1	30.5855	30.2786	30.7161	30.9145	30.9464	30.6154	30.6102	30.6204	0.0728869	0.174261
GTPase KRas;GTPase KRas, N-terminally processed	KRAS	22.4829	22.2588	22.6313	22.4878	22.7849	22.5356	NaN	22.1058	0.724337	0.907885
KRR1 small subunit processome component homolog	KRR1	24.5584	24.5923	24.8441	23.0743	24.2507	23.0293	23.1654	24.4896	0.702543	0.621766
Keratin, type II cytoskeletal 1	KRT1	27.6414	25.9562	26.9455	28.4252	27.2183	26.8943	27.2728	26.8052	NaN	NaN
Keratin, type I cytoskeletal 10	KRT10	23.4073	23.4402	22.8566	25.8103	25.256	23.7616	25.5407	23.1367	NaN	NaN
Keratin, type I cytoskeletal 18	KRT18	32.1841	31.6039	30.5162	30.6587	30.014	29.9513	29.8409	30.9789	0.738362	0.593074
Keratin, type I cytoskeletal 19	KRT19	25.8628	NaN	21.3203	24.9495	23.4681	21.4186	24.2534	24.1564	NaN	NaN
Keratin, type II cytoskeletal 2 epidermal	KRT2	23.1624	23.4192	22.1759	25.4178	25.207	21.8979	22.3318	22.1257	NaN	NaN
Keratin, type II cytoskeletal 8	KRT8	32.538	31.6274	30.446	31.4146	30.5833	30.9661	30.7985	30.8549	NaN	NaN
Keratin, type I cytoskeletal 9	KRT9	23.5969	22.515	22.6819	26.0499	23.5308	23.6497	24.3945	23.1679	NaN	NaN
Keratinocyte-associated protein 2	KRTCAP2	23.4313	23.2293	23.6031	24.4731	23.4643	23.8205	22.2508	23.5589	0.430159	0.416545
Protein KTI12 homolog	KTI12	24.0387	23.1586	24.2506	23.5674	24.697	21.6365	23.6884	22.6675	1.27834	1.20257
Kinectin	KTN1	26.4333	26.9573	26.3787	26.4798	26.5374	26.7455	27.0826	26.1295	-0.0952002	0.147451
Neural cell adhesion molecule L1	L1CAM	24.0171	NaN	21.2954	NaN	NaN	NaN	NaN	NaN	NaN	NaN
LINE-1 retrotransposable element ORF1 protein	L1RE1	25.2562	26.4813	26.0703	26.3699	26.2805	25.3899	25.4909	25.4481	0.648636	1.16065
LINE-1 type transposase domain-containing protein 1	L1TD1	30.9959	30.3493	30.8285	30.3953	30.4308	30.1314	29.9515	30.0097	0.569116	1.72232
L-2-hydroxyglutarate dehydrogenase, mitochondrial	L2HGDH	23.9919	23.4493	21.961	22.0369	23.8653	24.0374	23.4945	23.4689	-0.606065	0.448854
Serine beta-lactamase-like protein LACTB, mitochondrial	LACTB	NaN	22.2606	22.6296	22.8306	21.2384	22.4399	22.818	22.3102	-0.595537	0.477745
Beta-lactamase-like protein 2	LACTB2	23.1995	22.8903	23.7779	22.6538	24.8888	23.2489	22.6518	22.6322	0.637775	0.534815
EKC/KEOPS complex subunit LAGE3	LAGE3	18.4031	21.4952	NaN	20.7147	NaN	NaN	NaN	19.9258	-0.612401	0.292951
Laminin subunit beta-1	LAMB1	26.8607	25.5027	25.7504	25.9988	25.3665	25.4816	25.0521	25.4391	0.571557	0.770372
Laminin subunit gamma-1	LAMC1	27.2708	26.5937	26.6121	26.5341	25.8064	26.0679	26.3523	26.3136	0.318826	0.453077
Lysosome-associated membrane glycoprotein 1	LAMP1	23.2636	23.9251	24.239	24.2855	23.8824	23.7904	24.5187	24.5271	-0.359619	0.555115
Lysosome-associated membrane glycoprotein 2	LAMP2	25.1438	24.6	24.8516	25.3265	25.148	25.0059	25.3968	25.3765	-0.245744	0.595075
Ragulator complex protein LAMTOR1	LAMTOR1	26.0016	25.4319	25.6552	25.8672	25.775	25.7888	25.6368	25.5612	0.0839457	0.247461
Ragulator complex protein LAMTOR2	LAMTOR2	23.6767	24.6509	25.1542	24.6399	24.8788	23.9082	23.6285	24.9791	0.428182	0.424709
Ragulator complex protein LAMTOR3	LAMTOR3	24.1946	25.3142	25.4103	25.189	26.1129	25.1427	24.37	24.1128	0.702391	0.734564
Ragulator complex protein LAMTOR4;Ragulator complex protein LAMTOR4, N-terminally processed	LAMTOR4	24.8202	24.7731	24.3464	24.3164	24.7663	25.2804	24.3884	24.4591	-0.104806	0.156488
LanC-like protein 1	LANCL1	25.3484	25.1516	26.2272	26.3967	25.3202	25.6196	25.7961	25.5803	0.0234895	0.0230601
LanC-like protein 2	LANCL2	21.9305	21.4348	22.5513	22.9322	NaN	23.5733	21.8147	21.0256	-0.446746	0.183938
Cytosol aminopeptidase	LAP3	27.8771	28.3478	28.3438	28.3775	28.4544	28.404	28.2579	28.3357	-0.0524236	0.141721
La-related protein 1	LARP1	26.9937	26.8446	27.1541	26.5435	26.7539	26.6122	26.8393	26.9128	0.0698784	0.177172
La-related protein 4	LARP4	24.0146	24.1086	23.9877	24.0727	23.1179	21.9152	24.3511	NaN	1.83983	0.945562
La-related protein 4B	LARP4B	23.1801	24.2816	24.1591	23.9141	24.4924	24.2203	23.464	24.5111	-0.059678	0.0555843
Leucine--tRNA ligase, cytoplasmic	LARS	29.296	29.6495	29.5364	29.3494	29.467	29.7143	29.3832	29.6195	-0.112655	0.455889
Probable leucine--tRNA ligase, mitochondrial	LARS2	24.2662	24.0638	23.7997	25.0548	24.8952	25.2818	24.7732	24.6685	-0.491907	0.678505
Ribosomal biogenesis protein LAS1L	LAS1L	26.309	25.6888	26.3413	26.0773	26.3736	25.4699	25.6503	25.8914	0.487489	1.34764
LIM and SH3 domain protein 1	LASP1	26.9807	27.8827	26.576	27.1999	27.0451	27.0968	27.4972	26.8038	0.004282	0.00447557
Lamin-B receptor	LBR	24.0213	22.9145	24.361	23.2977	23.8517	23.1802	23.6284	23.3791	0.29337	0.352698
Tyrosine-protein kinase Lck;Non-specific protein-tyrosine kinase	LCK	23.8673	23.5182	23.2639	23.633	23.3022	23.8682	21.6966	23.318	0.555978	0.512337
Leucine carboxyl methyltransferase 1	LCMT1	NaN	21.2697	22.2919	21.3786	21.2024	22.9163	NaN	22.0171	0.0297426	0.0125124
LIM domain-binding protein 2	LDB2	NaN	21.5554	NaN	20.7721	21.5476	NaN	NaN	20.2469	1.38247	1.68727
L-lactate dehydrogenase A chain	LDHA	31.401	32.5106	31.3367	32.1264	31.4491	31.514	31.4487	31.4718	0.286583	0.402668
L-lactate dehydrogenase B chain;L-lactate dehydrogenase	LDHB	32.6071	32.9675	33.0155	33.3575	33.3149	33.3816	33.456	33.2724	-0.317488	0.862233
Low density lipoprotein receptor adapter protein 1	LDLRAP1	22.3355	22.4415	21.9172	22.0735	21.8124	21.8285	21.6281	20.709	0.727488	1.29676
LEM domain-containing protein 2	LEMD2	23.5249	24.1387	24.2109	23.8294	23.7688	23.025	22.2778	23.3076	1.02442	1.97408
Inner nuclear membrane protein Man1	LEMD3	22.9091	22.4211	23.6877	22.3879	23.1129	22.7017	23.7868	23.0818	-0.286365	0.303882
Leukocyte receptor cluster member 8	LENG8	22.9546	22.8049	NaN	20.2043	NaN	22.8005	22.7281	22.8149	-1.10111	0.755025
RNA polymerase-associated protein LEO1	LEO1	24.1417	23.8073	23.9594	23.6433	24.7981	24.7122	23.9493	23.7733	-0.0749659	0.0795843
Prolyl 3-hydroxylase 1	LEPRE1;P3H1	26.3964	25.6246	26.2441	25.8538	26.5918	25.8634	25.8614	26.2338	0.155926	0.251523
Prolyl 3-hydroxylase 3	LEPREL2	NaN	NaN	NaN	NaN	NaN	NaN	NaN	NaN	NaN	NaN
LETM1 and EF-hand domain-containing protein 1, mitochondrial	LETM1	22.3244	22.5393	23.4938	22.5479	23.2771	21.9763	23.0312	23.2265	0.0918346	0.0791732
[truncated: 2,225 more rows]

## Sheet: D - MassSpec FC2, DAVID
Gene names	Average FC NCCIT-dCD24 clones vs. NCCIT-CD24+/+	SD		upregulated proteins	Annotation Cluster 1	Enrichment Score: 3.41		P_Value	Benjamini			downregulated proteins	Annotation Cluster 1	Enrichment Score: 3.43		P_Value	Benjamini
[truncated: 262 more rows]

[truncated: 2 more sheets: E - 850k array NCCIT, 2102EP, F - NCCIT 5mC vs. GEX]
